# Supplementary material for: Club cells employ regeneration mechanisms during lung tumorigenesis
Source: Nat Commun. 2022 Aug 5;13:4557. doi: 10.1038/s41467-022-32052-2 (PMC9356049; doi:10.1038/s41467-022-32052-2)
Supplement: Supplementary file 4 — Supplementary Data 1 [file 41467_2022_32052_MOESM4_ESM.xlsx]

## Sheet: Scgb1a tumour vs control
motif_name	family	consensus	FC	p_value	log_p_value	q_value_benjamini	percent_of_target_sequences_with_motif	percent_of_background_sequences_with_motif	direction	MotifName	log_p
FOXA1(Forkhead)/LNCAP-FOXA1-ChIP-Seq(GSE27824)/Homer	Forkhead	WAAGTAAACA	1.82149	1e-83	-191.2	0	10.51%	5.77%	gain	FOXA1	80.3585
FOXA1(Forkhead)/MCF7-FOXA1-ChIP-Seq(GSE26831)/Homer	Forkhead	WAAGTAAACA	1.88578	1e-75	-173.8	0	8.75%	4.64%	gain	FOXA1	72.6596
FOXM1(Forkhead)/MCF7-FOXM1-ChIP-Seq(GSE72977)/Homer	Forkhead	TRTTTACTTW	1.8008	1e-68	-156.8	0	8.95%	4.97%	gain	FOXM1	65.8356
Foxa2(Forkhead)/Liver-Foxa2-ChIP-Seq(GSE25694)/Homer	Forkhead	CYTGTTTACWYW	1.9517	1e-64	-149.3	0	6.87%	3.52%	gain	FOXA2	61.9606
Fox:Ebox(Forkhead,bHLH)/Panc1-Foxa2-ChIP-Seq(GSE47459)/Homer	bHLH	NNNVCTGWGYAAACASN	1.71429	1e-56	-129	0	8.64%	5.04%	gain	FOX:EBOX	54.0575
Foxo3(Forkhead)/U2OS-Foxo3-ChIP-Seq(E-MTAB-2701)/Homer	Forkhead	DGTAAACA	1.90312	1e-53	-122.5	0	6.09%	3.20%	gain	FOXO3	51.1367
Foxf1(Forkhead)/Lung-Foxf1-ChIP-Seq(GSE77951)/Homer	Forkhead	WWATRTAAACAN	1.77157	1e-49	-114.5	0	6.98%	3.94%	gain	FOXF1	47.2036
FOXP1(Forkhead)/H9-FOXP1-ChIP-Seq(GSE31006)/Homer	Forkhead	NYYTGTTTACHN	2.10753	1e-44	-102.2	0	3.92%	1.86%	gain	FOXP1	42.2616
FOXK1(Forkhead)/HEK293-FOXK1-ChIP-Seq(GSE51673)/Homer	Forkhead	NVWTGTTTAC	1.65419	1e-42	-98.47	0	7.51%	4.54%	gain	FOXK1	40.3585
FoxL2(Forkhead)/Ovary-FoxL2-ChIP-Seq(GSE60858)/Homer	Forkhead	WWTRTAAACAVG	1.73098	1e-42	-97.01	0	6.37%	3.68%	gain	FOXL2	40.3585
Foxa3(Forkhead)/Liver-Foxa3-ChIP-Seq(GSE77670)/Homer	Forkhead	BSNTGTTTACWYWGN	2.3719	1e-41	-95.94	0	2.87%	1.21%	gain	FOXA3	39.3999
FOXK2(Forkhead)/U2OS-FOXK2-ChIP-Seq(E-MTAB-2204)/Homer	Forkhead	SCHTGTTTACAT	1.75188	1e-32	-73.99	0	4.66%	2.66%	gain	FOXK2	30.4377
FoxD3(forkhead)/ZebrafishEmbryo-Foxd3.biotin-ChIP-seq(GSE106676)/Homer	forkhead	TGTTTAYTTAGC	1.56542	1e-31	-71.67	0	6.70%	4.28%	gain	FOXD3	29.4725
Foxo1(Forkhead)/RAW-Foxo1-ChIP-Seq(Fan_et_al.)/Homer	Forkhead	CTGTTTAC	1.33527	1e-30	-69.34	0	13.82%	10.35%	gain	FOXO1	28.5047
TEAD3(TEA)/HepG2-TEAD3-ChIP-Seq(Encode)/Homer	TEA	TRCATTCCAG	1.44785	1e-23	-53.8	0	7.08%	4.89%	gain	TEAD3	21.5346
TEAD4(TEA)/Tropoblast-Tead4-ChIP-Seq(GSE37350)/Homer	TEA	CCWGGAATGY	1.50402	1e-22	-50.68	0	5.61%	3.73%	gain	TEAD4	20.5626
X-box(HTH)/NPC-H3K4me1-ChIP-Seq(GSE16256)/Homer	HTH	GGTTGCCATGGCAA	2.81081	1e-20	-47.88	0	1.04%	0.37%	gain	X-BOX	18.6373
Rfx2(HTH)/LoVo-RFX2-ChIP-Seq(GSE49402)/Homer	HTH	GTTGCCATGGCAACM	2.85714	1e-20	-47.49	0	1.00%	0.35%	gain	RFX2	18.6373
TEAD1(TEAD)/HepG2-TEAD1-ChIP-Seq(Encode)/Homer	TEAD	CYRCATTCCA	1.45652	1e-20	-47.24	0	6.03%	4.14%	gain	TEAD1	18.6373
TEAD2(TEA)/Py2T-Tead2-ChIP-Seq(GSE55709)/Homer	TEA	CCWGGAATGY	1.58824	1e-17	-39.93	0	3.51%	2.21%	gain	TEAD2	15.6596
Jun-AP1(bZIP)/K562-cJun-ChIP-Seq(GSE31477)/Homer	bZIP	GATGASTCATCN	2	1e-87	-201.1	0	1.64%	0.82%	loss	JUN-AP1	84.3585
Fosl2(bZIP)/3T3L1-Fosl2-ChIP-Seq(GSE56872)/Homer	bZIP	NATGASTCABNN	1.7438	1e-76	-176.7	0	2.11%	1.21%	loss	FOSL2	73.6596
JunB(bZIP)/DendriticCells-Junb-ChIP-Seq(GSE36099)/Homer	bZIP	RATGASTCAT	1.42276	1e-55	-127.7	0	3.50%	2.46%	loss	JUNB	52.8356
Fra2(bZIP)/Striatum-Fra2-ChIP-Seq(GSE43429)/Homer	bZIP	GGATGACTCATC	1.4466	1e-51	-119.5	0	2.98%	2.06%	loss	FRA2	48.9606
Fra1(bZIP)/BT549-Fra1-ChIP-Seq(GSE46166)/Homer	bZIP	NNATGASTCATH	1.38168	1e-49	-113.5	0	3.62%	2.62%	loss	FRA1	47.0575
Atf3(bZIP)/GBM-ATF3-ChIP-Seq(GSE33912)/Homer	bZIP	DATGASTCATHN	1.34098	1e-46	-106.1	0	4.09%	3.05%	loss	ATF3	44.1367
AP-1(bZIP)/ThioMac-PU.1-ChIP-Seq(GSE21512)/Homer	bZIP	VTGACTCATC	1.30792	1e-43	-99.06	0	4.46%	3.41%	loss	AP-1	41.2036
Egr2(Zf)/Thymocytes-Egr2-ChIP-Seq(GSE34254)/Homer	Zf	NGCGTGGGCGGR	2.09375	1e-40	-94.32	0	0.67%	0.32%	loss	EGR2	38.2616
BATF(bZIP)/Th17-BATF-ChIP-Seq(GSE39756)/Homer	bZIP	DATGASTCAT	1.2963	1e-38	-88.62	0	4.20%	3.24%	loss	BATF	36.3128
PRDM1(Zf)/Hela-PRDM1-ChIP-Seq(GSE31477)/Homer	Zf	ACTTTCACTTTC	1.28896	1e-34	-79.27	0	3.97%	3.08%	loss	PRDM1	32.3585
Bach2(bZIP)/OCILy7-Bach2-ChIP-Seq(GSE44420)/Homer	bZIP	TGCTGAGTCA	1.65079	1e-31	-73.46	0	1.04%	0.63%	loss	BACH2	29.3999
NFY(CCAAT)/Promoter/Homer	CCAAT	RGCCAATSRG	1.22664	1e-30	-69.27	0	5.25%	4.28%	loss	NFY	28.4377
Hand2(bHLH)/Mesoderm-Hand2-ChIP-Seq(GSE61475)/Homer	bHLH	TGACANARRCCAGRC	1.3125	1e-23	-54.12	0	2.31%	1.76%	loss	HAND2	21.5047
Zac1(Zf)/Neuro2A-Plagl1-ChIP-Seq(GSE75942)/Homer	Zf	HAWGRGGCCM	1.12672	1e-23	-53.08	0	10.67%	9.47%	loss	ZAC1	21.5047
Npas4(bHLH)/Neuron-Npas4-ChIP-Seq(GSE127793)/Homer	bHLH	NHRTCACGACDN	1.25221	1e-19	-46	0	2.83%	2.26%	loss	NPAS4	17.5346
HOXB13(Homeobox)/ProstateTumor-HOXB13-ChIP-Seq(GSE56288)/Homer	Homeobox	TTTTATKRGG	1.1206	1e-16	-37.41	0	8.27%	7.38%	loss	HOXB13	14.5626
STAT4(Stat)/CD4-Stat4-ChIP-Seq(GSE22104)/Homer	Stat	NYTTCCWGGAAR	1.13508	1e-13	-31.47	0	5.63%	4.96%	loss	STAT4	11.6138
ZNF711(Zf)/SHSY5Y-ZNF711-ChIP-Seq(GSE20673)/Homer	Zf	AGGCCTAG	1.13485	1e-13	-30.15	0	5.47%	4.82%	loss	ZNF711	11.6138
STAT5(Stat)/mCD4+-Stat5-ChIP-Seq(GSE12346)/Homer	Stat	RTTTCTNAGAAA	1.21925	1e-12	-29.75	0	2.28%	1.87%	loss	STAT5	10.7203
Unknown(Homeobox)/Limb-p300-ChIP-Seq/Homer	Homeobox	SSCMATWAAA	1.13377	1e-12	-28.77	0	5.17%	4.56%	loss	UNKNOWN	10.7203

## Sheet: Scgb1a control vs Sftpc control
motif_name	family	consensus	FC	p_value	log_p_value	q_value_benjamini	percent_of_target_sequences_with_motif	percent_of_background_sequences_with_motif	direction	MotifName	log_p
FOXA1(Forkhead)/LNCAP-FOXA1-ChIP-Seq(GSE27824)/Homer	Forkhead	WAAGTAAACA	2.10983	1e-58	-134.7	0	16.52%	7.83%	gain	FOXA1	55.3585
FOXA1(Forkhead)/MCF7-FOXA1-ChIP-Seq(GSE26831)/Homer	Forkhead	WAAGTAAACA	2.13997	1e-49	-114.2	0	13.76%	6.43%	gain	FOXA1	46.6596
FOXM1(Forkhead)/MCF7-FOXM1-ChIP-Seq(GSE72977)/Homer	Forkhead	TRTTTACTTW	2.00746	1e-41	-96.07	0	13.45%	6.70%	gain	FOXM1	38.9606
Foxa2(Forkhead)/Liver-Foxa2-ChIP-Seq(GSE25694)/Homer	Forkhead	CYTGTTTACWYW	2.29909	1e-41	-95.86	0	10.07%	4.38%	gain	FOXA2	38.9606
FoxL2(Forkhead)/Ovary-FoxL2-ChIP-Seq(GSE60858)/Homer	Forkhead	WWTRTAAACAVG	2.08722	1e-34	-79.46	0	10.29%	4.93%	gain	FOXL2	32.0575
Foxf1(Forkhead)/Lung-Foxf1-ChIP-Seq(GSE77951)/Homer	Forkhead	WWATRTAAACAN	1.99459	1e-33	-76.98	0	11.07%	5.55%	gain	FOXF1	31.2036
Foxo3(Forkhead)/U2OS-Foxo3-ChIP-Seq(E-MTAB-2701)/Homer	Forkhead	DGTAAACA	2.14977	1e-33	-76.94	0	9.33%	4.34%	gain	FOXO3	31.2036
Foxa3(Forkhead)/Liver-Foxa3-ChIP-Seq(GSE77670)/Homer	Forkhead	BSNTGTTTACWYWGN	3.07895	1e-31	-72.56	0	4.68%	1.52%	gain	FOXA3	29.2616
FOXK1(Forkhead)/HEK293-FOXK1-ChIP-Seq(GSE51673)/Homer	Forkhead	NVWTGTTTAC	1.90756	1e-30	-70.52	0	11.35%	5.95%	gain	FOXK1	28.3128
Fox:Ebox(Forkhead,bHLH)/Panc1-Foxa2-ChIP-Seq(GSE47459)/Homer	bHLH	NNNVCTGWGYAAACASN	1.86811	1e-28	-65.6	0	11.19%	5.99%	gain	FOX:EBOX	26.3585
Foxo1(Forkhead)/RAW-Foxo1-ChIP-Seq(Fan_et_al.)/Homer	Forkhead	CTGTTTAC	1.57739	1e-25	-59.64	0	17.02%	10.79%	gain	FOXO1	23.3999
FOXP1(Forkhead)/H9-FOXP1-ChIP-Seq(GSE31006)/Homer	Forkhead	NYYTGTTTACHN	2.30204	1e-23	-53.44	0	5.64%	2.45%	gain	FOXP1	21.4377
FOXK2(Forkhead)/U2OS-FOXK2-ChIP-Seq(E-MTAB-2204)/Homer	Forkhead	SCHTGTTTACAT	2.09121	1e-21	-49.51	0	6.42%	3.07%	gain	FOXK2	19.4725
RUNX-AML(Runt)/CD4+-PolII-ChIP-Seq(Barski_et_al.)/Homer	Runt	GCTGTGGTTW	1.85372	1e-17	-39.88	0	6.97%	3.76%	gain	RUNX-AML	15.5047
RUNX1(Runt)/Jurkat-RUNX1-ChIP-Seq(GSE29180)/Homer	Runt	AAACCACARM	1.60585	1e-14	-34.04	0	9.33%	5.81%	gain	RUNX1	12.5626
RUNX(Runt)/HPC7-Runx1-ChIP-Seq(GSE22178)/Homer	Runt	SAAACCACAG	1.73515	1e-14	-32.95	0	7.01%	4.04%	gain	RUNX	12.5626
RUNX2(Runt)/PCa-RUNX2-ChIP-Seq(GSE33889)/Homer	Runt	NWAACCACADNN	1.64768	1e-13	-31.34	0	7.81%	4.74%	gain	RUNX2	11.6138
FoxD3(forkhead)/ZebrafishEmbryo-Foxd3.biotin-ChIP-seq(GSE106676)/Homer	forkhead	TGTTTAYTTAGC	1.58363	1e-13	-30.79	0	8.90%	5.62%	gain	FOXD3	11.6138
Sox3(HMG)/NPC-Sox3-ChIP-Seq(GSE33059)/Homer	HMG	CCWTTGTY	1.39916	1e-11	-27.32	0	13.39%	9.57%	gain	SOX3	9.63728
Sox10(HMG)/SciaticNerve-Sox3-ChIP-Seq(GSE35132)/Homer	HMG	CCWTTGTYYB	1.39044	1e-10	-23.55	0	11.93%	8.58%	gain	SOX10	8.65956
CEBP(bZIP)/ThioMac-CEBPb-ChIP-Seq(GSE21512)/Homer	bZIP	ATTGCGCAAC	2.43233	1e-49	-113	0	6.47%	2.66%	loss	CEBP	46.3585
Nkx2.1(Homeobox)/LungAC-Nkx2.1-ChIP-Seq(GSE43252)/Homer	Homeobox	RSCACTYRAG	1.3807	1e-37	-87.44	0	26.04%	18.86%	loss	NKX2.1	34.6596
Nkx2.2(Homeobox)/NPC-Nkx2.2-ChIP-Seq(GSE61673)/Homer	Homeobox	BTBRAGTGSN	1.46794	1e-31	-72.1	0	16.94%	11.54%	loss	NKX2.2	28.8356
Nkx2.5(Homeobox)/HL1-Nkx2.5.biotin-ChIP-Seq(GSE21529)/Homer	Homeobox	RRSCACTYAA	1.39782	1e-28	-65.33	0	19.22%	13.75%	loss	NKX2.5	25.9606
Atf4(bZIP)/MEF-Atf4-ChIP-Seq(GSE35681)/Homer	bZIP	MTGATGCAAT	2.47959	1e-19	-44.36	0	2.43%	0.98%	loss	ATF4	17.0575
Bapx1(Homeobox)/VertebralCol-Bapx1-ChIP-Seq(GSE36672)/Homer	Homeobox	TTRAGTGSYK	1.32	1e-18	-42.11	0	17.49%	13.25%	loss	BAPX1	16.1367
NFIL3(bZIP)/HepG2-NFIL3-ChIP-Seq(Encode)/Homer	bZIP	VTTACGTAAYNNNNN	1.75094	1e-16	-37.09	0	4.64%	2.65%	loss	NFIL3	14.2036
HLF(bZIP)/HSC-HLF.Flag-ChIP-Seq(GSE69817)/Homer	bZIP	RTTATGYAAB	1.61685	1e-15	-36.49	0	5.95%	3.68%	loss	HLF	13.2616
NF1-halfsite(CTF)/LNCaP-NF1-ChIP-Seq(Unpublished)/Homer	CTF	YTGCCAAG	1.35491	1e-14	-32.37	0	11.72%	8.65%	loss	NF1-HALFSITE	12.3128
CEBP:AP1(bZIP)/ThioMac-CEBPb-ChIP-Seq(GSE21512)/Homer	bZIP	DRTGTTGCAA	1.57313	1e-12	-29.12	0	5.27%	3.35%	loss	CEBP:AP1	10.3999
Nkx3.1(Homeobox)/LNCaP-Nkx3.1-ChIP-Seq(GSE28264)/Homer	Homeobox	AAGCACTTAA	1.2457	1e-12	-28.99	0	18.10%	14.53%	loss	NKX3.1	10.3999
MITF(bHLH)/MastCells-MITF-ChIP-Seq(GSE48085)/Homer	bHLH	RTCATGTGAC	1.47005	1e-11	-26.65	0	6.38%	4.34%	loss	MITF	9.47247
CLOCK(bHLH)/Liver-Clock-ChIP-Seq(GSE39860)/Homer	bHLH	GHCACGTG	1.57192	1e-11	-25.64	0	4.59%	2.92%	loss	CLOCK	9.47247
Usf2(bHLH)/C2C12-Usf2-ChIP-Seq(GSE36030)/Homer	bHLH	GTCACGTGGT	1.85401	1e-10	-24.74	0	2.54%	1.37%	loss	USF2	8.53462
USF1(bHLH)/GM12878-Usf1-ChIP-Seq(GSE32465)/Homer	bHLH	SGTCACGTGR	1.63717	1e-10	-24.17	0	3.70%	2.26%	loss	USF1	8.53462
HNF1b(Homeobox)/PDAC-HNF1B-ChIP-Seq(GSE64557)/Homer	Homeobox	GTTAATNATTAA	2.30909	1e-09	-21.77	0	1.27%	0.55%	loss	HNF1B	7.6138
Chop(bZIP)/MEF-Chop-ChIP-Seq(GSE35681)/Homer	bZIP	ATTGCATCAT	2.07895	1e-09	-21.36	0	1.58%	0.76%	loss	CHOP	7.6138
Gata1(Zf)/K562-GATA1-ChIP-Seq(GSE18829)/Homer	Zf	SAGATAAGRV	1.54198	1e-09	-20.98	0	4.04%	2.62%	loss	GATA1	7.6138
Gata2(Zf)/K562-GATA2-ChIP-Seq(GSE18829)/Homer	Zf	BBCTTATCTS	1.49502	1e-08	-20.49	0	4.50%	3.01%	loss	GATA2	6.65956
NPAS2(bHLH)/Liver-NPAS2-ChIP-Seq(GSE39860)/Homer	bHLH	KCCACGTGAC	1.33392	1e-08	-19.22	0	7.59%	5.69%	loss	NPAS2	6.65956

## Sheet: Sftpc tumour vs control
motif_name	family	consensus	FC	p_value	log_p_value	q_value_benjamini	percent_of_target_sequences_with_motif	percent_of_background_sequences_with_motif	direction	MotifName	log_p
RFX(HTH)/K562-RFX3-ChIP-Seq(SRA012198)/Homer	HTH	CGGTTGCCATGGCAAC	3.74194	1e-12	-27.75	0	1.16%	0.31%	gain	RFX	9.35853
Rfx2(HTH)/LoVo-RFX2-ChIP-Seq(GSE49402)/Homer	HTH	GTTGCCATGGCAACM	3.45714	1e-11	-26.67	0	1.21%	0.35%	gain	RFX2	8.65956
TEAD1(TEAD)/HepG2-TEAD1-ChIP-Seq(Encode)/Homer	TEAD	CYRCATTCCA	1.53596	1e-10	-23.52	0	6.62%	4.31%	gain	TEAD1	7.83565
TEAD3(TEA)/HepG2-TEAD3-ChIP-Seq(Encode)/Homer	TEA	TRCATTCCAG	1.4493	1e-08	-20.13	0	7.29%	5.03%	gain	TEAD3	6.0575
TEAD4(TEA)/Tropoblast-Tead4-ChIP-Seq(GSE37350)/Homer	TEA	CCWGGAATGY	1.51026	1e-08	-19.64	0	5.89%	3.90%	gain	TEAD4	6.0575
TEAD(TEA)/Fibroblast-PU.1-ChIP-Seq(Unpublished)/Homer	TEA	YCWGGAATGY	1.56419	1e-07	-17.98	0	4.63%	2.96%	gain	TEAD	5.50465
Foxf1(Forkhead)/Lung-Foxf1-ChIP-Seq(GSE77951)/Homer	Forkhead	WWATRTAAACAN	1.4933	1e-07	-17.78	0	5.57%	3.73%	gain	FOXF1	5.50465
Nkx2.2(Homeobox)/NPC-Nkx2.2-ChIP-Seq(GSE61673)/Homer	Homeobox	BTBRAGTGSN	1.26766	1e-07	-17.53	0	13.64%	10.76%	gain	NKX2.2	5.50465
Fox:Ebox(Forkhead,bHLH)/Panc1-Foxa2-ChIP-Seq(GSE47459)/Homer	bHLH	NNNVCTGWGYAAACASN	1.43736	1e-07	-17.52	0	6.54%	4.55%	gain	FOX:EBOX	5.50465
NF1-halfsite(CTF)/LNCaP-NF1-ChIP-Seq(Unpublished)/Homer	CTF	YTGCCAAG	1.28496	1e-07	-17.15	0	12.13%	9.44%	gain	NF1-HALFSITE	5.50465
FOXA1(Forkhead)/LNCAP-FOXA1-ChIP-Seq(GSE27824)/Homer	Forkhead	WAAGTAAACA	1.38817	1e-07	-16.92	0	7.51%	5.41%	gain	FOXA1	5.50465
Rfx1(HTH)/NPC-H3K4me1-ChIP-Seq(GSE16256)/Homer	HTH	KGTTGCCATGGCAA	2.05618	1e-07	-16.59	0	1.83%	0.89%	gain	RFX1	5.50465
Foxo3(Forkhead)/U2OS-Foxo3-ChIP-Seq(E-MTAB-2701)/Homer	Forkhead	DGTAAACA	1.53311	1e-07	-16.55	0	4.63%	3.02%	gain	FOXO3	5.50465
Usf2(bHLH)/C2C12-Usf2-ChIP-Seq(GSE36030)/Homer	bHLH	GTCACGTGGT	1.85156	1e-07	-16.29	0	2.37%	1.28%	gain	USF2	5.50465
USF1(bHLH)/GM12878-Usf1-ChIP-Seq(GSE32465)/Homer	bHLH	SGTCACGTGR	1.59817	1e-06	-15.1	0	3.50%	2.19%	gain	USF1	4.63728
X-box(HTH)/NPC-H3K4me1-ChIP-Seq(GSE16256)/Homer	HTH	GGTTGCCATGGCAA	2.44444	1e-06	-14.85	0	1.10%	0.45%	gain	X-BOX	4.63728
FOXA1(Forkhead)/MCF7-FOXA1-ChIP-Seq(GSE26831)/Homer	Forkhead	WAAGTAAACA	1.40416	1e-06	-14.68	0	6.08%	4.33%	gain	FOXA1	4.63728
Mef2a(MADS)/HL1-Mef2a.biotin-ChIP-Seq(GSE21529)/Homer	MADS	CYAAAAATAG	1.77519	1e-06	-14.14	0	2.29%	1.29%	gain	MEF2A	4.63728
TRPS1(Zf)/MCF7-TRPS1-ChIP-Seq(GSE107013)/Homer	Zf	AGATAAGANN	1.26292	1e-06	-13.9	0	11.00%	8.71%	gain	TRPS1	4.63728
Nkx2.5(Homeobox)/HL1-Nkx2.5.biotin-ChIP-Seq(GSE21529)/Homer	Homeobox	RRSCACTYAA	1.21103	1e-05	-13.61	0	15.15%	12.51%	gain	NKX2.5	3.80568
Jun-AP1(bZIP)/K562-cJun-ChIP-Seq(GSE31477)/Homer	bZIP	GATGASTCATCN	3.12195	1e-49	-113.2	0	2.56%	0.82%	loss	JUN-AP1	46.3585
Fosl2(bZIP)/3T3L1-Fosl2-ChIP-Seq(GSE56872)/Homer	bZIP	NATGASTCABNN	2.64348	1e-44	-103.6	0	3.04%	1.15%	loss	FOSL2	41.6596
Fra2(bZIP)/Striatum-Fra2-ChIP-Seq(GSE43429)/Homer	bZIP	GGATGACTCATC	2.12183	1e-39	-90.81	0	4.18%	1.97%	loss	FRA2	36.9606
JunB(bZIP)/DendriticCells-Junb-ChIP-Seq(GSE36099)/Homer	bZIP	RATGASTCAT	2	1e-39	-90.74	0	4.74%	2.37%	loss	JUNB	36.9606
Fra1(bZIP)/BT549-Fra1-ChIP-Seq(GSE46166)/Homer	bZIP	NNATGASTCATH	1.91635	1e-37	-85.92	0	5.04%	2.63%	loss	FRA1	35.0575
BATF(bZIP)/Th17-BATF-ChIP-Seq(GSE39756)/Homer	bZIP	DATGASTCAT	1.79032	1e-33	-77.69	0	5.55%	3.10%	loss	BATF	31.1367
AP-1(bZIP)/ThioMac-PU.1-ChIP-Seq(GSE21512)/Homer	bZIP	VTGACTCATC	1.72321	1e-31	-72.55	0	5.79%	3.36%	loss	AP-1	29.2036
Atf3(bZIP)/GBM-ATF3-ChIP-Seq(GSE33912)/Homer	bZIP	DATGASTCATHN	1.76923	1e-30	-71.34	0	5.29%	2.99%	loss	ATF3	28.2616
Bach2(bZIP)/OCILy7-Bach2-ChIP-Seq(GSE44420)/Homer	bZIP	TGCTGAGTCA	2.63333	1e-23	-54	0	1.58%	0.60%	loss	BACH2	21.3128
NFY(CCAAT)/Promoter/Homer	CCAAT	RGCCAATSRG	1.45477	1e-16	-38.78	0	5.95%	4.09%	loss	NFY	14.3585
ZNF711(Zf)/SHSY5Y-ZNF711-ChIP-Seq(GSE20673)/Homer	Zf	AGGCCTAG	1.2551	1e-07	-16.93	0	6.15%	4.90%	loss	ZNF711	5.43771
HLF(bZIP)/HSC-HLF.Flag-ChIP-Seq(GSE69817)/Homer	bZIP	RTTATGYAAB	1.24248	1e-07	-16.76	0	6.61%	5.32%	loss	HLF	5.43771
STAT5(Stat)/mCD4+-Stat5-ChIP-Seq(GSE12346)/Homer	Stat	RTTTCTNAGAAA	1.40104	1e-06	-15.59	0	2.69%	1.92%	loss	STAT5	4.53462
PRDM1(Zf)/Hela-PRDM1-ChIP-Seq(GSE31477)/Homer	Zf	ACTTTCACTTTC	1.30892	1e-06	-15.58	0	4.11%	3.14%	loss	PRDM1	4.53462
Hoxd13(Homeobox)/ChickenMSG-Hoxd13.Flag-ChIP-Seq(GSE86088)/Homer	Homeobox	NCYAATAAAA	1.14357	1e-06	-14.8	0	13.70%	11.98%	loss	HOXD13	4.53462
Zac1(Zf)/Neuro2A-Plagl1-ChIP-Seq(GSE75942)/Homer	Zf	HAWGRGGCCM	1.15046	1e-05	-13.22	0	11.24%	9.77%	loss	ZAC1	3.6138
STAT1(Stat)/HelaS3-STAT1-ChIP-Seq(GSE12782)/Homer	Stat	NATTTCCNGGAAAT	1.38608	1e-05	-12.18	0.0001	2.19%	1.58%	loss	STAT1	3.6138
Egr2(Zf)/Thymocytes-Egr2-ChIP-Seq(GSE34254)/Homer	Zf	NGCGTGGGCGGR	1.83784	1e-05	-12.02	0.0001	0.68%	0.37%	loss	EGR2	3.6138
Npas4(bHLH)/Neuron-Npas4-ChIP-Seq(GSE127793)/Homer	bHLH	NHRTCACGACDN	1.2898	0.0001	-11.28	0.0003	3.16%	2.45%	loss	NPAS4	2.70095
DUX4(Homeobox)/Myoblasts-DUX4.V5-ChIP-Seq(GSE75791)/Homer	Homeobox	NWTAAYCYAATCAWN	1.76471	0.0001	-9.738	0.0013	0.60%	0.34%	loss	DUX4	2.70095

## Sheet: Scgb1a1 tumour vs Sftpc tumour
motif_name	family	consensus	FC	p_value	log_p_value	q_value_benjamini	percent_of_target_sequences_with_motif	percent_of_background_sequences_with_motif	direction	MotifName	log_p
Sox3(HMG)/NPC-Sox3-ChIP-Seq(GSE33059)/Homer	HMG	CCWTTGTY	1.45373	0.0001	-11.37	0.005	14.61%	10.05%	gain	SOX3	1.83565
Sox2(HMG)/mES-Sox2-ChIP-Seq(GSE11431)/Homer	HMG	BCCATTGTTC	1.69956	0.0001	-10.87	0.005	7.75%	4.56%	gain	SOX2	1.83565
Sox10(HMG)/SciaticNerve-Sox3-ChIP-Seq(GSE35132)/Homer	HMG	CCWTTGTYYB	1.43715	0.0001	-9.672	0.0092	12.92%	8.99%	gain	SOX10	1.83565
Sox6(HMG)/Myotubes-Sox6-ChIP-Seq(GSE32627)/Homer	HMG	CCATTGTTNY	1.41064	0.001	-9.158	0.0115	13.26%	9.40%	gain	SOX6	1.56265
Sox15(HMG)/CPA-Sox15-ChIP-Seq(GSE62909)/Homer	HMG	RAACAATGGN	1.55319	0.001	-9.149	0.0115	8.76%	5.64%	gain	SOX15	1.56265
IRF1(IRF)/PBMC-IRF1-ChIP-Seq(GSE43036)/Homer	IRF	GAAAGTGAAAGT	2.80556	0.001	-9.023	0.0115	2.02%	0.72%	gain	IRF1	1.56265
NF1-halfsite(CTF)/LNCaP-NF1-ChIP-Seq(Unpublished)/Homer	CTF	YTGCCAAG	1.44219	0.001	-8.731	0.0115	11.35%	7.87%	gain	NF1-HALFSITE	1.56265
Mef2b(MADS)/HEK293-Mef2b.V5-ChIP-Seq(GSE67450)/Homer	MADS	GCTATTTTTGGM	1.61939	0.001	-8.491	0.0115	6.85%	4.23%	gain	MEF2B	1.56265
RUNX(Runt)/HPC7-Runx1-ChIP-Seq(GSE22178)/Homer	Runt	SAAACCACAG	1.62953	0.001	-8.077	0.0151	6.29%	3.86%	gain	RUNX	1.56265
RUNX1(Runt)/Jurkat-RUNX1-ChIP-Seq(GSE29180)/Homer	Runt	AAACCACARM	1.49825	0.001	-7.889	0.0164	8.54%	5.70%	gain	RUNX1	1.56265
IRF3(IRF)/BMDM-Irf3-ChIP-Seq(GSE67343)/Homer	IRF	AGTTTCAKTTTC	1.95506	0.001	-7.73	0.0175	3.48%	1.78%	gain	IRF3	1.56265
NFkB-p65-Rel(RHD)/ThioMac-LPS-Expression(GSE23622)/Homer	RHD	GGAAATTCCC	4.5	0.001	-7.566	0.0189	0.90%	0.20%	gain	NFKB-P65-REL	1.56265
T1ISRE(IRF)/ThioMac-Ifnb-Expression/Homer	IRF	ACTTTCGTTTCT	7	0.001	-7.194	0.0253	0.56%	0.08%	gain	T1ISRE	1.56265
CEBP(bZIP)/ThioMac-CEBPb-ChIP-Seq(GSE21512)/Homer	bZIP	ATTGCGCAAC	1.64486	0.001	-7.166	0.0253	5.28%	3.21%	gain	CEBP	1.56265
RUNX-AML(Runt)/CD4+-PolII-ChIP-Seq(Barski_et_al.)/Homer	Runt	GCTGTGGTTW	1.59167	0.001	-6.961	0.0277	5.73%	3.60%	gain	RUNX-AML	1.56265
NFkB-p65(RHD)/GM12787-p65-ChIP-Seq(GSE19485)/Homer	RHD	WGGGGATTTCCC	1.85106	0.001	-6.923	0.0277	3.48%	1.88%	gain	NFKB-P65	1.56265
Foxo3(Forkhead)/U2OS-Foxo3-ChIP-Seq(E-MTAB-2701)/Homer	Forkhead	DGTAAACA	1.51981	0.01	-6.621	0.0343	6.52%	4.29%	gain	FOXO3	0.94959
ERG(ETS)/VCaP-ERG-ChIP-Seq(GSE14097)/Homer	ETS	ACAGGAAGTG	1.36097	0.01	-6.47	0.0377	10.67%	7.84%	gain	ERG	0.94959
FOXK1(Forkhead)/HEK293-FOXK1-ChIP-Seq(GSE51673)/Homer	Forkhead	NVWTGTTTAC	1.4129	0.01	-6.462	0.0377	8.76%	6.20%	gain	FOXK1	0.94959
RUNX2(Runt)/PCa-RUNX2-ChIP-Seq(GSE33889)/Homer	Runt	NWAACCACADNN	1.49446	0.01	-6.454	0.0377	6.74%	4.51%	gain	RUNX2	0.94959
Nkx2.5(Homeobox)/HL1-Nkx2.5.biotin-ChIP-Seq(GSE21529)/Homer	Homeobox	RRSCACTYAA	1.47764	1e-05	-11.78	0.0034	18.50%	12.52%	loss	NKX2.5	2.35853
Hnf1(Homeobox)/Liver-Foxa2-Chip-Seq(GSE25694)/Homer	Homeobox	GGTTAAWCATTAA	4.03774	0.0001	-11.22	0.0034	2.14%	0.53%	loss	HNF1	1.65956
NF1-halfsite(CTF)/LNCaP-NF1-ChIP-Seq(Unpublished)/Homer	CTF	YTGCCAAG	1.48029	0.001	-8.121	0.0434	12.39%	8.37%	loss	NF1-HALFSITE	1.31277
Gata4(Zf)/Heart-Gata4-ChIP-Seq(GSE35151)/Homer	Zf	NBWGATAAGR	1.66818	0.001	-7.63	0.0532	7.34%	4.40%	loss	GATA4	1.31277
HLF(bZIP)/HSC-HLF.Flag-ChIP-Seq(GSE69817)/Homer	bZIP	RTTATGYAAB	1.76369	0.001	-7.595	0.0532	6.12%	3.47%	loss	HLF	1.31277
Fli1(ETS)/CD8-FLI-ChIP-Seq(GSE20898)/Homer	ETS	NRYTTCCGGH	1.54637	0.001	-7.329	0.0532	9.17%	5.93%	loss	FLI1	1.31277
HNF1b(Homeobox)/PDAC-HNF1B-ChIP-Seq(GSE64557)/Homer	Homeobox	GTTAATNATTAA	3.29412	0.001	-7.277	0.0532	1.68%	0.51%	loss	HNF1B	1.31277
Nkx2.2(Homeobox)/NPC-Nkx2.2-ChIP-Seq(GSE61673)/Homer	Homeobox	BTBRAGTGSN	1.37887	0.001	-7.268	0.0532	15.14%	10.98%	loss	NKX2.2	1.31277
TEAD3(TEA)/HepG2-TEAD3-ChIP-Seq(Encode)/Homer	TEA	TRCATTCCAG	1.58052	0.001	-6.972	0.0532	7.95%	5.03%	loss	TEAD3	1.31277
Gata6(Zf)/HUG1N-GATA6-ChIP-Seq(GSE51936)/Homer	Zf	YCTTATCTBN	1.65464	0.01	-6.713	0.0532	6.42%	3.88%	loss	GATA6	0.773499
TEAD2(TEA)/Py2T-Tead2-ChIP-Seq(GSE55709)/Homer	TEA	CCWGGAATGY	1.89381	0.01	-6.702	0.0532	4.28%	2.26%	loss	TEAD2	0.773499
CEBP(bZIP)/ThioMac-CEBPb-ChIP-Seq(GSE21512)/Homer	bZIP	ATTGCGCAAC	1.79779	0.01	-6.631	0.0532	4.89%	2.72%	loss	CEBP	0.773499
TEAD(TEA)/Fibroblast-PU.1-ChIP-Seq(Unpublished)/Homer	TEA	YCWGGAATGY	1.79121	0.01	-6.606	0.0532	4.89%	2.73%	loss	TEAD	0.773499
Pbx3(Homeobox)/GM12878-PBX3-ChIP-Seq(GSE32465)/Homer	Homeobox	SCTGTCAMTCAN	2.22727	0.01	-5.854	0.0898	2.45%	1.10%	loss	PBX3	0.773499
Foxo1(Forkhead)/RAW-Foxo1-ChIP-Seq(Fan_et_al.)/Homer	Forkhead	CTGTTTAC	1.34466	0.01	-5.842	0.0898	13.46%	10.01%	loss	FOXO1	0.773499
Stat3+il21(Stat)/CD4-Stat3-ChIP-Seq(GSE19198)/Homer	Stat	SVYTTCCNGGAARB	1.64671	0.01	-5.841	0.0898	5.50%	3.34%	loss	STAT3+IL21	0.773499
Elk4(ETS)/Hela-Elk4-ChIP-Seq(GSE31477)/Homer	ETS	NRYTTCCGGY	1.67203	0.01	-5.822	0.0898	5.20%	3.11%	loss	ELK4	0.773499
PR(NR)/T47D-PR-ChIP-Seq(GSE31130)/Homer	NR	VAGRACAKNCTGTBC	1.29725	0.01	-5.689	0.0898	16.06%	12.38%	loss	PR	0.773499
