# Supplementary material for: Club cells employ regeneration mechanisms during lung tumorigenesis
Source: Nat Commun. 2022 Aug 5;13:4557. doi: 10.1038/s41467-022-32052-2 (PMC9356049; doi:10.1038/s41467-022-32052-2)
Supplement: Supplementary file 5 — Supplementary Data 2 [file 41467_2022_32052_MOESM5_ESM.xlsx]

## Sheet: 1
cluster	gene	p_val	avg_logFC	pct.1	pct.2	p_val_adj	on_cell_surface
1	Scgb1a1	0	0.784969	0.997	0.861	0	FALSE
1	Scgb1c1	0	0.77378	0.982	0.581	0	FALSE
1	Pon1	0	0.608728	0.988	0.609	0	FALSE
1	Hp	0	0.578644	0.998	0.955	0	FALSE
1	Prdx6	0	0.565738	0.999	0.991	0	FALSE
1	Ldhb	0	0.529396	0.999	0.979	0	FALSE
1	Gstm1	0	0.524847	0.997	0.892	0	FALSE
1	Gstm2	0	0.49805	0.995	0.829	0	FALSE
1	Cyb5a	0	0.493698	0.999	0.975	0	FALSE
1	Cldn10	0	0.481443	0.989	0.627	0	FALSE
1	Scnn1b	0	0.469967	0.981	0.622	0	TRUE
1	Gsta3	0	0.465762	0.993	0.778	0	FALSE
1	Cbr2	0	0.455981	0.994	0.773	0	FALSE
1	Ces1d	0	0.443845	0.994	0.878	0	FALSE
1	Pgrmc1	0	0.420642	0.987	0.656	0	FALSE
1	Dcxr	0	0.390218	0.997	0.952	0	FALSE
1	Mgst1	0	0.373602	1	0.998	0	FALSE
1	Alas1	0	0.363994	0.994	0.917	0	FALSE
1	Aldh2	0	0.325366	0.999	0.993	0	FALSE
1	Gsta2	0	0.293688	0.857	0.442	0	FALSE
1	Ftl1	0	0.287503	1	1	0	FALSE
1	Gstk1	0	0.275272	0.921	0.698	0	FALSE
1	Cisd1	0	0.270425	0.979	0.834	0	FALSE
1	1810010H24Rik	1.84973e-305	0.271915	0.942	0.677	3.67744e-301	FALSE
1	Cyp4b1	1.81296e-304	0.348957	0.984	0.614	3.60434e-300	FALSE
1	Slc16a11	1.9732e-302	0.340399	0.987	0.648	3.92292e-298	FALSE
1	Selenbp1	3.70813e-285	0.301285	1	0.993	7.37214e-281	FALSE
1	Por	5.8963e-274	0.306997	0.994	0.9	1.17224e-269	FALSE
1	Cyp2f2	2.96466e-272	0.454391	0.994	0.738	5.89405e-268	FALSE
1	Rasl11a	4.03436e-234	0.350361	0.967	0.823	8.02072e-230	FALSE
1	Aldh1a1	2.95634e-227	0.350828	0.991	0.664	5.87751e-223	FALSE
1	Gsta4	4.52362e-226	0.257718	0.998	0.939	8.99341e-222	FALSE
1	Depp1	8.41767e-216	0.279487	0.928	0.647	1.67352e-211	FALSE
1	Scgb3a2	3.50958e-213	0.30256	0.992	0.701	6.9774e-209	FALSE

## Sheet: 2
cluster	gene	p_val	avg_logFC	pct.1	pct.2	p_val_adj	on_cell_surface
2	Scgb1a1	0	0.661561	0.996	0.854	0	FALSE
2	Scgb1c1	0	0.658798	0.95	0.567	0	FALSE
2	Fmo2	0	0.652531	0.985	0.722	0	FALSE
2	Hp	0	0.651379	0.998	0.953	0	FALSE
2	Cbr2	0	0.619778	0.994	0.762	0	FALSE
2	Sec14l3	0	0.619057	0.97	0.639	0	FALSE
2	Cyp2f2	0	0.617645	0.994	0.725	0	FALSE
2	Prdx6	0	0.576457	0.999	0.991	0	FALSE
2	Aldh1a1	0	0.571118	0.992	0.648	0	FALSE
2	Cldn10	0	0.548027	0.979	0.611	0	FALSE
2	Ces1d	0	0.506136	0.994	0.872	0	FALSE
2	Dcxr	0	0.501924	0.993	0.951	0	FALSE
2	Scnn1b	0	0.496268	0.972	0.607	0	TRUE
2	Ldhb	0	0.488192	0.995	0.978	0	FALSE
2	Alas1	0	0.483088	0.99	0.914	0	FALSE
2	Cyb5a	0	0.4753	0.996	0.974	0	FALSE
2	Pgrmc1	0	0.458102	0.983	0.641	0	FALSE
2	Plpp3	0	0.45463	0.93	0.626	0	FALSE
2	Kcnk2	0	0.453777	0.962	0.621	0	TRUE
2	Kdr	0	0.444092	0.827	0.329	0	FALSE
2	Gsta3	0	0.434402	0.99	0.768	0	FALSE
2	mt-Nd5	0	0.42202	0.997	0.986	0	FALSE
2	Enah	0	0.411209	0.861	0.465	0	FALSE
2	Pon1	0	0.4009	0.966	0.594	0	FALSE
2	Gstm1	0	0.399205	0.994	0.888	0	FALSE
2	Rasl11a	0	0.394781	0.954	0.819	0	FALSE
2	Aldh1a7	0	0.389124	0.976	0.825	0	FALSE
2	5330417C22Rik	0	0.384106	0.988	0.782	0	FALSE
2	Gstm2	0	0.381775	0.986	0.822	0	FALSE
2	Igfbp6	0	0.380388	0.863	0.4	0	FALSE
2	Mtus1	0	0.37264	0.965	0.685	0	FALSE
2	mt-Nd2	0	0.371604	1	0.999	0	FALSE
2	Col23a1	0	0.366404	0.835	0.405	0	TRUE
2	Cavin2	0	0.356253	0.852	0.477	0	FALSE
2	Cckar	0	0.355673	0.952	0.66	0	FALSE
2	Fam13a	0	0.341392	0.806	0.498	0	FALSE
2	Nebl	0	0.332725	0.831	0.453	0	FALSE
2	1810010H24Rik	0	0.332331	0.918	0.669	0	FALSE
2	Slc16a11	0	0.322628	0.983	0.632	0	FALSE
2	mt-Nd4l	0	0.321938	0.988	0.933	0	FALSE
2	Gstk1	0	0.317127	0.899	0.691	0	FALSE
2	Ptpn13	0	0.316197	0.877	0.567	0	FALSE
2	Por	0	0.313238	0.992	0.895	0	FALSE
2	Rassf9	0	0.313142	0.932	0.61	0	FALSE
2	Cisd1	0	0.307771	0.96	0.83	0	FALSE
2	Cd55	0	0.303366	0.966	0.779	0	TRUE
2	Mettl7a1	0	0.301327	0.989	0.887	0	FALSE
2	Cep70	0	0.291315	0.835	0.504	0	FALSE
2	Ces1f	0	0.277998	0.71	0.37	0	FALSE
2	Gabrp	0	0.27075	0.966	0.585	0	FALSE
2	Tent5c	0	0.267017	0.887	0.563	0	FALSE
2	Slc4a5	0	0.250449	0.812	0.487	0	FALSE
2	Ephx1	2.38439e-303	0.252007	0.943	0.709	4.7404e-299	FALSE
2	Cyp4b1	5.90427e-297	0.295735	0.977	0.597	1.17383e-292	FALSE
2	mt-Nd4	9.93789e-277	0.273432	1	0.999	1.97575e-272	FALSE
2	Retnla	6.35031e-245	0.377844	0.801	0.512	1.2625e-240	FALSE
2	Depp1	7.83046e-237	0.25331	0.91	0.637	1.55677e-232	FALSE
2	Hes1	4.3042e-124	0.322272	0.841	0.765	8.55718e-120	FALSE

## Sheet: 3
cluster	gene	p_val	avg_logFC	pct.1	pct.2	p_val_adj	on_cell_surface
3	Lypd2	0	1.01824	0.997	0.564	0	FALSE
3	Scgb3a2	0	0.947018	1	0.704	0	FALSE
3	Scgb3a1	0	0.896521	0.936	0.582	0	FALSE
3	Pon1	0	0.871813	0.997	0.613	0	FALSE
3	Cxcl17	0	0.779426	0.978	0.705	0	FALSE
3	Cp	0	0.765046	0.996	0.687	0	FALSE
3	Tff2	0	0.749309	0.756	0.253	0	FALSE
3	Muc5b	0	0.715046	0.73	0.23	0	FALSE
3	Sult1d1	0	0.704205	0.817	0.223	0	FALSE
3	Slc16a11	0	0.653901	0.998	0.652	0	FALSE
3	Fmo3	0	0.574831	0.958	0.399	0	FALSE
3	Cyp2f2	0	0.564862	1	0.741	0	FALSE
3	Retnla	0	0.558495	0.872	0.521	0	FALSE
3	Chad	0	0.547139	0.957	0.468	0	FALSE
3	Hspb1	0	0.542801	0.975	0.703	0	FALSE
3	Scgb1a1	0	0.540678	1	0.863	0	FALSE
3	Scgb1c1	0	0.527962	0.916	0.595	0	FALSE
3	Wfdc2	0	0.527958	1	1	0	FALSE
3	Cyp4b1	0	0.525537	0.995	0.618	0	FALSE
3	Por	0	0.502687	0.999	0.9	0	FALSE
3	Mgst1	0	0.488278	1	0.998	0	FALSE
3	Gstm2	0	0.483686	0.996	0.831	0	FALSE
3	Depp1	0	0.48059	0.97	0.647	0	FALSE
3	Aldh3a1	0	0.479725	0.976	0.56	0	FALSE
3	Pigr	0	0.477852	0.981	0.649	0	FALSE
3	Gstm1	0	0.461704	0.999	0.894	0	FALSE
3	Gabrp	0	0.454068	0.992	0.605	0	FALSE
3	Tst	0	0.438418	0.999	0.928	0	FALSE
3	Qsox1	0	0.428476	0.862	0.538	0	FALSE
3	Aldh2	0	0.403216	1	0.993	0	FALSE
3	Lrrc26	0	0.391874	0.967	0.538	0	FALSE
3	Tspan1	0	0.386375	0.986	0.726	0	FALSE
3	5330417C22Rik	0	0.371018	0.996	0.793	0	FALSE
3	Fxyd3	0	0.365752	0.848	0.42	0	FALSE
3	Ifitm1	0	0.355773	0.799	0.29	0	FALSE
3	Gmnn	0	0.353335	0.918	0.543	0	FALSE
3	P2rx4	0	0.345935	0.941	0.677	0	FALSE
3	Cebpb	0	0.339288	0.996	0.907	0	FALSE
3	Hacd4	0	0.336294	0.811	0.348	0	FALSE
3	Acsm1	0	0.332735	0.807	0.347	0	FALSE
3	Pir	0	0.329339	0.904	0.557	0	FALSE
3	Rassf9	0	0.324593	0.965	0.626	0	FALSE
3	Tent5c	0	0.323854	0.938	0.577	0	FALSE
3	Tmem176a	0	0.309364	0.999	0.979	0	FALSE
3	Adamts5	0	0.308492	0.811	0.386	0	FALSE
3	Gsto1	0	0.30653	0.979	0.684	0	FALSE
3	Kitl	0	0.300832	0.85	0.419	0	FALSE
3	Scnn1g	0	0.285143	0.848	0.442	0	TRUE
3	Slc38a1	0	0.266051	0.847	0.503	0	FALSE
3	Cbr1	1.32972e-301	0.2821	0.966	0.82	2.64362e-297	FALSE
3	Fmo2	3.48812e-295	0.349672	0.99	0.737	6.93472e-291	FALSE
3	Acsl1	4.84742e-291	0.258936	0.898	0.548	9.63715e-287	FALSE
3	C3	8.16875e-291	0.315587	0.989	0.825	1.62403e-286	TRUE
3	Gsta4	1.02252e-287	0.308605	0.999	0.94	2.03286e-283	FALSE
3	Aldh1a1	1.04067e-277	0.414215	0.999	0.668	2.06896e-273	FALSE
3	Ephx1	1.46633e-268	0.276924	0.963	0.721	2.91521e-264	FALSE
3	Gsta3	3.851e-267	0.367565	0.999	0.781	7.65618e-263	FALSE
3	Ldhb	5.63709e-260	0.320573	0.999	0.979	1.12071e-255	FALSE
3	Cyb5a	9.09319e-241	0.310471	1	0.975	1.80782e-236	FALSE
3	Rasl11a	1.39045e-223	0.280666	0.98	0.824	2.76436e-219	FALSE
3	Scnn1b	1.27416e-222	0.259503	0.963	0.63	2.53315e-218	TRUE
3	Selenbp1	4.25591e-217	0.26647	1	0.993	8.46117e-213	FALSE
3	Hp	6.79576e-171	0.29707	1	0.955	1.35106e-166	FALSE
3	Ces1d	4.27554e-169	0.297899	1	0.879	8.5002e-165	FALSE
3	Cbr2	1.64633e-130	0.302132	1	0.775	3.27307e-126	FALSE

## Sheet: 4
cluster	gene	p_val	avg_logFC	pct.1	pct.2	p_val_adj	on_cell_surface
4	Bpifa1	0	4.18281	0.938	0.461	0	FALSE
4	Reg3g	0	3.24355	0.973	0.18	0	FALSE
4	Scgb3a1	0	3.06489	1	0.575	0	FALSE
4	Bpifb1	0	3.03767	0.962	0.198	0	FALSE
4	Ltf	0	2.95011	0.939	0.266	0	TRUE
4	Tff2	0	2.51216	0.945	0.232	0	FALSE
4	Itln1	0	2.23987	0.817	0.141	0	FALSE
4	Cyp2a5	0	2.05425	0.751	0.129	0	FALSE
4	Lypd2	0	1.86263	1	0.565	0	FALSE
4	Muc5b	0	1.784	0.983	0.202	0	FALSE
4	Sult1d1	0	1.60664	0.99	0.204	0	FALSE
4	S100a6	0	1.46873	0.972	0.278	0	FALSE
4	Fxyd3	0	1.3478	0.997	0.404	0	FALSE
4	Qsox1	0	1.26335	0.989	0.524	0	FALSE
4	Calml3	0	1.21939	0.84	0.055	0	FALSE
4	Scgb3a2	0	1.21734	0.999	0.705	0	FALSE
4	Gsto1	0	1.14746	0.997	0.683	0	FALSE
4	Agr2	0	1.14421	0.833	0.061	0	FALSE
4	Cxcl17	0	1.13283	0.999	0.704	0	FALSE
4	Chad	0	1.10981	0.989	0.466	0	FALSE
4	Aldh3a1	0	1.02086	0.993	0.559	0	FALSE
4	Adh7	0	1.01155	0.945	0.139	0	FALSE
4	Cyp4a12b	0	0.920791	0.864	0.033	0	FALSE
4	Fmo3	0	0.868116	0.985	0.397	0	FALSE
4	Pigr	0	0.865199	0.998	0.648	0	FALSE
4	Tst	0	0.852896	1	0.928	0	FALSE
4	Hspb1	0	0.847199	0.99	0.702	0	FALSE
4	Oit1	0	0.838143	0.943	0.177	0	FALSE
4	Ifitm1	0	0.836307	0.962	0.273	0	FALSE
4	Slc15a2	0	0.772977	0.959	0.461	0	FALSE
4	Wfdc2	0	0.767432	1	1	0	FALSE
4	Klf4	0	0.766154	0.906	0.351	0	FALSE
4	Tspan1	0	0.76084	0.995	0.725	0	FALSE
4	Cp	0	0.724006	0.993	0.688	0	FALSE
4	Krt19	0	0.721614	0.998	0.899	0	FALSE
4	Slc16a11	0	0.697402	0.998	0.652	0	FALSE
4	Epas1	0	0.695926	0.998	0.914	0	FALSE
4	P2rx4	0	0.687028	0.982	0.673	0	FALSE
4	Lrrc26	0	0.6574	0.988	0.536	0	FALSE
4	Cfb	0	0.634675	0.782	0.23	0	FALSE
4	Tspan13	0	0.63365	0.92	0.352	0	FALSE
4	Pglyrp1	0	0.614824	0.998	0.829	0	FALSE
4	Gabrp	0	0.611458	0.995	0.606	0	FALSE
4	C3	0	0.610626	0.988	0.825	0	TRUE
4	Anxa8	0	0.60993	0.727	0.044	0	FALSE
4	Aldh1a1	0	0.604618	1	0.669	0	FALSE
4	Pon1	0	0.570289	0.995	0.615	0	FALSE
4	Tmem176a	0	0.560008	1	0.979	0	FALSE
4	Cyp4b1	0	0.553811	0.994	0.619	0	FALSE
4	Acsl1	0	0.548785	0.949	0.543	0	FALSE
4	Perp	0	0.543425	0.864	0.278	0	FALSE
4	Cd14	0	0.543395	0.958	0.575	0	TRUE
4	Sgk1	0	0.539911	0.748	0.142	0	FALSE
4	Gsta4	0	0.520015	1	0.94	0	FALSE
4	Depp1	0	0.50801	0.955	0.649	0	FALSE
4	Il13ra1	0	0.491446	0.897	0.378	0	FALSE
4	Cpd	0	0.488517	0.892	0.387	0	FALSE
4	Cmtm7	0	0.487347	0.856	0.241	0	FALSE
4	Pam	0	0.480286	0.945	0.708	0	TRUE
4	AW112010	0	0.475834	0.933	0.508	0	FALSE
4	Mgat3	0	0.472226	0.917	0.427	0	FALSE
4	Por	0	0.470135	0.999	0.901	0	FALSE
4	Clec2d	0	0.468053	0.752	0.197	0	FALSE
4	Aqp4	0	0.459105	0.812	0.234	0	FALSE
4	Pir	0	0.432928	0.931	0.555	0	FALSE
4	Acsm1	0	0.429357	0.82	0.347	0	FALSE
4	Lbp	0	0.422095	0.97	0.608	0	TRUE
4	Rbbp7	0	0.420162	0.937	0.717	0	FALSE
4	Nr2f2	0	0.414693	0.874	0.474	0	FALSE
4	Sox2	0	0.413777	0.937	0.561	0	FALSE
4	Tmem176b	0	0.40045	0.999	0.989	0	FALSE
4	Rassf9	0	0.400111	0.965	0.627	0	FALSE
4	Idh1	0	0.398826	0.979	0.846	0	FALSE
4	Atp6v1b1	0	0.392275	0.764	0.123	0	FALSE
4	Pdpn	0	0.381066	0.705	0.148	0	FALSE
4	Tkt	0	0.374867	0.995	0.914	0	FALSE
4	Vpreb3	0	0.373859	0.826	0.408	0	FALSE
4	Kitl	0	0.367609	0.865	0.419	0	FALSE
4	Cebpb	0	0.354009	0.999	0.907	0	FALSE
4	Runx1	0	0.352578	0.976	0.827	0	FALSE
4	Aldh2	0	0.351931	1	0.993	0	FALSE
4	Mgst1	0	0.349876	1	0.998	0	FALSE
4	Mall	0	0.343999	0.797	0.301	0	FALSE
4	Blvrb	0	0.338605	0.948	0.732	0	FALSE
4	Gipc2	0	0.332992	0.937	0.6	0	FALSE
4	Itprid1	0	0.324869	0.813	0.315	0	FALSE
4	Wfdc1	0	0.322681	0.815	0.37	0	FALSE
4	Slc44a4	0	0.318547	0.797	0.352	0	FALSE
4	St3gal5	0	0.317303	0.922	0.669	0	FALSE
4	S100a1	0	0.314699	0.992	0.915	0	FALSE
4	Sfn	0	0.314551	0.921	0.638	0	FALSE
4	Gpx2	0	0.308339	0.989	0.755	0	FALSE
4	Cbr1	0	0.303044	0.965	0.82	0	FALSE
4	Ly6a	0	0.300344	0.959	0.648	0	FALSE
4	Phyh	0	0.29998	0.887	0.573	0	FALSE
4	Ano1	0	0.299059	0.811	0.391	0	FALSE
4	Cbr3	0	0.298495	0.89	0.598	0	FALSE
4	Endod1	0	0.296292	0.758	0.306	0	FALSE
4	Lgals3	0	0.294371	0.888	0.505	0	FALSE
4	Cracr2b	0	0.291236	0.926	0.666	0	FALSE
4	Cd9	0	0.290478	0.999	0.99	0	TRUE
4	Plcb4	0	0.282582	0.726	0.278	0	FALSE
4	Fam83e	0	0.281488	0.725	0.237	0	FALSE
4	Ggh	0	0.278297	0.847	0.555	0	FALSE
4	Adam28	0	0.266612	0.836	0.523	0	FALSE
4	Krt8	0	0.259887	0.999	0.963	0	FALSE
4	Slc38a1	0	0.25579	0.852	0.503	0	FALSE
4	F3	0	0.252379	0.73	0.401	0	TRUE
4	Utp11	0	0.251383	0.911	0.638	0	FALSE
4	Isg20	9.09507e-308	0.279459	0.933	0.705	1.80819e-303	FALSE
4	5330417C22Rik	2.6736e-287	0.319324	0.997	0.794	5.31539e-283	FALSE
4	Glul	4.59451e-279	0.274181	0.939	0.668	9.13434e-275	FALSE
4	Pxmp2	1.8719e-274	0.257396	0.852	0.547	3.72152e-270	FALSE
4	Elf3	1.68237e-241	0.261307	0.872	0.639	3.34473e-237	FALSE
4	Gsta3	2.5575e-219	0.340821	0.999	0.781	5.08457e-215	FALSE
4	Ahnak	2.54492e-180	0.258728	0.975	0.796	5.05956e-176	FALSE
4	Cyp2f2	3.91496e-176	0.42902	1	0.742	7.78333e-172	FALSE
4	Gstm1	2.3789e-129	0.273342	1	0.894	4.72948e-125	FALSE

## Sheet: 5
cluster	gene	p_val	avg_logFC	pct.1	pct.2	p_val_adj	on_cell_surface
5	Chia1	0	1.62419	0.805	0.336	0	FALSE
5	Sec14l3	0	0.870406	0.93	0.668	0	FALSE
5	Ager	0	0.857942	0.974	0.72	0	TRUE
5	Prdx6	0	0.816631	0.997	0.992	0	FALSE
5	Hopx	0	0.704214	0.932	0.651	0	FALSE
5	Igfbp6	0	0.697978	0.847	0.436	0	FALSE
5	Clic3	0	0.640756	0.979	0.842	0	FALSE
5	Cbr2	0	0.609577	0.95	0.784	0	FALSE
5	Cryab	0	0.593359	0.876	0.537	0	TRUE
5	Cyp2b10	0	0.568189	0.823	0.497	0	FALSE
5	Pgrmc1	0	0.508138	0.916	0.673	0	FALSE
5	Gpx2	0	0.494249	0.909	0.766	0	FALSE
5	Pls3	0	0.484901	0.968	0.877	0	FALSE
5	Kcnk2	0	0.484443	0.911	0.652	0	TRUE
5	Ces1d	0	0.484282	0.971	0.883	0	FALSE
5	Fhl1	0	0.477509	0.73	0.371	0	FALSE
5	Dcxr	0	0.454501	0.983	0.955	0	FALSE
5	Pdlim2	0	0.452515	0.925	0.692	0	FALSE
5	Cd9	0	0.449892	0.997	0.991	0	TRUE
5	Aldh1a7	0	0.443176	0.922	0.842	0	FALSE
5	Clic5	0	0.433025	0.835	0.507	0	FALSE
5	Cd55	0	0.428038	0.922	0.797	0	TRUE
5	Crip2	0	0.425344	0.993	0.976	0	FALSE
5	Creg1	0	0.410107	0.974	0.95	0	FALSE
5	Tagln2	0	0.391478	0.99	0.971	0	FALSE
5	Ndufc2	0	0.390483	0.989	0.978	0	FALSE
5	Emb	0	0.362382	0.98	0.964	0	FALSE
5	Nebl	0	0.316055	0.805	0.485	0	FALSE
5	Txnip	5.99057e-290	0.506063	0.898	0.74	1.19099e-285	FALSE
5	Ppp3ca	2.26044e-285	0.361347	0.936	0.816	4.49398e-281	FALSE
5	Ftl1	2.35291e-284	0.374454	1	1	4.67782e-280	FALSE
5	Mettl7a1	4.95608e-283	0.41153	0.979	0.896	9.85319e-279	FALSE
5	Kdr	1.1888e-276	0.355771	0.702	0.38	2.36346e-272	FALSE
5	Pon3	2.68503e-274	0.331267	0.922	0.858	5.3381e-270	FALSE
5	Rac3	3.2355e-258	0.341513	0.861	0.687	6.4325e-254	FALSE
5	Lmo7	2.13302e-253	0.326052	0.859	0.637	4.24066e-249	TRUE
5	Gprc5a	5.82341e-247	0.328157	0.915	0.784	1.15775e-242	FALSE
5	Rps19	2.2627e-232	0.250961	1	1	4.49848e-228	FALSE
5	Hp	2.85091e-230	0.514099	0.977	0.958	5.6679e-226	FALSE
5	Cldn3	6.01039e-230	0.252759	0.998	0.996	1.19492e-225	FALSE
5	Mtus1	8.5634e-230	0.322828	0.893	0.713	1.70249e-225	FALSE
5	Fdx1	6.8714e-224	0.296801	0.955	0.918	1.3661e-219	FALSE
5	Uqcr10	7.2834e-219	0.257239	0.987	0.982	1.44801e-214	FALSE
5	Gpx4	1.24368e-215	0.255779	1	0.998	2.47256e-211	FALSE
5	Myl12b	8.15361e-209	0.29372	0.991	0.981	1.62102e-204	FALSE
5	Emp2	1.65821e-206	0.354589	0.93	0.768	3.29669e-202	TRUE
5	Il18r1	6.33042e-203	0.286023	0.907	0.794	1.25855e-198	FALSE
5	Cisd1	8.48804e-203	0.290225	0.928	0.843	1.68751e-198	FALSE
5	Anxa2	2.4304e-194	0.289378	0.996	0.984	4.83189e-190	TRUE
5	Gipc2	8.84928e-193	0.274971	0.825	0.615	1.75932e-188	FALSE
5	Gpx8	8.61818e-189	0.269306	0.917	0.838	1.71338e-184	FALSE
5	Fam174b	1.87268e-187	0.273334	0.812	0.642	3.72308e-183	FALSE
5	Gclc	5.66702e-187	0.40262	0.923	0.88	1.12666e-182	FALSE
5	Cavin2	1.55751e-184	0.310026	0.76	0.514	3.09648e-180	FALSE
5	Plpp3	2.59567e-174	0.462275	0.82	0.66	5.16045e-170	FALSE
5	Cldn10	5.99509e-173	0.381247	0.876	0.65	1.19188e-168	FALSE
5	Krt7	8.72621e-173	0.290779	0.93	0.823	1.73486e-168	FALSE
5	Gsta3	9.33717e-170	0.384062	0.906	0.793	1.85632e-165	FALSE
5	Cckar	6.27363e-169	0.284373	0.864	0.691	1.24726e-164	FALSE
5	Cyb5a	1.2713e-166	0.318972	0.994	0.976	2.52748e-162	FALSE
5	Ptgr1	1.55405e-160	0.266794	0.823	0.686	3.08961e-156	FALSE
5	Sftpd	2.44592e-159	0.299295	0.999	0.996	4.86273e-155	FALSE
5	Aldh1a1	9.21172e-144	0.43343	0.89	0.684	1.83138e-139	FALSE
5	Cyp2f2	2.05821e-141	0.366691	0.933	0.752	4.09192e-137	FALSE
5	Alas1	3.5548e-134	0.302754	0.96	0.923	7.0673e-130	FALSE
5	Aqp5	3.48669e-130	0.328376	0.971	0.95	6.9319e-126	FALSE
5	Gstm1	2.05078e-129	0.345141	0.96	0.899	4.07716e-125	FALSE
5	Gsta4	5.10841e-124	0.25117	0.975	0.943	1.0156e-119	FALSE
5	Ldhb	5.41517e-124	0.267138	0.987	0.98	1.07659e-119	FALSE
5	Ephx1	5.58956e-113	0.299134	0.892	0.732	1.11126e-108	FALSE
5	Cyp4b1	9.57267e-112	0.276245	0.881	0.635	1.90314e-107	FALSE
5	Tacstd2	1.2816e-100	0.253862	0.832	0.723	2.54794e-96	FALSE
5	Sfta2	2.6e-87	0.261969	0.921	0.881	5.16906e-83	FALSE
5	Ly6e	1.34117e-69	0.285261	0.977	0.987	2.66638e-65	FALSE

## Sheet: 6
cluster	gene	p_val	avg_logFC	pct.1	pct.2	p_val_adj	on_cell_surface
6	Iigp1	0	2.10413	0.871	0.232	0	FALSE
6	Igtp	0	1.44589	0.836	0.221	0	FALSE
6	Isg15	0	1.34106	0.8	0.218	0	FALSE
6	Ifi27l2a	0	1.26406	0.703	0.198	0	FALSE
6	AW112010	0	1.2622	0.867	0.532	0	FALSE
6	Stat1	0	1.21013	0.917	0.358	0	FALSE
6	Ly6i	0	1.09163	0.837	0.269	0	FALSE
6	Ly6a	0	1.04455	0.972	0.662	0	FALSE
6	B2m	0	1.03696	0.999	0.977	0	FALSE
6	Bst2	0	1.01206	0.948	0.615	0	TRUE
6	H2-K1	0	1.00833	1	0.994	0	TRUE
6	Psmb8	0	0.989781	0.985	0.838	0	FALSE
6	Psmb9	0	0.961709	0.96	0.607	0	FALSE
6	H2-Ab1	0	0.922764	0.97	0.617	0	TRUE
6	Irgm1	0	0.9188	0.824	0.329	0	FALSE
6	H2-Aa	0	0.913999	0.964	0.611	0	FALSE
6	H2-D1	0	0.909071	1	0.997	0	TRUE
6	H2-Q7	0	0.903869	0.927	0.388	0	TRUE
6	Ifi47	0	0.890079	0.812	0.256	0	FALSE
6	Gm4951	0	0.850812	0.773	0.247	0	FALSE
6	Tap1	0	0.76848	0.851	0.336	0	FALSE
6	Cd74	0	0.76122	0.994	0.865	0	TRUE
6	Irf7	0	0.745885	0.726	0.257	0	FALSE
6	Ly6e	0	0.699756	1	0.985	0	FALSE
6	H2-T23	0	0.673065	0.893	0.568	0	TRUE
6	Rtp4	0	0.648526	0.816	0.268	0	FALSE
6	Ifi27	0	0.634683	0.961	0.747	0	FALSE
6	Tap2	0	0.605754	0.883	0.525	0	FALSE
6	Psmb10	0	0.570059	0.889	0.603	0	FALSE
6	Oasl2	0	0.569937	0.739	0.176	0	FALSE
6	Psme2	0	0.567956	0.965	0.893	0	FALSE
6	Parp14	0	0.521839	0.715	0.268	0	FALSE
6	Tapbp	0	0.511857	0.941	0.807	0	FALSE
6	H2-Q4	0	0.506327	0.835	0.444	0	TRUE
6	H2-Q6	0	0.446267	0.74	0.274	0	TRUE
6	Psme1	7.24529e-282	0.491032	0.987	0.975	1.44044e-277	FALSE
6	Lgals9	1.02624e-262	0.465844	0.752	0.421	2.04027e-258	FALSE
6	Irf1	2.13732e-252	0.500379	0.706	0.387	4.2492e-248	FALSE
6	Lgals3bp	4.88626e-252	0.435089	0.836	0.547	9.71438e-248	FALSE
6	Ifitm3	5.04173e-234	0.958615	0.907	0.847	1.00235e-229	TRUE
6	H2-DMa	3.11315e-231	0.541797	0.775	0.428	6.18926e-227	FALSE
6	Sftpa1	1.60457e-209	0.722496	0.999	0.993	3.19004e-205	FALSE
6	Lap3	2.38245e-195	0.40697	0.903	0.801	4.73654e-191	FALSE
6	Isg20	5.0717e-176	0.396521	0.868	0.72	1.0083e-171	FALSE
6	Plaat3	4.18222e-168	0.334621	0.891	0.788	8.31468e-164	FALSE
6	Wars	9.40329e-167	0.62958	0.74	0.552	1.86947e-162	FALSE
6	Sftpd	5.90939e-162	0.505545	1	0.996	1.17485e-157	FALSE
6	Pla2g1b	1.18129e-156	0.535771	0.843	0.66	2.34853e-152	TRUE
6	C3	1.0966e-147	0.424711	0.945	0.836	2.18015e-143	TRUE
6	Idnk	6.01231e-140	0.282934	0.788	0.615	1.19531e-135	FALSE
6	Sfta2	5.24079e-125	0.581426	0.942	0.881	1.04192e-120	FALSE
6	C6	4.06708e-123	0.319467	0.743	0.544	8.08577e-119	FALSE
6	Ppa1	4.06415e-120	0.29907	0.767	0.601	8.07994e-116	FALSE
6	Pigr	9.25534e-119	0.362794	0.878	0.672	1.84005e-114	FALSE
6	Rnaset2a	6.67458e-118	0.2966	0.843	0.732	1.32697e-113	FALSE
6	Icam1	1.28636e-84	0.279238	0.869	0.695	2.55742e-80	TRUE
6	Lyz2	1.97273e-84	0.871104	0.839	0.668	3.92198e-80	FALSE
6	Atp8a1	2.93823e-80	0.419682	0.926	0.886	5.84149e-76	FALSE
6	Fdps	1.48735e-79	0.433828	0.737	0.611	2.95699e-75	FALSE
6	Irx1	8.54777e-79	0.383454	0.751	0.63	1.69938e-74	FALSE
6	Car8	1.63725e-64	0.340036	0.934	0.924	3.25501e-60	FALSE
6	Scd1	2.30047e-63	0.502433	0.87	0.766	4.57356e-59	FALSE
6	Tmem176b	1.13533e-62	0.290375	0.992	0.99	2.25714e-58	FALSE
6	Cd14	1.50192e-53	0.30779	0.726	0.608	2.98597e-49	TRUE
6	Ank3	1.386e-51	0.521199	0.708	0.633	2.75551e-47	TRUE
6	Tmem176a	1.90597e-48	0.31847	0.989	0.981	3.78925e-44	FALSE
6	Tmem243	2.55244e-44	0.264278	0.845	0.777	5.07451e-40	FALSE
6	Acsl4	3.00165e-42	0.410738	0.818	0.744	5.96758e-38	FALSE
6	Abca3	2.11269e-41	0.273559	0.965	0.959	4.20025e-37	FALSE
6	Pi4k2b	2.93217e-41	0.362128	0.811	0.766	5.82945e-37	FALSE
6	Slc34a2	3.9522e-41	0.468345	0.722	0.584	7.85737e-37	FALSE
6	Dbi	1.11312e-39	0.274941	0.984	0.984	2.213e-35	FALSE
6	Mid1ip1	4.72832e-39	0.537088	0.722	0.676	9.40037e-35	FALSE
6	Hp	1.41813e-32	0.305273	0.994	0.958	2.81938e-28	FALSE
6	Iqgap1	2.58773e-32	0.288581	0.954	0.954	5.14467e-28	FALSE
6	Ctsc	2.63578e-32	0.328172	0.903	0.863	5.24019e-28	FALSE
6	Alcam	5.33374e-29	0.264969	0.967	0.983	1.0604e-24	FALSE
6	App	1.81701e-28	0.376734	0.891	0.896	3.61239e-24	TRUE
6	Malat1	1.13258e-25	0.253137	1	0.999	2.25168e-21	FALSE
6	Gm42418	9.49279e-23	0.409862	0.998	0.998	1.88726e-18	FALSE
6	AY036118	2.06015e-20	0.288031	0.704	0.629	4.09578e-16	FALSE
6	Ppp1r14c	4.91468e-18	0.292945	0.747	0.747	9.77087e-14	FALSE
6	Selenop	1.22224e-13	0.27776	0.889	0.901	2.42994e-09	FALSE
6	Pglyrp1	0.000400536	0.476201	0.792	0.849	1	FALSE

## Sheet: 7
cluster	gene	p_val	avg_logFC	pct.1	pct.2	p_val_adj	on_cell_surface
7	Lyz2	0	2.14213	0.982	0.648	0	FALSE
7	S100g	0	1.9039	0.884	0.426	0	FALSE
7	Fabp5	0	1.63835	0.887	0.326	0	FALSE
7	Slc34a2	0	1.62788	0.997	0.551	0	FALSE
7	Rnase4	0	1.51842	0.982	0.573	0	FALSE
7	Lamp3	0	1.49358	0.987	0.357	0	FALSE
7	Scd1	0	1.4608	0.987	0.751	0	FALSE
7	Sftpc	0	1.31411	0.999	0.89	0	FALSE
7	Ank3	0	1.30513	0.919	0.609	0	TRUE
7	Napsa	0	1.19173	0.974	0.478	0	FALSE
7	Sftpa1	0	1.18689	1	0.993	0	FALSE
7	Etv5	0	1.18567	0.849	0.204	0	FALSE
7	H2-Aa	0	1.18479	0.972	0.597	0	FALSE
7	Mid1ip1	0	1.17287	0.928	0.653	0	FALSE
7	Hc	0	1.11999	0.874	0.345	0	FALSE
7	Lgi3	0	1.11203	0.97	0.431	0	FALSE
7	Sfta2	0	1.09437	0.977	0.875	0	FALSE
7	App	0	1.07145	0.97	0.889	0	TRUE
7	Lpcat1	0	1.05867	0.989	0.644	0	FALSE
7	Atp8a1	0	1.02349	0.968	0.881	0	FALSE
7	Acsl4	0	1.01529	0.982	0.725	0	FALSE
7	Ctsc	0	0.985317	0.994	0.852	0	FALSE
7	H2-K1	0	0.977965	0.998	0.994	0	TRUE
7	Gm42418	0	0.977552	1	0.998	0	FALSE
7	Pi4k2b	0	0.97172	0.957	0.75	0	FALSE
7	Pla2g1b	0	0.971676	0.941	0.643	0	TRUE
7	Acot7	0	0.970121	0.787	0.384	0	FALSE
7	Selenop	0	0.964664	0.966	0.894	0	FALSE
7	Scd2	0	0.964619	0.949	0.538	0	FALSE
7	Mme	0	0.939936	0.741	0.328	0	FALSE
7	Acot1	0	0.930541	0.789	0.351	0	FALSE
7	Fasn	0	0.915147	0.969	0.586	0	FALSE
7	Cpm	0	0.89901	0.914	0.48	0	FALSE
7	Ppp1r14c	0	0.893589	0.966	0.725	0	FALSE
7	Dram1	0	0.891112	0.995	0.842	0	FALSE
7	Abca3	0	0.886233	0.997	0.956	0	FALSE
7	Car8	0	0.885102	0.985	0.918	0	FALSE
7	H2-D1	0	0.878275	0.999	0.997	0	TRUE
7	Nrp1	0	0.868663	0.872	0.275	0	TRUE
7	Apoc1	0	0.859375	0.754	0.44	0	FALSE
7	B2m	0	0.845343	0.987	0.978	0	FALSE
7	H2-Q7	0	0.843308	0.779	0.383	0	TRUE
7	Chia1	0	0.829556	0.746	0.342	0	FALSE
7	Iqgap1	0	0.828429	0.994	0.95	0	FALSE
7	Sftpd	0	0.824791	0.999	0.996	0	FALSE
7	H2-Ab1	0	0.823064	0.966	0.604	0	TRUE
7	Cd36	0	0.815766	0.978	0.915	0	TRUE
7	Adk	0	0.813927	0.904	0.592	0	FALSE
7	Cd74	0	0.806573	0.999	0.86	0	TRUE
7	Cldn18	0	0.803173	0.948	0.401	0	FALSE
7	Sftpb	0	0.769668	1	0.991	0	FALSE
7	Alcam	0	0.762676	0.991	0.981	0	FALSE
7	Usp8	0	0.758816	0.815	0.456	0	FALSE
7	Npc1	0	0.754148	0.765	0.406	0	FALSE
7	Enpep	0	0.738371	0.802	0.361	0	FALSE
7	Dbi	0	0.732121	0.994	0.983	0	FALSE
7	Cxcl15	0	0.727581	1	0.979	0	FALSE
7	Zdhhc3	0	0.72692	0.971	0.721	0	FALSE
7	Ptprf	0	0.724775	0.98	0.879	0	FALSE
7	Adgrf5	0	0.717273	0.913	0.609	0	TRUE
7	Abcd3	0	0.703494	0.883	0.661	0	FALSE
7	Gas6	0	0.702527	0.924	0.816	0	FALSE
7	Cadm1	0	0.702338	0.77	0.225	0	FALSE
7	Irx1	0	0.696332	0.847	0.616	0	FALSE
7	Gpam	0	0.686594	0.771	0.52	0	FALSE
7	Ager	0	0.685447	0.952	0.722	0	TRUE
7	Rab27b	0	0.682133	0.727	0.282	0	FALSE
7	Arl6ip1	0	0.680481	0.987	0.975	0	FALSE
7	Fdps	0	0.676243	0.828	0.597	0	FALSE
7	Tmem243	0	0.676145	0.972	0.761	0	FALSE
7	Acly	0	0.673978	0.902	0.721	0	FALSE
7	Ang	0	0.659502	0.81	0.326	0	FALSE
7	Elovl1	0	0.655789	0.979	0.757	0	FALSE
7	Lrp2	0	0.654141	0.813	0.356	0	TRUE
7	Slc39a8	0	0.648283	0.832	0.425	0	FALSE
7	Slco4c1	0	0.629536	0.846	0.519	0	FALSE
7	Hmgcs1	0	0.623677	0.765	0.49	0	FALSE
7	Il33	0	0.622948	0.703	0.215	0	FALSE
7	Secisbp2l	0	0.61156	0.873	0.622	0	FALSE
7	Ldlr	0	0.609442	0.72	0.338	0	TRUE
7	S100a10	0	0.608129	0.79	0.375	0	FALSE
7	Npw	0	0.604289	0.741	0.315	0	FALSE
7	Lpin2	0	0.604253	0.8	0.519	0	FALSE
7	Iah1	0	0.604182	0.87	0.609	0	FALSE
7	Snx25	0	0.598619	0.783	0.383	0	FALSE
7	Idi1	0	0.597754	0.71	0.439	0	FALSE
7	Soat1	0	0.593241	0.938	0.684	0	FALSE
7	Ahcyl2	0	0.591307	0.84	0.569	0	FALSE
7	Hdc	0	0.589153	0.754	0.274	0	FALSE
7	Ctnnb1	0	0.583986	0.991	0.978	0	FALSE
7	Arhgef38	0	0.581728	0.739	0.376	0	FALSE
7	Sptbn1	0	0.568159	0.916	0.716	0	FALSE
7	Yae1d1	0	0.555931	0.839	0.618	0	FALSE
7	Fgfr2	0	0.554108	0.9	0.7	0	TRUE
7	Exosc7	0	0.552467	0.909	0.732	0	FALSE
7	Kcnj15	0	0.55197	0.792	0.571	0	FALSE
7	Foxp1	0	0.550824	0.868	0.582	0	FALSE
7	Insig1	0	0.544878	0.731	0.454	0	FALSE
7	H2-T23	0	0.544746	0.772	0.569	0	TRUE
7	Cyb5b	0	0.541799	0.846	0.615	0	FALSE
7	Sfta3-ps	0	0.531784	0.859	0.706	0	FALSE
7	Etnk1	0	0.530565	0.754	0.488	0	FALSE
7	Met	0	0.530198	0.816	0.616	0	FALSE
7	Egfl6	0	0.528521	0.863	0.295	0	FALSE
7	Phldb2	0	0.522873	0.848	0.617	0	FALSE
7	Abhd2	0	0.516423	0.857	0.476	0	FALSE
7	Prrg3	0	0.516378	0.775	0.517	0	FALSE
7	Ppp1r9a	0	0.515707	0.816	0.543	0	FALSE
7	Apc	0	0.514586	0.747	0.47	0	FALSE
7	Tgoln1	0	0.513786	0.984	0.839	0	FALSE
7	H2afj	0	0.511436	0.994	0.99	0	FALSE
7	Mmp15	0	0.509688	0.832	0.675	0	FALSE
7	Slc12a2	0	0.50964	0.982	0.928	0	FALSE
7	Sgms1	0	0.507343	0.805	0.431	0	FALSE
7	Sdc4	0	0.505536	0.997	0.971	0	TRUE
7	Grb14	0	0.503236	0.855	0.555	0	FALSE
7	Ralgapa2	0	0.502162	0.812	0.577	0	FALSE
7	Tspan11	0	0.491806	0.861	0.568	0	FALSE
7	Dag1	0	0.491716	0.858	0.678	0	FALSE
7	Npc2	0	0.491408	1	0.999	0	FALSE
7	Atp6v1a	0	0.491197	0.871	0.726	0	FALSE
7	Atrx	0	0.489848	0.899	0.814	0	FALSE
7	Matn4	0	0.486783	0.752	0.246	0	FALSE
7	Lrrk2	0	0.484873	0.782	0.445	0	FALSE
7	Taok3	0	0.484008	0.919	0.776	0	FALSE
7	Atp6v1b2	0	0.480426	0.812	0.635	0	FALSE
7	Azin1	0	0.479783	0.861	0.671	0	FALSE
7	Tns1	0	0.47933	0.732	0.371	0	FALSE
7	Tmem164	0	0.477447	0.711	0.318	0	FALSE
7	Col4a1	0	0.473803	0.772	0.313	0	FALSE
7	Sort1	0	0.473696	0.727	0.489	0	TRUE
7	Psmb8	0	0.469967	0.917	0.839	0	FALSE
7	Socs2	0	0.468441	0.942	0.898	0	FALSE
7	Scp2	0	0.465446	0.997	0.986	0	FALSE
7	Muc1	0	0.465021	0.995	0.987	0	FALSE
7	Mtch1	0	0.464756	0.97	0.926	0	FALSE
7	Tmem30a	0	0.464287	0.946	0.762	0	FALSE
7	Fads1	0	0.4621	0.718	0.429	0	FALSE
7	Nucb2	0	0.461398	0.809	0.499	0	FALSE
7	Brd7	0	0.459586	0.857	0.591	0	FALSE
7	Ptgfrn	0	0.454732	0.751	0.329	0	FALSE
7	Irf2bp2	0	0.453639	0.899	0.781	0	FALSE
7	Slc26a9	0	0.450695	0.789	0.416	0	TRUE
7	Gsap	0	0.450333	0.734	0.38	0	FALSE
7	Gpx1	0	0.447256	0.977	0.972	0	FALSE
7	Degs1	0	0.442512	0.91	0.766	0	FALSE
7	Calm2	0	0.440769	0.976	0.955	0	FALSE
7	H2-Q4	0	0.436434	0.733	0.44	0	TRUE
7	Prps2	0	0.430886	0.744	0.514	0	FALSE
7	Dock9	0	0.430143	0.734	0.46	0	FALSE
7	Slc31a1	0	0.427322	0.777	0.584	0	FALSE
7	Ptms	0	0.426458	0.984	0.956	0	FALSE
7	Wls	0	0.423244	0.895	0.762	0	FALSE
7	Acsl5	0	0.421772	0.925	0.844	0	FALSE
7	Ucp2	0	0.415696	0.961	0.922	0	FALSE
7	Nfix	0	0.415266	0.895	0.82	0	FALSE
7	Anxa6	0	0.414997	0.787	0.6	0	FALSE
7	H2-DMa	0	0.414496	0.788	0.414	0	FALSE
7	Nkx2-1	0	0.41374	0.977	0.937	0	FALSE
7	Ccdc141	0	0.412988	0.73	0.491	0	FALSE
7	Irx3	0	0.411881	0.842	0.717	0	FALSE
7	Ptbp3	0	0.411315	0.742	0.492	0	FALSE
7	Emp2	0	0.403587	0.922	0.769	0	TRUE
7	Cdh1	0	0.396462	0.933	0.88	0	FALSE
7	Rai14	0	0.39547	0.827	0.659	0	FALSE
7	Usp33	0	0.394531	0.714	0.431	0	FALSE
7	Oaz2	0	0.393408	0.846	0.706	0	FALSE
7	Tc2n	0	0.384203	0.825	0.485	0	FALSE
7	Kcnc3	0	0.37505	0.789	0.304	0	FALSE
7	Dpp4	0	0.37137	0.725	0.417	0	TRUE
7	Bcam	0	0.366807	0.954	0.83	0	TRUE
7	Scarb2	0	0.362725	0.852	0.675	0	FALSE
7	Rps19	0	0.334681	1	1	0	FALSE
7	Lamp1	0	0.310023	0.99	0.983	0	TRUE
7	Tmem245	4.48785e-306	0.455162	0.834	0.693	8.92229e-302	FALSE
7	Cebpa	6.41785e-306	0.379571	0.929	0.848	1.27593e-301	FALSE
7	Prnp	1.15361e-305	0.306854	0.962	0.829	2.29349e-301	TRUE
7	Gns	1.17698e-304	0.376005	0.734	0.524	2.33996e-300	FALSE
7	Atp2a2	4.59414e-303	0.384186	0.849	0.725	9.13362e-299	FALSE
7	Tpm1	8.97971e-303	0.317552	0.965	0.867	1.78526e-298	FALSE
7	Ly6e	3.0799e-300	0.429017	0.994	0.985	6.12316e-296	FALSE
7	Rps28	4.31927e-299	0.298679	0.994	0.995	8.58713e-295	FALSE
7	Tnfaip1	1.77539e-297	0.361871	0.837	0.673	3.52966e-293	FALSE
7	Ctsh	1.62738e-295	0.268634	0.999	0.985	3.23539e-291	FALSE
7	Ociad2	1.32786e-292	0.363529	0.724	0.48	2.63993e-288	FALSE
7	Plin2	3.64835e-289	0.404227	0.831	0.652	7.25329e-285	FALSE
7	Reep5	4.30294e-284	0.310512	0.938	0.904	8.55468e-280	FALSE
7	Cat	1.02582e-283	0.463737	0.972	0.956	2.03944e-279	FALSE
7	Ddx17	6.05689e-283	0.407772	0.829	0.7	1.20417e-278	FALSE
7	Gde1	6.25403e-282	0.316857	0.958	0.923	1.24336e-277	FALSE
7	Itgb1	7.25837e-281	0.330612	0.881	0.765	1.44304e-276	TRUE
7	Pik3ca	2.46821e-279	0.389124	0.732	0.555	4.90704e-275	FALSE
7	Gabarap	1.36757e-276	0.2713	0.991	0.989	2.71886e-272	FALSE
7	Ptgs1	1.40379e-274	0.356968	0.703	0.425	2.79088e-270	FALSE
7	Serpinb6b	4.18926e-274	0.449475	0.756	0.567	8.32867e-270	FALSE
7	Son	1.38954e-268	0.39662	0.935	0.928	2.76255e-264	FALSE
7	Mbip	2.01236e-266	0.31171	0.789	0.595	4.00077e-262	FALSE
7	C6	3.73352e-265	0.587649	0.707	0.541	7.42261e-261	FALSE
7	Atp11a	2.15992e-264	0.32736	0.972	0.929	4.29413e-260	FALSE
7	Usp9x	1.66201e-263	0.371227	0.829	0.716	3.30424e-259	FALSE
7	Ppib	2.17555e-263	0.290342	0.99	0.987	4.32522e-259	FALSE
7	Sptlc2	9.53964e-263	0.313174	0.784	0.559	1.89658e-258	FALSE
7	Stard3nl	5.75659e-262	0.344287	0.82	0.721	1.14447e-257	FALSE
7	Psmb9	3.09802e-261	0.373616	0.784	0.612	6.15918e-257	FALSE
7	Sept7	1.05023e-256	0.330504	0.837	0.751	2.08797e-252	FALSE
7	Lrrc8c	1.07214e-252	0.29242	0.734	0.416	2.13152e-248	FALSE
7	Cited2	1.2552e-251	0.395758	0.908	0.805	2.49547e-247	FALSE
7	Eif3b	5.78732e-250	0.349674	0.829	0.735	1.15058e-245	FALSE
7	Ncor1	3.4217e-246	0.334926	0.932	0.903	6.80268e-242	FALSE
7	Xiap	2.70009e-244	0.346292	0.738	0.564	5.36806e-240	FALSE
7	Snx7	1.80674e-243	0.289092	0.791	0.54	3.59198e-239	FALSE
7	Ppic	1.00298e-242	0.330814	0.904	0.836	1.99403e-238	FALSE
7	Irx5	1.96115e-239	0.37575	0.763	0.643	3.89897e-235	FALSE
7	Kmt2e	4.16989e-239	0.356257	0.856	0.774	8.29017e-235	FALSE
7	Rps27	5.05863e-238	0.257562	1	0.999	1.00571e-233	FALSE
7	Abhd5	1.8293e-235	0.372155	0.724	0.585	3.63683e-231	FALSE
7	Lcp1	3.13268e-234	0.323642	0.835	0.722	6.22807e-230	FALSE
7	Eef2	1.51254e-233	0.250072	0.997	0.998	3.00708e-229	FALSE
7	Atp6v1g1	1.91086e-231	0.254504	0.994	0.991	3.79899e-227	FALSE
7	Mthfd1	1.26036e-230	0.298515	0.702	0.521	2.50573e-226	FALSE
7	Ddx6	1.67604e-229	0.349948	0.848	0.774	3.33213e-225	FALSE
7	Luc7l2	3.02901e-229	0.433909	0.9	0.878	6.02198e-225	FALSE
7	Rab9	8.87444e-227	0.294678	0.798	0.664	1.76433e-222	FALSE
7	Rdx	6.29743e-224	0.328139	0.836	0.753	1.25199e-219	FALSE
7	H2-DMb1	5.2592e-223	0.272034	0.715	0.44	1.04558e-218	FALSE
7	Serinc3	1.00717e-221	0.299247	0.868	0.804	2.00236e-217	FALSE
7	Nenf	3.25083e-221	0.271789	0.883	0.803	6.46298e-217	FALSE
7	Hsd17b11	6.88178e-220	0.299565	0.722	0.561	1.36817e-215	FALSE
7	Cltc	8.84637e-218	0.298463	0.864	0.784	1.75875e-213	FALSE
7	Slc9a3r2	1.21894e-217	0.296957	0.768	0.622	2.42338e-213	FALSE
7	Ppp2r5a	1.7139e-216	0.28934	0.718	0.539	3.40741e-212	FALSE
7	Klhl24	8.04282e-216	0.370453	0.736	0.606	1.59899e-211	FALSE
7	mt-Co1	5.38337e-215	0.289932	1	0.999	1.07027e-210	FALSE
7	Ddx3x	8.75375e-214	0.32439	0.887	0.819	1.74033e-209	FALSE
7	Ezr	2.25227e-213	0.316956	0.914	0.884	4.47773e-209	FALSE
7	Elovl5	2.83677e-208	0.309648	0.743	0.603	5.63978e-204	FALSE
7	Mbnl1	5.73265e-208	0.371553	0.845	0.792	1.13971e-203	FALSE
7	Psme1	2.94714e-207	0.265948	0.972	0.976	5.8592e-203	FALSE
7	Ogdh	1.07187e-206	0.30758	0.804	0.705	2.13099e-202	FALSE
7	Prr15l	4.85358e-206	0.302472	0.892	0.853	9.64939e-202	FALSE
7	Pum2	1.04269e-199	0.29589	0.725	0.578	2.07297e-195	FALSE
7	Pgs1	2.16345e-197	0.26012	0.774	0.637	4.30116e-193	FALSE
7	Pnpla2	1.20504e-196	0.326027	0.779	0.694	2.39573e-192	FALSE
7	Rbm47	2.3059e-196	0.298985	0.804	0.71	4.58436e-192	FALSE
7	Eif4h	3.82552e-195	0.265523	0.896	0.849	7.60552e-191	FALSE
7	Gnb1	5.67762e-195	0.257157	0.911	0.864	1.12877e-190	FALSE
7	Usp34	7.45323e-195	0.334607	0.76	0.662	1.48178e-190	FALSE
7	Swt1	8.60951e-195	0.343595	0.813	0.74	1.71166e-190	FALSE
7	Canx	3.47199e-194	0.283531	0.904	0.848	6.90266e-190	FALSE
7	9530068E07Rik	1.26398e-191	0.270396	0.752	0.628	2.51291e-187	FALSE
7	Atxn10	3.61993e-191	0.25867	0.877	0.842	7.19678e-187	FALSE
7	Pbrm1	1.22427e-190	0.30685	0.813	0.724	2.43397e-186	FALSE
7	Akap13	6.68446e-190	0.372142	0.819	0.755	1.32894e-185	FALSE
7	Tmsb4x	1.17452e-188	0.250063	1	0.999	2.33505e-184	FALSE
7	Dazap2	3.62692e-188	0.284142	0.859	0.817	7.21068e-184	FALSE
7	Actr3	4.22371e-186	0.25932	0.844	0.751	8.39716e-182	FALSE
7	Qk	1.55969e-183	0.297644	0.745	0.618	3.10082e-179	FALSE
7	Rbms1	7.27378e-183	0.309899	0.75	0.631	1.4461e-178	FALSE
7	Tpp1	8.89997e-182	0.287119	0.795	0.716	1.7694e-177	FALSE
7	Ifi30	5.045e-181	0.304207	0.842	0.789	1.003e-176	FALSE
7	Myh14	2.56663e-179	0.357648	0.818	0.763	5.10271e-175	FALSE
7	Nedd4	2.13412e-178	0.26639	0.953	0.943	4.24284e-174	FALSE
7	Ubl3	2.73439e-178	0.256678	0.772	0.646	5.43623e-174	FALSE
7	Dhrs7	2.28301e-176	0.287084	0.755	0.652	4.53885e-172	FALSE
7	Mal	4.58812e-175	0.258746	0.782	0.652	9.12164e-171	FALSE
7	2900097C17Rik	2.01267e-174	0.288465	0.772	0.693	4.00138e-170	FALSE
7	Ash1l	5.53259e-173	0.312316	0.794	0.723	1.09993e-168	FALSE
7	Akr1b3	1.07917e-172	0.283154	0.771	0.684	2.1455e-168	FALSE
7	Malat1	6.10593e-171	0.640614	0.999	0.999	1.21392e-166	FALSE
7	Zbtb20	1.3278e-168	0.34068	0.854	0.782	2.6398e-164	FALSE
7	Ifi27	4.02031e-167	0.290945	0.877	0.748	7.99277e-163	FALSE
7	Eci1	6.9098e-166	0.277391	0.842	0.818	1.37374e-161	FALSE
7	Mbnl2	1.08353e-164	0.256996	0.828	0.768	2.15416e-160	FALSE
7	Spg21	5.12784e-164	0.261461	0.787	0.728	1.01947e-159	FALSE
7	Ankrd40	1.61694e-162	0.270962	0.701	0.602	3.21463e-158	FALSE
7	Chd3	1.77037e-162	0.278188	0.738	0.629	3.51967e-158	FALSE
7	Csnk1a1	5.26696e-162	0.253503	0.896	0.872	1.04712e-157	FALSE
7	Aplp2	8.61726e-162	0.29718	0.964	0.963	1.7132e-157	FALSE
7	Hacd3	3.07281e-161	0.284482	0.734	0.646	6.10906e-157	FALSE
7	Nav2	5.15963e-160	0.329059	0.735	0.617	1.02579e-155	FALSE
7	Bst2	9.58117e-160	0.385886	0.726	0.625	1.90483e-155	TRUE
7	Dram2	1.72828e-154	0.263147	0.752	0.664	3.43599e-150	FALSE
7	Ccpg1	2.78054e-154	0.285767	0.73	0.658	5.52799e-150	FALSE
7	Nbeal1	4.18381e-154	0.320331	0.731	0.648	8.31783e-150	FALSE
7	Hp1bp3	1.00361e-153	0.259452	0.758	0.672	1.99527e-149	FALSE
7	Dek	1.14858e-152	0.250606	0.782	0.703	2.28348e-148	FALSE
7	Tmem50b	1.73313e-152	0.269289	0.795	0.708	3.44564e-148	FALSE
7	Nop53	6.74655e-152	0.2868	0.782	0.733	1.34128e-147	FALSE
7	Gsk3b	1.24508e-151	0.263754	0.879	0.863	2.47534e-147	FALSE
7	H1f0	1.54658e-151	0.255464	0.755	0.616	3.07476e-147	FALSE
7	Arhgap5	7.82284e-148	0.304331	0.749	0.681	1.55526e-143	FALSE
7	Zfhx3	9.40103e-147	0.284893	0.755	0.658	1.86902e-142	FALSE
7	Srrm2	8.13709e-143	0.253071	0.963	0.963	1.61773e-138	FALSE
7	mt-Nd1	2.13405e-141	0.26633	1	0.999	4.24271e-137	FALSE
7	Sox4	4.09538e-140	0.258995	0.736	0.559	8.14202e-136	FALSE
7	Atp13a3	1.04368e-139	0.321716	0.795	0.762	2.07493e-135	FALSE
7	Birc6	4.34454e-139	0.27292	0.726	0.656	8.63738e-135	FALSE
7	Ogt	1.38179e-137	0.307882	0.742	0.685	2.74715e-133	FALSE
7	Txnip	2.91909e-137	0.294651	0.847	0.746	5.80345e-133	FALSE
7	Mat2a	8.50755e-136	0.292192	0.773	0.711	1.69139e-131	FALSE
7	Prrc2b	2.2653e-133	0.250247	0.754	0.683	4.50364e-129	FALSE
7	Camk2n1	2.57058e-132	0.280863	0.809	0.761	5.11057e-128	FALSE
7	Diaph1	1.70395e-131	0.28223	0.784	0.739	3.38762e-127	FALSE
7	Ube3a	2.07564e-130	0.264409	0.76	0.704	4.12658e-126	FALSE
7	Ralbp1	6.32249e-128	0.258906	0.876	0.88	1.25697e-123	FALSE
7	Hadh	7.40918e-127	0.256374	0.883	0.872	1.47302e-122	FALSE
7	Mkln1	2.05574e-122	0.258774	0.715	0.644	4.08702e-118	FALSE
7	Akap9	3.00105e-117	0.251006	0.728	0.665	5.96639e-113	FALSE
7	AY036118	1.02727e-115	0.558552	0.737	0.623	2.04232e-111	FALSE
7	Nktr	1.50787e-114	0.265211	0.748	0.694	2.99779e-110	FALSE
7	Chil1	1.16808e-72	0.298168	0.876	0.822	2.32227e-68	FALSE

## Sheet: 8
cluster	gene	p_val	avg_logFC	pct.1	pct.2	p_val_adj	on_cell_surface
8	Asns	7.24789e-304	0.630177	0.787	0.204	1.44095e-299	FALSE
8	Atf5	2.07643e-289	1.20513	0.901	0.338	4.12815e-285	FALSE
8	Nupr1	6.86963e-255	2.33609	0.998	0.967	1.36575e-250	FALSE
8	Slc3a2	8.60566e-231	1.15102	0.992	0.865	1.71089e-226	TRUE
8	Eif1	2.6035e-229	0.684893	1	1	5.17601e-225	FALSE
8	Ftl1	3.83899e-221	0.938292	1	1	7.6323e-217	FALSE
8	Creg1	2.11489e-193	1.02602	0.988	0.951	4.20462e-189	FALSE
8	2410006H16Rik	3.28988e-185	0.931161	0.976	0.821	6.54061e-181	FALSE
8	Sars	3.52762e-184	0.773359	0.97	0.785	7.01327e-180	FALSE
8	Gpx4	1.41565e-174	0.546745	1	0.998	2.81445e-170	FALSE
8	Rps19	2.43581e-167	0.535631	1	1	4.84264e-163	FALSE
8	Igfbp6	8.08902e-167	1.29465	0.844	0.468	1.60818e-162	FALSE
8	Fth1	4.86534e-153	0.550607	1	1	9.67279e-149	FALSE
8	Kdr	5.10373e-151	0.818776	0.808	0.402	1.01467e-146	FALSE
8	Cyp2b10	2.36854e-144	1.07655	0.83	0.522	4.70889e-140	FALSE
8	Rps27	1.47471e-142	0.479514	1	0.999	2.93188e-138	FALSE
8	Chchd10	2.95405e-140	0.595041	0.998	0.994	5.87294e-136	FALSE
8	Eif4ebp1	6.06029e-133	0.617029	0.848	0.479	1.20485e-128	FALSE
8	Rpl23	5.2945e-131	0.396294	0.998	1	1.0526e-126	FALSE
8	Cyb5a	9.71548e-131	0.732052	0.988	0.978	1.93153e-126	FALSE
8	Rpl30	2.09344e-129	0.382842	1	0.998	4.16196e-125	FALSE
8	Rpl39	5.31458e-127	0.392859	0.994	0.998	1.05659e-122	FALSE
8	Selenos	3.05345e-126	0.491441	0.988	0.953	6.07056e-122	FALSE
8	Ghitm	4.03602e-123	0.595095	0.955	0.824	8.02401e-119	FALSE
8	Rplp1	2.79453e-122	0.386153	1	1	5.5558e-118	FALSE
8	Rpl35a	1.10484e-121	0.362497	1	0.999	2.19652e-117	FALSE
8	Rps21	3.8591e-120	0.379927	1	0.999	7.67228e-116	FALSE
8	Hspa9	1.82407e-119	0.697324	0.962	0.789	3.62643e-115	FALSE
8	Gas5	1.22173e-114	0.581274	0.986	0.959	2.42893e-110	FALSE
8	Reep6	2.52831e-114	0.467643	0.891	0.627	5.02653e-110	FALSE
8	Rpl32	5.17405e-114	0.374978	1	0.999	1.02865e-109	FALSE
8	Uqcr10	2.14502e-113	0.458223	0.988	0.982	4.26452e-109	FALSE
8	Rps15a	7.82294e-113	0.335827	1	0.998	1.55528e-108	FALSE
8	Rps5	2.15208e-111	0.420369	1	0.999	4.27856e-107	FALSE
8	Sqstm1	1.12783e-110	0.652658	0.98	0.888	2.24224e-106	FALSE
8	Pgrmc1	2.97667e-110	0.703806	0.874	0.693	5.91792e-106	FALSE
8	Rpl9	5.9602e-109	0.311064	1	0.999	1.18495e-104	FALSE
8	Rpl36	2.34692e-107	0.341663	0.998	0.999	4.66591e-103	FALSE
8	Rexo2	1.16084e-106	0.447489	0.976	0.843	2.30786e-102	FALSE
8	Rpl10	1.30794e-106	0.361476	0.996	0.999	2.60032e-102	FALSE
8	Rpl41	1.57487e-106	0.310489	1	1	3.13101e-102	FALSE
8	Rpl27a	2.05556e-105	0.317264	1	1	4.08665e-101	FALSE
8	Rabac1	2.24705e-105	0.366741	0.988	0.988	4.46736e-101	FALSE
8	Cisd1	4.31695e-105	0.530486	0.951	0.849	8.58254e-101	FALSE
8	Rpl38	1.40519e-103	0.345278	0.996	0.999	2.79365e-99	FALSE
8	Rpl37	2.52452e-101	0.313032	1	0.999	5.019e-97	FALSE
8	Rps24	1.12491e-100	0.363514	1	0.999	2.23642e-96	FALSE
8	Rps13	1.94464e-100	0.338773	1	0.998	3.86614e-96	FALSE
8	Hopx	1.98098e-100	0.488457	0.925	0.673	3.93839e-96	FALSE
8	Bri3	2.43098e-99	0.404693	0.994	0.99	4.83303e-95	FALSE
8	H2afz	3.73416e-98	0.501465	0.998	0.979	7.42387e-94	FALSE
8	Eef1a1	1.12923e-96	0.32612	1	1	2.24502e-92	FALSE
8	Dcxr	1.52666e-96	0.625779	0.96	0.957	3.03514e-92	FALSE
8	Npm1	6.56625e-96	0.458059	0.99	0.983	1.30544e-91	FALSE
8	Rps29	3.05273e-94	0.28927	1	0.999	6.06913e-90	FALSE
8	Rpl35	8.11896e-94	0.330161	1	0.994	1.61413e-89	FALSE
8	Clic3	1.08672e-92	0.613308	0.953	0.853	2.16052e-88	FALSE
8	Rps6	2.82287e-92	0.372046	0.996	0.998	5.61215e-88	FALSE
8	Eprs	7.76598e-91	0.62337	0.872	0.661	1.54395e-86	FALSE
8	Ndufc2	7.85424e-90	0.396802	0.988	0.978	1.5615e-85	FALSE
8	Rps18	3.72049e-89	0.420969	1	0.995	7.39671e-85	FALSE
8	Rps23	1.03704e-88	0.328949	1	0.998	2.06174e-84	FALSE
8	Ifrd1	4.0473e-88	0.617007	0.919	0.695	8.04644e-84	FALSE
8	Rps28	5.08091e-88	0.338471	0.996	0.995	1.01014e-83	FALSE
8	Ctsl	2.51902e-87	0.61333	0.951	0.857	5.00806e-83	FALSE
8	Gng5	3.82634e-87	0.355369	1	0.996	7.60715e-83	FALSE
8	Fau	8.35843e-87	0.282706	1	1	1.66174e-82	FALSE
8	Rplp2	3.62781e-86	0.312791	1	0.999	7.21246e-82	FALSE
8	Rpl26	3.06577e-85	0.303271	1	0.999	6.09505e-81	FALSE
8	Gsta2	3.35968e-85	0.426842	0.812	0.486	6.67939e-81	FALSE
8	Esr1	4.85286e-84	0.674755	0.719	0.375	9.64797e-80	FALSE
8	Rps7	1.14046e-83	0.317068	1	0.999	2.26734e-79	FALSE
8	Rpl7	6.39705e-83	0.269322	1	0.999	1.2718e-78	FALSE
8	Rpl17	6.80577e-82	0.34236	1	0.999	1.35305e-77	FALSE
8	Nars	9.63587e-82	0.438454	0.864	0.613	1.91571e-77	FALSE
8	Rps3	1.48007e-81	0.319818	0.998	0.999	2.94252e-77	FALSE
8	Fhl1	1.48455e-80	0.424082	0.725	0.398	2.95144e-76	FALSE
8	Rps20	1.6171e-80	0.297448	0.998	1	3.21496e-76	FALSE
8	Paip2	2.13056e-80	0.357937	0.964	0.938	4.23576e-76	FALSE
8	Rpsa	2.59178e-80	0.364847	1	1	5.15272e-76	FALSE
8	Slc25a5	8.33588e-80	0.349969	0.988	0.979	1.65726e-75	FALSE
8	Rpl34	4.72785e-79	0.272323	0.996	0.998	9.39943e-75	FALSE
8	Rps2	5.3688e-79	0.333475	0.998	0.997	1.06737e-74	FALSE
8	Rpl18a	1.55404e-78	0.305572	1	1	3.08959e-74	FALSE
8	Nhp2	2.12999e-78	0.388655	0.907	0.715	4.23464e-74	FALSE
8	Spg21	3.76021e-78	0.440848	0.919	0.73	7.47568e-74	FALSE
8	Arf1	4.54661e-77	0.337909	0.996	0.981	9.03912e-73	FALSE
8	Prdx6	9.86125e-77	0.645857	0.994	0.992	1.96051e-72	FALSE
8	Hspe1	1.11288e-76	0.401875	0.972	0.93	2.21252e-72	FALSE
8	Dapk2	1.91825e-76	0.427083	0.858	0.634	3.81368e-72	FALSE
8	Rpl36a	2.22343e-76	0.299926	0.957	0.99	4.4204e-72	FALSE
8	Herpud1	2.26504e-76	0.518329	0.929	0.856	4.50312e-72	FALSE
8	Kcnk2	4.00883e-75	0.553008	0.864	0.672	7.96996e-71	TRUE
8	Naca	3.58952e-74	0.277888	0.998	0.997	7.13632e-70	FALSE
8	Krtcap2	3.64723e-74	0.458037	0.98	0.962	7.25105e-70	FALSE
8	Rpl4	5.04723e-74	0.328847	1	0.994	1.00344e-69	FALSE
8	Sod2	5.67303e-74	0.346682	0.97	0.928	1.12785e-69	FALSE
8	Emc6	1.18072e-73	0.333373	0.97	0.924	2.34739e-69	FALSE
8	Tpt1	2.39386e-73	0.294155	1	1	4.75923e-69	FALSE
8	Vapa	3.32077e-73	0.354415	0.988	0.94	6.60203e-69	FALSE
8	Ctsz	2.64322e-71	0.350057	0.964	0.921	5.25499e-67	TRUE
8	Tmem116	3.50317e-71	0.252067	0.709	0.375	6.96466e-67	FALSE
8	Cbr2	5.21954e-70	0.549334	0.897	0.797	1.0377e-65	FALSE
8	Rps4x	1.82666e-69	0.272954	0.99	0.998	3.63158e-65	FALSE
8	Rpl8	3.05949e-69	0.277965	0.998	1	6.08257e-65	FALSE
8	Rps8	1.97092e-68	0.292451	0.998	1	3.91838e-64	FALSE
8	Hint1	3.87862e-67	0.455706	0.988	0.976	7.71109e-63	FALSE
8	Pebp1	4.86438e-67	0.31734	0.986	0.962	9.67088e-63	TRUE
8	Rps16	1.16439e-66	0.295142	0.998	0.999	2.31492e-62	FALSE
8	Rpl19	1.81844e-66	0.264087	1	0.999	3.61524e-62	FALSE
8	Cnbp	2.33863e-66	0.299999	0.982	0.957	4.64943e-62	FALSE
8	Coa3	4.27151e-65	0.285959	0.98	0.937	8.4922e-61	FALSE
8	Ephx1	9.15124e-65	0.536829	0.933	0.744	1.81936e-60	FALSE
8	Nebl	9.72437e-64	0.311918	0.81	0.509	1.9333e-59	FALSE
8	Rps3a1	1.45344e-63	0.266311	1	1	2.88959e-59	FALSE
8	Gipc2	2.74279e-63	0.329614	0.862	0.631	5.45294e-59	FALSE
8	Prss8	9.53047e-63	0.327707	0.917	0.805	1.89475e-58	FALSE
8	Mrpl57	1.68419e-62	0.301468	0.941	0.825	3.34834e-58	FALSE
8	Itm2b	1.91963e-62	0.288974	0.996	0.998	3.81642e-58	FALSE
8	Echs1	4.43686e-61	0.334319	0.935	0.878	8.82092e-57	FALSE
8	Ldhb	1.40044e-60	0.471849	0.962	0.981	2.78422e-56	FALSE
8	Gpx2	3.73209e-60	0.399224	0.949	0.776	7.41976e-56	FALSE
8	Rac3	1.67685e-59	0.370367	0.866	0.7	3.33374e-55	FALSE
8	Pls3	6.89899e-59	0.31803	0.957	0.884	1.37159e-54	FALSE
8	Rpl24	1.94979e-58	0.259977	1	0.999	3.87637e-54	FALSE
8	Gsta3	2.65291e-58	0.477682	0.935	0.801	5.27425e-54	FALSE
8	Rpl14	3.14619e-58	0.270366	1	0.999	6.25494e-54	FALSE
8	Taldo1	6.1017e-58	0.41178	0.957	0.934	1.21308e-53	FALSE
8	Eif3c	7.15826e-58	0.473274	0.949	0.872	1.42313e-53	FALSE
8	Pir	7.26595e-58	0.427307	0.84	0.59	1.44454e-53	FALSE
8	Eif2s2	8.20887e-58	0.399274	0.964	0.894	1.632e-53	FALSE
8	Tmem109	1.86738e-57	0.326839	0.879	0.714	3.71254e-53	FALSE
8	C1qbp	2.83256e-56	0.317316	0.891	0.731	5.6314e-52	TRUE
8	Rps12	4.64826e-56	0.320837	1	0.999	9.2412e-52	FALSE
8	Hsp90aa1	4.96681e-56	0.43961	0.99	0.958	9.87452e-52	TRUE
8	1810010H24Rik	1.14403e-55	0.520989	0.864	0.706	2.27445e-51	FALSE
8	Serp1	1.34821e-55	0.390018	0.947	0.88	2.68038e-51	FALSE
8	Ces1d	2.42608e-55	0.507874	0.901	0.891	4.82329e-51	FALSE
8	Rpl13	2.72974e-55	0.252338	1	1	5.42699e-51	FALSE
8	Eef2	4.20354e-55	0.251499	1	0.998	8.35707e-51	FALSE
8	Hspd1	8.21744e-55	0.404227	0.949	0.855	1.63371e-50	TRUE
8	Atf4	8.30154e-55	0.514463	0.879	0.783	1.65043e-50	FALSE
8	Rps26	9.61231e-55	0.281006	1	0.997	1.91102e-50	FALSE
8	Zfp706	1.46571e-54	0.285963	0.962	0.908	2.91398e-50	FALSE
8	Gabarap	5.17237e-54	0.263064	0.998	0.989	1.02832e-49	FALSE
8	Tagln2	2.99495e-53	0.329154	0.974	0.973	5.95426e-49	FALSE
8	Gss	4.09173e-53	0.339672	0.87	0.675	8.13476e-49	FALSE
8	Rheb	5.03164e-52	0.281292	0.949	0.832	1.00034e-47	FALSE
8	Renbp	7.24948e-52	0.254901	0.787	0.538	1.44127e-47	FALSE
8	Rbm3	1.95151e-51	0.291976	0.974	0.948	3.8798e-47	FALSE
8	Larp4b	2.55725e-50	0.363358	0.931	0.871	5.08408e-46	FALSE
8	Hdgf	3.30192e-50	0.301942	0.974	0.91	6.56454e-46	FALSE
8	Rpl12	3.83723e-50	0.416171	1	0.995	7.62879e-46	FALSE
8	Trmt112	3.90802e-50	0.260554	0.945	0.863	7.76953e-46	FALSE
8	Tomm20	6.73255e-50	0.298554	0.941	0.873	1.3385e-45	FALSE
8	Ube2d3	9.33865e-50	0.273385	0.98	0.961	1.85662e-45	FALSE
8	Alas1	1.45284e-49	0.599092	0.947	0.926	2.88838e-45	FALSE
8	Gtpbp4	3.61859e-49	0.292485	0.796	0.587	7.19411e-45	FALSE
8	Fdx1	3.67864e-49	0.27514	0.966	0.921	7.31351e-45	FALSE
8	Mettl7a1	4.26021e-49	0.36783	0.923	0.903	8.46972e-45	FALSE
8	Wbp2	4.50711e-49	0.258247	0.874	0.713	8.96059e-45	FALSE
8	Srp9	6.16305e-49	0.261245	0.949	0.888	1.22528e-44	FALSE
8	Ppp3ca	1.39747e-48	0.321981	0.937	0.825	2.77832e-44	FALSE
8	Rps11	2.04182e-48	0.257313	1	0.999	4.05933e-44	FALSE
8	Gclm	2.90163e-48	0.450252	0.842	0.67	5.76873e-44	FALSE
8	Idh2	3.23685e-48	0.287904	0.958	0.945	6.43517e-44	FALSE
8	Map1lc3b	4.03157e-48	0.263915	0.998	0.979	8.01517e-44	FALSE
8	Calcoco1	7.58195e-48	0.33619	0.836	0.671	1.50737e-43	FALSE
8	Atp6ap2	8.0811e-48	0.25623	0.864	0.702	1.6066e-43	FALSE
8	Pdlim2	1.42152e-47	0.324542	0.883	0.711	2.82611e-43	FALSE
8	Arpc5l	1.65709e-47	0.324252	0.887	0.752	3.29446e-43	FALSE
8	Rplp0	2.17771e-47	0.299038	0.998	0.999	4.32951e-43	FALSE
8	Ptges3	3.46048e-47	0.304265	0.966	0.873	6.87978e-43	FALSE
8	Txnl1	5.93325e-47	0.269815	0.955	0.867	1.17959e-42	FALSE
8	Sdhb	1.50513e-46	0.272044	0.929	0.833	2.99236e-42	FALSE
8	Rps14	1.66215e-46	0.253754	1	0.999	3.30452e-42	FALSE
8	Scnn1a	7.04799e-46	0.311778	0.889	0.706	1.40121e-41	FALSE
8	Ran	3.39258e-45	0.318488	0.974	0.921	6.7448e-41	FALSE
8	Ddt	5.20746e-45	0.27415	0.951	0.874	1.03529e-40	FALSE
8	Gm10260	7.02867e-45	0.341336	0.955	0.954	1.39737e-40	FALSE
8	Slc48a1	1.30467e-44	0.289383	0.858	0.694	2.59381e-40	FALSE
8	Tmem205	1.7953e-44	0.297693	0.943	0.909	3.56923e-40	FALSE
8	Ctsb	3.20981e-44	0.263234	0.986	0.972	6.38142e-40	TRUE
8	Gstm1	2.47849e-43	0.419286	0.957	0.904	4.92748e-39	FALSE
8	Ptgr1	5.37877e-43	0.320178	0.838	0.696	1.06935e-38	FALSE
8	Pabpc1	3.68029e-42	0.26523	0.988	0.963	7.31679e-38	FALSE
8	Mtus1	1.58449e-41	0.301927	0.868	0.728	3.15013e-37	FALSE
8	Cyp2f2	6.1159e-41	0.4014	0.895	0.766	1.2159e-36	FALSE
8	Cyp4b1	7.02364e-41	0.476532	0.921	0.654	1.39637e-36	FALSE
8	Sec14l3	1.51425e-40	0.51766	0.844	0.689	3.01047e-36	FALSE
8	Fgfbp1	4.80315e-40	0.343103	0.806	0.613	9.54914e-36	TRUE
8	Gdpd1	7.67935e-39	0.25438	0.761	0.606	1.52673e-34	FALSE
8	Cirbp	1.1155e-38	0.279104	0.866	0.718	2.21773e-34	FALSE
8	Cd55	1.1537e-38	0.312689	0.901	0.807	2.29366e-34	TRUE
8	Fmo2	2.75774e-38	0.41517	0.877	0.762	5.48266e-34	FALSE
8	Rack1	3.82517e-38	0.269121	0.996	0.998	7.60482e-34	FALSE
8	Eif5	6.95778e-38	0.363866	0.958	0.883	1.38328e-33	FALSE
8	Emb	2.44249e-37	0.25856	0.947	0.965	4.85591e-33	FALSE
8	Rps27l	4.89505e-37	0.352237	0.996	0.977	9.73185e-33	FALSE
8	Gmnn	2.17167e-36	0.31556	0.779	0.579	4.3175e-32	FALSE
8	Fads3	3.37464e-35	0.289213	0.822	0.634	6.70912e-31	FALSE
8	Gstz1	5.13869e-35	0.252241	0.791	0.647	1.02162e-30	FALSE
8	Esd	1.28033e-34	0.539213	0.947	0.897	2.54542e-30	FALSE
8	Gstk1	2.40674e-34	0.296002	0.814	0.723	4.78484e-30	FALSE
8	Scnn1b	5.99952e-34	0.312987	0.856	0.662	1.19276e-29	TRUE
8	Ybx3	6.64061e-34	0.295762	0.919	0.795	1.32022e-29	FALSE
8	Cckar	1.45098e-33	0.28791	0.836	0.704	2.8847e-29	FALSE
8	Eef1b2	2.25098e-33	0.251076	0.996	0.993	4.47517e-29	FALSE
8	Anp32b	2.83142e-33	0.256236	0.929	0.837	5.62914e-29	FALSE
8	Sel1l	3.68984e-33	0.336827	0.81	0.667	7.33576e-29	FALSE
8	Aldh1a7	1.14356e-32	0.311185	0.891	0.848	2.2735e-28	FALSE
8	Cebpb	4.91256e-32	0.26868	0.98	0.915	9.76667e-28	FALSE
8	Gstp1	1.89223e-31	0.343089	0.887	0.777	3.76195e-27	FALSE
8	Rpl13a	2.00258e-31	0.280522	0.998	0.999	3.98132e-27	FALSE
8	Aplp2	4.78997e-31	0.299164	0.962	0.963	9.52293e-27	FALSE
8	Txnrd1	4.81522e-30	0.291452	0.824	0.689	9.57314e-26	FALSE
8	Snhg1	8.42279e-30	0.349714	0.702	0.495	1.67453e-25	FALSE
8	Zfas1	8.21203e-29	0.296928	0.777	0.606	1.63263e-24	FALSE
8	Tubb4b	2.81093e-27	0.274036	0.994	0.975	5.58841e-23	FALSE
8	Plpp3	7.27406e-27	0.335193	0.804	0.673	1.44616e-22	FALSE
8	Cldn10	2.66712e-26	0.336954	0.846	0.667	5.30249e-22	FALSE
8	Cbr3	4.42926e-26	0.279576	0.787	0.626	8.80581e-22	FALSE
8	mt-Nd2	1.86695e-23	0.296008	0.998	0.999	3.71167e-19	FALSE
8	Uqcrq	1.93419e-23	0.337436	0.978	0.964	3.84537e-19	FALSE
8	Gclc	1.32751e-22	0.357915	0.947	0.883	2.63923e-18	FALSE
8	Depp1	2.51102e-22	0.314049	0.828	0.678	4.99216e-18	FALSE
8	Mcfd2	6.01109e-22	0.252028	0.755	0.587	1.19506e-17	FALSE
8	Eif5a	7.89363e-22	0.273011	0.992	0.978	1.56933e-17	FALSE
8	Aldh1a1	1.09424e-19	0.281069	0.877	0.7	2.17546e-15	FALSE
8	Bax	2.40451e-16	0.268319	0.889	0.809	4.7804e-12	FALSE
8	Hmox1	5.73457e-14	0.278451	0.741	0.611	1.14009e-09	FALSE
8	Krt19	8.38771e-14	0.255862	0.988	0.908	1.66756e-09	FALSE
8	Hes1	5.28554e-10	0.284476	0.816	0.776	1.05082e-05	FALSE

## Sheet: 9
cluster	gene	p_val	avg_logFC	pct.1	pct.2	p_val_adj	on_cell_surface
9	Nfkb2	1.03328e-280	0.643322	0.79	0.222	2.05426e-276	FALSE
9	Cxcl16	1.88337e-248	0.926795	0.894	0.388	3.74432e-244	FALSE
9	Mfge8	4.06308e-242	2.40375	0.894	0.409	8.07781e-238	FALSE
9	Cyba	1.41978e-230	1.32696	0.973	0.943	2.82266e-226	FALSE
9	Relb	6.01635e-224	0.627823	0.751	0.25	1.19611e-219	FALSE
9	S100a11	1.25525e-212	0.858697	1	0.996	2.49556e-208	FALSE
9	Krt7	2.23914e-183	1.34487	0.981	0.831	4.45163e-179	FALSE
9	Cd63	1.22811e-174	0.794421	1	0.994	2.44161e-170	TRUE
9	Pfn1	7.57086e-174	0.720352	0.998	0.994	1.50516e-169	FALSE
9	Ifngr2	1.36209e-173	0.528678	0.803	0.344	2.70798e-169	FALSE
9	H2-D1	6.24166e-170	1.3074	1	0.997	1.2409e-165	TRUE
9	Nfkbia	1.22794e-169	1.36722	0.938	0.652	2.44126e-165	FALSE
9	AW112010	1.69487e-169	2.51617	0.857	0.546	3.36956e-165	FALSE
9	Krt19	2.16161e-169	1.11302	0.992	0.907	4.29749e-165	FALSE
9	Ly6i	2.50267e-165	1.94536	0.701	0.295	4.97557e-161	FALSE
9	S100a6	3.03615e-165	1.71066	0.83	0.341	6.03616e-161	FALSE
9	H2-K1	3.15649e-165	1.37829	0.998	0.995	6.27541e-161	TRUE
9	Spint2	2.58186e-164	0.639883	0.994	0.997	5.133e-160	FALSE
9	Cd47	3.38783e-164	0.726128	0.971	0.927	6.73535e-160	TRUE
9	Psme2	1.93763e-159	0.903892	0.967	0.896	3.8522e-155	FALSE
9	Samhd1	1.09672e-156	0.879035	0.797	0.401	2.18039e-152	FALSE
9	Tmem176b	1.06975e-155	0.894975	0.988	0.99	2.12676e-151	FALSE
9	Icam1	2.7787e-154	0.930306	0.967	0.701	5.52433e-150	TRUE
9	Tap2	3.58298e-153	0.923214	0.855	0.54	7.12333e-149	FALSE
9	Vamp8	1.93578e-151	0.679524	0.996	0.997	3.84853e-147	FALSE
9	Psmb8	1.55274e-147	1.05449	0.956	0.845	3.087e-143	FALSE
9	Syngr2	1.99056e-146	0.616167	0.923	0.762	3.95743e-142	FALSE
9	2200002D01Rik	1.12378e-145	0.763569	0.869	0.489	2.23419e-141	FALSE
9	Cd74	3.00294e-145	1.28718	0.99	0.87	5.97014e-141	TRUE
9	H2-Q7	7.91983e-142	1.12068	0.797	0.413	1.57454e-137	TRUE
9	Gclc	1.11967e-141	1.34847	0.942	0.883	2.22601e-137	FALSE
9	Vamp5	1.40023e-139	0.911989	0.944	0.836	2.7838e-135	TRUE
9	Tagln2	4.03844e-139	0.756862	0.992	0.972	8.02883e-135	FALSE
9	Mvp	6.69284e-138	0.539692	0.842	0.493	1.3306e-133	FALSE
9	Cd9	1.53316e-137	0.642461	0.996	0.991	3.04808e-133	TRUE
9	Cldn18	1.5071e-136	1.10986	0.89	0.443	2.99626e-132	FALSE
9	Krt8	1.67028e-136	1.07417	0.996	0.966	3.32068e-132	FALSE
9	Lsr	2.59064e-136	0.535662	0.931	0.719	5.15045e-132	FALSE
9	Tpm3	2.75433e-136	0.640274	0.961	0.877	5.47588e-132	FALSE
9	Actb	9.91966e-135	0.995148	1	1	1.97213e-130	FALSE
9	Epcam	2.24884e-133	0.687509	0.988	0.979	4.47091e-129	TRUE
9	Ehd1	1.44819e-132	0.563052	0.708	0.326	2.87915e-128	FALSE
9	H2-Q6	3.23433e-131	0.517418	0.724	0.294	6.43017e-127	TRUE
9	Marcksl1	3.34337e-129	0.937715	0.778	0.439	6.64696e-125	FALSE
9	Btg1	1.26965e-128	0.68444	0.965	0.913	2.52419e-124	FALSE
9	Clu	4.8777e-128	1.76078	0.981	0.843	9.69736e-124	TRUE
9	Ifngr1	7.80636e-128	0.48087	0.805	0.457	1.55198e-123	FALSE
9	Psmb10	2.07674e-127	0.837783	0.853	0.615	4.12876e-123	FALSE
9	H2-Ab1	5.08427e-127	1.39611	0.917	0.632	1.0108e-122	TRUE
9	Csrp1	5.5544e-126	0.760227	0.959	0.815	1.10427e-121	FALSE
9	Tapbp	1.34578e-124	0.682083	0.934	0.812	2.67555e-120	FALSE
9	Tspo	5.8742e-122	0.665865	0.99	0.987	1.16785e-117	FALSE
9	Nectin2	4.74196e-120	0.573779	0.95	0.777	9.4275e-116	TRUE
9	Anxa5	1.06276e-116	0.836656	0.932	0.73	2.11288e-112	FALSE
9	Tap1	2.4352e-116	0.714872	0.751	0.359	4.84143e-112	FALSE
9	Zyx	3.73435e-115	0.435504	0.72	0.344	7.42427e-111	FALSE
9	Gnai2	5.52936e-114	0.594552	0.956	0.886	1.09929e-109	FALSE
9	Hsp90ab1	3.75102e-112	0.45113	1	0.999	7.4574e-108	TRUE
9	Efhd2	5.35084e-111	0.553098	0.853	0.595	1.0638e-106	FALSE
9	Clic4	5.73857e-111	0.679293	0.763	0.404	1.14089e-106	TRUE
9	Mcl1	1.68284e-110	0.50475	0.95	0.821	3.34565e-106	FALSE
9	Psmb9	1.98508e-110	0.927505	0.842	0.624	3.94653e-106	FALSE
9	B2m	3.61365e-109	1.16716	0.992	0.978	7.18429e-105	FALSE
9	Rtn4	6.68436e-109	0.618777	0.903	0.689	1.32892e-104	FALSE
9	Tmsb4x	9.29517e-108	0.659335	0.996	0.999	1.84797e-103	FALSE
9	Rnf181	4.15787e-107	0.547046	0.913	0.774	8.26627e-103	FALSE
9	Tmem176a	1.00397e-106	0.920681	0.983	0.981	1.996e-102	FALSE
9	Ly6a	1.70218e-106	1.89677	0.863	0.677	3.38411e-102	FALSE
9	Ptma	3.8621e-106	0.449502	0.998	0.999	7.67824e-102	FALSE
9	Stap2	1.02056e-104	0.526234	0.708	0.396	2.02898e-100	FALSE
9	Anxa1	4.17672e-103	0.953101	0.967	0.827	8.30374e-99	TRUE
9	H2-Q4	1.04283e-102	0.581974	0.788	0.461	2.07325e-98	TRUE
9	Myh9	6.70016e-102	0.535357	0.925	0.701	1.33206e-97	FALSE
9	Ywhah	1.52786e-100	0.562904	0.888	0.653	3.03754e-96	FALSE
9	Arl6ip5	2.51919e-100	0.437916	0.865	0.679	5.00839e-96	FALSE
9	Myo1c	3.0328e-100	0.368357	0.708	0.335	6.02951e-96	FALSE
9	Cd44	9.82328e-98	0.717254	0.915	0.764	1.95297e-93	TRUE
9	Edf1	1.98291e-97	0.368932	0.986	0.968	3.94222e-93	FALSE
9	Cldn7	2.32125e-95	0.504216	0.985	0.962	4.61489e-91	FALSE
9	Mlph	2.48109e-95	0.510786	0.751	0.448	4.93265e-91	FALSE
9	Eif5a	1.8906e-94	0.471407	0.998	0.978	3.7587e-90	FALSE
9	Tmc4	7.28681e-94	0.432132	0.94	0.839	1.44869e-89	FALSE
9	Tbrg1	3.31529e-93	0.446985	0.9	0.743	6.59112e-89	FALSE
9	H2-Aa	1.10608e-92	1.01097	0.905	0.627	2.19901e-88	FALSE
9	Msn	1.48195e-91	0.701895	0.875	0.624	2.94627e-87	TRUE
9	Arpc2	3.08239e-90	0.524924	0.983	0.95	6.12809e-86	TRUE
9	Cfl1	9.76266e-90	0.539665	0.986	0.972	1.94091e-85	FALSE
9	Arpc3	7.37796e-89	0.407431	0.973	0.953	1.46681e-84	FALSE
9	Fxyd3	6.77946e-88	1.17225	0.766	0.46	1.34782e-83	FALSE
9	Sfn	3.89176e-87	0.979161	0.88	0.663	7.73721e-83	FALSE
9	H2afz	3.23586e-86	0.504224	0.977	0.979	6.43321e-82	FALSE
9	Bcl10	1.01274e-84	0.330895	0.761	0.45	2.01344e-80	FALSE
9	Eif6	1.0726e-84	0.404978	0.89	0.715	2.13244e-80	FALSE
9	Tubb5	7.23881e-84	0.616594	0.911	0.805	1.43915e-79	FALSE
9	B4galnt1	1.29014e-83	0.456586	0.849	0.689	2.56492e-79	FALSE
9	H2-T23	7.00001e-82	0.676388	0.801	0.583	1.39167e-77	TRUE
9	Marveld1	2.59275e-80	0.474402	0.741	0.461	5.15466e-76	FALSE
9	Tpm1	6.72095e-80	0.748154	0.977	0.874	1.33619e-75	FALSE
9	Fabp5	2.75133e-79	1.14131	0.747	0.371	5.46991e-75	FALSE
9	Pglyrp1	4.49764e-79	2.68631	0.876	0.846	8.94175e-75	FALSE
9	Actn1	1.02916e-77	0.684005	0.811	0.585	2.04607e-73	FALSE
9	Cdc42	1.28848e-77	0.369892	0.985	0.961	2.56162e-73	FALSE
9	Cd14	4.30705e-77	0.870216	0.78	0.611	8.56285e-73	TRUE
9	Lamp1	7.19973e-76	0.49196	0.994	0.984	1.43138e-71	TRUE
9	Lurap1l	1.94816e-75	0.521789	0.844	0.651	3.87314e-71	FALSE
9	Srpk1	3.17847e-75	0.337333	0.763	0.49	6.31912e-71	FALSE
9	Ifitm3	5.0189e-74	0.948608	0.888	0.85	9.97807e-70	TRUE
9	Arf4	1.62468e-73	0.366771	0.958	0.939	3.23003e-69	FALSE
9	Pdia3	2.18011e-73	0.450079	0.977	0.974	4.33427e-69	TRUE
9	Arpc1b	1.88633e-72	0.520422	0.963	0.93	3.75021e-68	FALSE
9	H3f3b	2.24047e-72	0.379899	0.998	0.999	4.45427e-68	FALSE
9	Cst3	2.28232e-72	0.756074	0.986	0.992	4.53749e-68	FALSE
9	Rin2	2.84782e-72	0.350897	0.737	0.446	5.66174e-68	FALSE
9	Plxnb2	4.44096e-72	0.438869	0.9	0.755	8.82907e-68	FALSE
9	Serpinb6a	6.06715e-72	0.57514	0.94	0.838	1.20621e-67	FALSE
9	Rras	6.17399e-72	0.472228	0.832	0.615	1.22745e-67	FALSE
9	Ywhaq	5.79642e-71	0.365601	0.952	0.889	1.15239e-66	FALSE
9	Krtcap3	4.32887e-70	0.366004	0.82	0.622	8.60623e-66	FALSE
9	Klf6	7.08246e-70	0.649154	0.9	0.686	1.40806e-65	FALSE
9	Wasf2	8.37517e-70	0.324052	0.79	0.549	1.66507e-65	FALSE
9	Lgals3bp	1.68206e-69	0.564677	0.786	0.56	3.3441e-65	FALSE
9	Bst2	2.89862e-69	0.7222	0.842	0.631	5.76275e-65	TRUE
9	Sri	3.96978e-69	0.348775	0.936	0.86	7.89232e-65	FALSE
9	Mrpl38	4.53688e-69	0.352904	0.813	0.611	9.01977e-65	FALSE
9	Ssr4	8.65371e-69	0.381659	0.965	0.95	1.72044e-64	FALSE
9	Dstn	1.19941e-68	0.533383	1	0.992	2.38455e-64	FALSE
9	Gnas	1.31107e-68	0.305868	0.998	0.997	2.60654e-64	FALSE
9	Hpcal1	3.87689e-68	0.304351	0.728	0.433	7.70765e-64	FALSE
9	Sumo2	6.61927e-68	0.306773	0.969	0.967	1.31598e-63	FALSE
9	Anxa2	9.42996e-68	0.660637	0.996	0.985	1.87477e-63	TRUE
9	Tmem134	2.76335e-67	0.342113	0.876	0.761	5.49382e-63	FALSE
9	Sem1	1.26606e-66	0.275674	0.99	0.978	2.51706e-62	FALSE
9	Cdc37	1.07835e-65	0.350503	0.917	0.823	2.14387e-61	FALSE
9	Calr	1.43656e-65	0.579635	0.975	0.969	2.85602e-61	TRUE
9	Litaf	2.26034e-65	0.376563	0.734	0.477	4.49377e-61	FALSE
9	Lima1	3.11488e-65	0.402919	0.732	0.486	6.1927e-61	FALSE
9	Ppp1r11	3.82265e-65	0.310307	0.88	0.721	7.59982e-61	FALSE
9	Ran	4.04661e-65	0.385534	0.963	0.921	8.04507e-61	FALSE
9	Wars	8.03978e-65	0.774653	0.757	0.559	1.59839e-60	FALSE
9	Avpi1	2.66719e-64	0.402223	0.969	0.923	5.30264e-60	FALSE
9	Rap1b	3.45707e-64	0.386335	0.888	0.778	6.873e-60	FALSE
9	Chmp4b	9.28475e-64	0.360174	0.936	0.853	1.8459e-59	FALSE
9	Anxa3	1.66248e-63	0.789295	0.952	0.845	3.30517e-59	FALSE
9	Crip1	6.32706e-63	0.564073	0.927	0.85	1.25788e-58	FALSE
9	Psma5	7.16967e-63	0.342398	0.938	0.84	1.4254e-58	FALSE
9	Trp53	4.21221e-62	0.287506	0.73	0.485	8.37429e-58	FALSE
9	Krt18	4.64009e-62	0.899285	0.996	0.976	9.22496e-58	FALSE
9	Tpd52l2	4.82848e-62	0.336642	0.809	0.616	9.5995e-58	FALSE
9	Bhlhe40	5.51702e-62	0.381563	0.708	0.402	1.09684e-57	FALSE
9	Rps20	6.56376e-62	0.280688	1	0.999	1.30494e-57	FALSE
9	Jund	1.3942e-61	0.404014	0.998	0.995	2.77181e-57	FALSE
9	Fam32a	2.82292e-61	0.422591	0.888	0.814	5.61226e-57	FALSE
9	Mapk3	5.32561e-61	0.293042	0.948	0.858	1.05878e-56	FALSE
9	Psma6	7.62291e-61	0.334538	0.909	0.864	1.51551e-56	FALSE
9	Ppia	1.14685e-60	0.301408	1	0.999	2.28006e-56	FALSE
9	Rplp0	1.27172e-60	0.360515	1	0.999	2.52831e-56	FALSE
9	Sppl2a	1.43223e-60	0.414148	0.761	0.568	2.84742e-56	FALSE
9	F11r	1.96487e-60	0.350952	0.896	0.788	3.90636e-56	FALSE
9	Emp2	2.45464e-60	0.760671	0.915	0.781	4.88007e-56	TRUE
9	Pomp	3.58917e-60	0.301424	0.981	0.962	7.13563e-56	FALSE
9	Rnh1	1.4947e-59	0.337018	0.959	0.91	2.97162e-55	FALSE
9	Ezr	2.50048e-59	0.448627	0.965	0.886	4.97121e-55	FALSE
9	Hnrnpf	3.11968e-59	0.321771	0.959	0.931	6.20224e-55	FALSE
9	G3bp1	3.89604e-59	0.317557	0.896	0.772	7.74572e-55	FALSE
9	Arhgdia	5.20519e-58	0.336275	0.948	0.876	1.03484e-53	FALSE
9	Capzb	1.77789e-57	0.349384	0.938	0.832	3.53463e-53	FALSE
9	H2-DMa	1.98088e-57	0.628731	0.716	0.443	3.93819e-53	FALSE
9	Tm2d2	4.74473e-57	0.30859	0.83	0.708	9.43301e-53	FALSE
9	Anxa4	4.95747e-57	0.328156	0.958	0.886	9.85595e-53	TRUE
9	Klf5	7.53978e-57	0.406185	0.913	0.861	1.49898e-52	FALSE
9	Rps2	1.22402e-56	0.347704	0.998	0.997	2.43348e-52	FALSE
9	Cr1l	1.33004e-56	0.360877	0.745	0.551	2.64425e-52	TRUE
9	Rpl15	1.55803e-56	0.308927	0.998	0.998	3.09751e-52	FALSE
9	Gnb2	2.72906e-56	0.323043	0.986	0.972	5.42563e-52	FALSE
9	Tmsb10	2.76522e-56	0.728928	0.94	0.889	5.49753e-52	FALSE
9	Tm9sf4	3.44807e-56	0.305639	0.747	0.508	6.8551e-52	FALSE
9	Myl6	3.49009e-56	0.472378	1	0.999	6.93864e-52	FALSE
9	Set	6.8532e-56	0.347549	0.936	0.892	1.36248e-51	FALSE
9	Prr13	6.99286e-56	0.378264	0.873	0.754	1.39025e-51	FALSE
9	Txn1	1.98378e-55	0.425795	0.992	0.994	3.94396e-51	FALSE
9	Ranbp1	3.30541e-55	0.365619	0.894	0.817	6.57149e-51	FALSE
9	Ifnar2	3.45126e-55	0.368348	0.846	0.734	6.86144e-51	FALSE
9	Nedd4	3.99092e-55	0.327308	0.971	0.943	7.93435e-51	FALSE
9	Psap	5.4582e-55	0.451689	0.876	0.798	1.08514e-50	FALSE
9	Nfe2l1	9.453e-55	0.280794	0.739	0.487	1.87935e-50	FALSE
9	Psma7	1.88265e-54	0.357714	0.988	0.97	3.7429e-50	FALSE
9	Elob	2.24707e-54	0.369139	0.994	0.982	4.46739e-50	FALSE
9	Ly6e	4.26556e-54	0.484356	0.996	0.986	8.48037e-50	FALSE
9	Cd81	6.22954e-54	0.776579	0.896	0.77	1.23849e-49	FALSE
9	Kmt5a	8.17821e-54	0.309327	0.805	0.633	1.62591e-49	FALSE
9	Eif4e2	2.79127e-53	0.273924	0.809	0.611	5.54932e-49	FALSE
9	Arpp19	5.57575e-53	0.264892	0.932	0.83	1.10851e-48	FALSE
9	Lmna	6.63532e-53	0.568495	0.805	0.589	1.31917e-48	FALSE
9	App	1.48444e-52	0.254993	0.973	0.895	2.95121e-48	TRUE
9	Phlda1	1.67849e-52	0.601027	0.923	0.805	3.337e-48	FALSE
9	Il6st	1.99439e-52	0.409236	0.824	0.666	3.96505e-48	FALSE
9	Dapk2	2.95953e-52	0.521876	0.774	0.636	5.88384e-48	FALSE
9	Eif4a1	3.5109e-52	0.339954	0.99	0.978	6.98001e-48	FALSE
9	Psme1	7.3294e-52	0.420066	0.973	0.976	1.45716e-47	FALSE
9	Cct2	8.24551e-52	0.290917	0.923	0.831	1.63929e-47	FALSE
9	Rpsa	2.13479e-51	0.3556	1	1	4.24418e-47	FALSE
9	Cryab	3.468e-51	0.465732	0.788	0.564	6.89473e-47	TRUE
9	Ctnna1	4.02263e-51	0.391758	0.946	0.855	7.9974e-47	FALSE
9	Taldo1	4.12475e-51	0.52031	0.954	0.934	8.20043e-47	FALSE
9	Fam120a	4.5966e-51	0.272919	0.768	0.56	9.13851e-47	FALSE
9	Myl12b	8.87195e-51	0.422256	0.981	0.982	1.76383e-46	FALSE
9	Jpt1	2.08701e-50	0.331227	0.782	0.557	4.14919e-46	FALSE
9	Psma2	2.27328e-50	0.302158	0.961	0.96	4.51952e-46	FALSE
9	Etf1	4.06512e-50	0.337143	0.795	0.651	8.08186e-46	FALSE
9	Vdac2	4.33107e-50	0.292484	0.969	0.942	8.6106e-46	FALSE
9	Cd151	4.61642e-50	0.333737	0.788	0.555	9.1779e-46	TRUE
9	Eif3c	1.08361e-49	0.313358	0.942	0.872	2.15432e-45	FALSE
9	Ctsz	1.37415e-49	0.483938	0.958	0.921	2.73195e-45	TRUE
9	Psmc5	2.50055e-49	0.279346	0.9	0.795	4.97135e-45	FALSE
9	Sh3bgrl3	7.55953e-49	0.306214	0.952	0.861	1.50291e-44	FALSE
9	Pttg1ip	1.1421e-48	0.360024	0.755	0.559	2.27061e-44	FALSE
9	Ifi27	1.47912e-48	0.393532	0.898	0.757	2.94064e-44	FALSE
9	Tmed9	2.85845e-48	0.27232	0.967	0.929	5.68289e-44	FALSE
9	Spint1	3.5424e-48	0.349431	0.749	0.598	7.04265e-44	FALSE
9	Plpp2	3.62638e-48	0.302637	0.807	0.631	7.2096e-44	FALSE
9	Rac1	3.79087e-48	0.30154	0.915	0.842	7.53663e-44	FALSE
9	Eif2s1	1.39633e-47	0.262559	0.764	0.584	2.77604e-43	FALSE
9	Ptms	1.98225e-47	0.391601	0.973	0.958	3.94091e-43	FALSE
9	Tbcb	2.20372e-47	0.272905	0.849	0.692	4.38122e-43	FALSE
9	Ywhaz	2.35779e-47	0.33626	0.952	0.926	4.68752e-43	FALSE
9	St14	3.21832e-47	0.298619	0.784	0.591	6.39834e-43	FALSE
9	Nmt1	3.52748e-47	0.277128	0.764	0.581	7.01299e-43	FALSE
9	Ap2m1	3.62993e-47	0.281285	0.909	0.812	7.21665e-43	FALSE
9	Rbm3	4.0263e-47	0.326179	0.967	0.948	8.00469e-43	FALSE
9	Cct5	4.3289e-47	0.271297	0.934	0.858	8.60629e-43	FALSE
9	Rab8a	5.04972e-47	0.261374	0.761	0.579	1.00393e-42	FALSE
9	Tmem123	5.62368e-47	0.263592	0.755	0.526	1.11804e-42	FALSE
9	Atox1	6.11954e-47	0.313499	0.981	0.968	1.21663e-42	FALSE
9	Ncl	1.41015e-46	0.337969	0.967	0.919	2.80352e-42	TRUE
9	Mkrn1	3.31247e-46	0.286913	0.745	0.545	6.58552e-42	FALSE
9	Psmd8	6.04812e-46	0.430336	0.932	0.856	1.20243e-41	FALSE
9	Clta	6.24582e-46	0.267745	0.979	0.965	1.24173e-41	FALSE
9	Tpm4	1.13642e-45	0.503561	0.861	0.722	2.25932e-41	FALSE
9	Bax	2.32992e-45	0.400802	0.925	0.809	4.6321e-41	FALSE
9	Il18r1	2.43717e-45	0.394489	0.888	0.803	4.84534e-41	FALSE
9	Raly	5.59549e-45	0.30058	0.896	0.807	1.11244e-40	FALSE
9	Psmc4	6.56852e-45	0.27347	0.859	0.726	1.30589e-40	FALSE
9	Psmb2	7.74377e-45	0.262775	0.946	0.918	1.53954e-40	FALSE
9	Rhoa	9.61773e-45	0.349583	0.988	0.974	1.9121e-40	FALSE
9	Prpf38b	1.21211e-44	0.325493	0.757	0.579	2.40979e-40	FALSE
9	Utp11	1.2764e-44	0.279317	0.815	0.664	2.53762e-40	FALSE
9	Hint1	4.41169e-44	0.367903	0.981	0.976	8.77088e-40	FALSE
9	Ak2	5.22812e-44	0.264171	0.774	0.618	1.0394e-39	FALSE
9	Dynll1	5.51746e-44	0.339044	0.988	0.984	1.09693e-39	FALSE
9	Plaat3	8.25322e-44	0.413047	0.847	0.793	1.64082e-39	FALSE
9	Shisa5	1.3588e-43	0.318938	0.917	0.842	2.70144e-39	FALSE
9	Smagp	1.8682e-43	0.313445	0.747	0.57	3.71417e-39	FALSE
9	Pcbp1	2.31471e-43	0.253889	0.961	0.937	4.60188e-39	FALSE
9	Rpl35	3.76392e-43	0.25676	0.996	0.994	7.48306e-39	FALSE
9	Mmp15	3.85789e-43	0.343576	0.817	0.687	7.66988e-39	FALSE
9	Tprgl	6.7045e-43	0.262454	0.803	0.645	1.33292e-38	FALSE
9	Cct8	6.93833e-43	0.262413	0.888	0.798	1.37941e-38	FALSE
9	Anxa7	1.97159e-42	0.294702	0.828	0.686	3.91971e-38	FALSE
9	4930523C07Rik	2.42033e-42	0.31807	0.747	0.538	4.81185e-38	FALSE
9	Chmp2a	3.46892e-42	0.293071	0.946	0.931	6.89657e-38	FALSE
9	Cct4	3.83437e-42	0.26185	0.888	0.811	7.62312e-38	FALSE
9	Cct7	1.13567e-41	0.261528	0.913	0.861	2.25782e-37	FALSE
9	Prnp	1.16438e-41	0.579699	0.929	0.84	2.3149e-37	TRUE
9	Atp6v0b	2.27372e-41	0.317854	0.959	0.933	4.52039e-37	FALSE
9	Actr3	3.35149e-41	0.281436	0.878	0.758	6.6631e-37	FALSE
9	S100a16	3.6447e-41	0.404268	0.875	0.775	7.24602e-37	FALSE
9	Cct3	3.82451e-41	0.279318	0.876	0.825	7.60351e-37	FALSE
9	Hsp90aa1	5.95639e-41	0.454181	0.992	0.958	1.18419e-36	TRUE
9	Lasp1	8.33348e-41	0.277555	0.774	0.61	1.65678e-36	FALSE
9	Psmb6	9.84183e-41	0.262354	0.971	0.949	1.95665e-36	FALSE
9	Ctsh	1.04123e-40	0.272509	0.988	0.987	2.07007e-36	FALSE
9	Dnajb11	2.65018e-40	0.267705	0.795	0.661	5.26882e-36	FALSE
9	Rpl29	3.47588e-40	0.42311	0.973	0.964	6.9104e-36	FALSE
9	Pdcd6	3.93372e-40	0.263389	0.882	0.794	7.82063e-36	FALSE
9	Wdr1	1.07744e-39	0.296496	0.764	0.587	2.14205e-35	FALSE
9	Cct6a	1.10475e-39	0.269895	0.849	0.73	2.19636e-35	FALSE
9	Kif5b	1.39502e-39	0.305473	0.936	0.893	2.77344e-35	FALSE
9	Abracl	2.67936e-39	0.288433	0.855	0.793	5.32683e-35	FALSE
9	Rpl13	2.81978e-39	0.27078	1	1	5.606e-35	FALSE
9	Comt	5.58995e-39	0.25853	0.863	0.75	1.11134e-34	FALSE
9	Serpinb6b	7.97029e-39	0.459891	0.763	0.581	1.58457e-34	FALSE
9	Sh3glb1	1.06487e-38	0.252601	0.857	0.742	2.11706e-34	FALSE
9	Prelid1	1.32522e-38	0.293549	0.896	0.793	2.63467e-34	FALSE
9	Ppa1	1.39579e-38	0.376208	0.755	0.608	2.77497e-34	FALSE
9	Actr2	1.6166e-38	0.258363	0.803	0.654	3.21397e-34	FALSE
9	Arpc5	2.29097e-38	0.289648	0.882	0.818	4.55469e-34	FALSE
9	Cggbp1	2.6414e-38	0.257477	0.763	0.602	5.25137e-34	FALSE
9	Atp6ap2	1.59945e-37	0.476251	0.786	0.703	3.17986e-33	FALSE
9	Irx1	2.07094e-37	0.350703	0.793	0.634	4.11724e-33	FALSE
9	Ralbp1	2.93018e-36	0.286615	0.927	0.879	5.82549e-32	FALSE
9	Txnrd1	3.16557e-36	0.327961	0.82	0.689	6.29348e-32	FALSE
9	Ktn1	1.08457e-35	0.256025	0.712	0.545	2.15623e-31	FALSE
9	Gnb1	2.16801e-35	0.273107	0.944	0.867	4.31022e-31	FALSE
9	S100a13	3.17539e-35	0.296659	0.903	0.821	6.31299e-31	FALSE
9	Psmb5	4.73952e-35	0.263581	0.958	0.933	9.42265e-31	FALSE
9	Eif3a	7.07394e-35	0.252731	0.896	0.832	1.40637e-30	FALSE
9	Vegfa	3.08475e-34	0.345899	0.784	0.66	6.13278e-30	TRUE
9	Hspa8	3.46937e-34	0.30702	0.996	0.999	6.89745e-30	TRUE
9	Serbp1	3.8158e-34	0.267292	0.958	0.95	7.5862e-30	FALSE
9	Ptp4a2	4.90224e-34	0.271658	0.938	0.886	9.74615e-30	FALSE
9	Hspa5	8.39394e-34	0.471956	0.979	0.973	1.6688e-29	TRUE
9	Eif2s2	1.21485e-33	0.311188	0.919	0.895	2.41524e-29	FALSE
9	Npm1	1.63455e-33	0.319117	0.981	0.983	3.24965e-29	FALSE
9	Ckmt1	3.56388e-33	0.303822	0.724	0.572	7.08534e-29	FALSE
9	Eno1	4.43067e-33	0.370145	0.819	0.641	8.80861e-29	TRUE
9	Hspe1	8.43132e-33	0.272845	0.952	0.931	1.67623e-28	FALSE
9	Hsp90b1	1.01898e-32	0.582736	0.967	0.972	2.02583e-28	FALSE
9	Cd24a	2.00774e-32	0.402511	0.905	0.875	3.99159e-28	TRUE
9	Rps27l	2.56769e-32	0.348941	0.99	0.977	5.10483e-28	FALSE
9	Grn	8.72707e-32	0.255135	0.817	0.679	1.73503e-27	FALSE
9	Psmb4	1.16748e-31	0.269758	0.969	0.951	2.32106e-27	FALSE
9	Ucp2	2.60182e-31	0.278502	0.965	0.924	5.17267e-27	FALSE
9	Eif1	7.32114e-30	0.251155	1	1	1.45551e-25	FALSE
9	Lap3	2.63006e-29	0.299386	0.871	0.806	5.22882e-25	FALSE
9	Ppp1r14b	5.0761e-29	0.393134	0.876	0.781	1.00918e-24	FALSE
9	Nme1	7.94519e-29	0.281984	0.894	0.841	1.57958e-24	FALSE
9	Chka	1.1045e-28	0.340899	0.88	0.839	2.19586e-24	FALSE
9	Plp2	2.6761e-28	0.270236	0.793	0.712	5.32035e-24	FALSE
9	Ctnnd1	3.30095e-28	0.287771	0.784	0.639	6.56261e-24	FALSE
9	Pmepa1	1.87233e-27	0.520799	0.739	0.553	3.72238e-23	FALSE
9	Mrpl33	6.83597e-27	0.260278	0.923	0.865	1.35906e-22	FALSE
9	Actg1	7.03408e-27	0.536717	1	0.998	1.39845e-22	FALSE
9	Junb	2.82803e-26	0.274625	0.983	0.949	5.62241e-22	FALSE
9	Lcp1	5.07647e-26	0.291225	0.807	0.731	1.00925e-21	FALSE
9	Cpq	5.91443e-26	0.314527	0.739	0.685	1.17585e-21	FALSE
9	Psmb3	1.23159e-25	0.25469	0.983	0.962	2.44852e-21	FALSE
9	Myl12a	2.24054e-25	0.482022	0.967	0.956	4.45442e-21	FALSE
9	Ccnd1	2.82217e-25	0.414493	0.917	0.882	5.61076e-21	FALSE
9	Dusp1	4.59027e-25	0.376959	0.803	0.661	9.12593e-21	FALSE
9	Pdia6	1.38494e-24	0.252192	0.971	0.96	2.7534e-20	FALSE
9	Cstb	2.6433e-24	0.382468	0.936	0.921	5.25514e-20	FALSE
9	Hdgf	6.29318e-24	0.278401	0.952	0.911	1.25115e-19	FALSE
9	Tacstd2	1.89646e-23	0.357415	0.813	0.732	3.77034e-19	FALSE
9	Itm2b	5.06721e-23	0.325898	0.998	0.998	1.00741e-18	FALSE
9	Tuba1c	7.62974e-23	0.281308	0.739	0.64	1.51687e-18	FALSE
9	Cfl2	8.1973e-23	0.254726	0.737	0.603	1.6297e-18	FALSE
9	Pdia4	9.9249e-23	0.286627	0.817	0.749	1.97317e-18	FALSE
9	Manf	1.22851e-22	0.335537	0.878	0.864	2.44239e-18	FALSE
9	Sec11c	6.66003e-22	0.258587	0.842	0.819	1.32408e-17	FALSE
9	Akr1b3	1.0745e-21	0.326732	0.772	0.691	2.13622e-17	FALSE
9	Pkm	1.60758e-21	0.338872	0.973	0.943	3.19604e-17	FALSE
9	Calm1	3.30286e-21	0.305643	0.99	0.992	6.56642e-17	FALSE
9	Cd55	3.49311e-20	0.331689	0.819	0.809	6.94465e-16	TRUE
9	Nme2	6.8184e-20	0.278794	0.985	0.98	1.35557e-15	FALSE
9	Itgb1	4.86616e-19	0.263421	0.846	0.774	9.67441e-15	TRUE
9	Lpp	9.86887e-19	0.287542	0.801	0.677	1.96203e-14	FALSE
9	Cdh1	1.0534e-18	0.283714	0.917	0.885	2.09427e-14	FALSE
9	Actn4	1.025e-17	0.259673	0.876	0.812	2.03781e-13	FALSE
9	Esd	7.32064e-16	0.550513	0.919	0.897	1.45542e-11	FALSE
9	S100a1	4.791e-14	0.325835	0.934	0.922	9.52498e-10	FALSE
9	Gpx2	5.07978e-14	0.329769	0.849	0.778	1.00991e-09	FALSE
9	Idh1	1.20029e-13	0.332279	0.805	0.861	2.3863e-09	FALSE
9	Cystm1	1.60942e-13	0.287356	0.946	0.928	3.19969e-09	FALSE
9	Malat1	1.90541e-12	0.339657	0.994	0.999	3.78814e-08	FALSE
9	Pigr	3.47139e-12	0.690732	0.712	0.684	6.90146e-08	FALSE
9	Rpl12	1.4689e-11	0.310656	1	0.995	2.92032e-07	FALSE
9	Plpp3	1.82976e-11	0.302672	0.741	0.674	3.63776e-07	FALSE
9	Gadd45b	3.15167e-10	0.353255	0.724	0.698	6.26583e-06	FALSE
9	Mif	5.15187e-10	0.262349	0.959	0.952	1.02424e-05	TRUE
9	Clic1	5.30192e-10	0.264138	0.967	0.956	1.05407e-05	FALSE
9	AY036118	3.8229e-08	0.314217	0.716	0.632	0.000760031	FALSE
9	Lmo7	6.46083e-07	0.28088	0.707	0.657	0.0128448	TRUE
9	Cnn2	1.26044e-05	0.332763	0.819	0.816	0.250588	FALSE
9	C3	1.29169e-05	0.470814	0.786	0.843	0.256802	TRUE
9	Aqp5	6.92644e-05	0.32613	0.89	0.953	1	FALSE

## Sheet: 10
cluster	gene	p_val	avg_logFC	pct.1	pct.2	p_val_adj	on_cell_surface
10	Stmn1	0	1.61505	0.961	0.507	0	FALSE
10	Cks1b	0	0.870799	0.837	0.241	0	FALSE
10	Spc24	0	0.682047	0.705	0.083	0	FALSE
10	H2afz	4.90897e-283	1.26964	1	0.978	9.75952e-279	FALSE
10	Hmgn2	1.15493e-265	0.839296	0.929	0.464	2.29612e-261	FALSE
10	Ptma	3.01206e-264	0.949235	1	0.999	5.98828e-260	FALSE
10	Ran	2.23414e-242	0.812112	0.985	0.92	4.44169e-238	FALSE
10	Ppia	3.10448e-221	0.69283	1	0.999	6.17201e-217	FALSE
10	Cks2	4.29297e-218	0.881259	0.801	0.327	8.53484e-214	FALSE
10	Rbm3	2.67802e-200	0.658999	0.992	0.948	5.32418e-196	FALSE
10	Hmgb1	9.28425e-193	0.735961	0.995	0.983	1.8458e-188	TRUE
10	Hmgb2	6.4906e-188	1.23343	0.931	0.666	1.2904e-183	FALSE
10	Selenoh	2.84069e-181	0.650652	0.971	0.775	5.64757e-177	FALSE
10	Ranbp1	3.58524e-178	0.66342	0.966	0.815	7.12783e-174	FALSE
10	Tubb5	8.94658e-173	1.14648	0.951	0.804	1.77867e-168	FALSE
10	Pfn1	5.15999e-167	0.556685	0.998	0.994	1.02586e-162	FALSE
10	Tceal9	8.26404e-159	0.626686	0.995	0.983	1.64297e-154	FALSE
10	Ckap4	6.21044e-154	0.483291	0.859	0.486	1.2347e-149	TRUE
10	Snrpd1	1.98241e-151	0.499299	0.946	0.768	3.94122e-147	FALSE
10	Dtymk	5.37185e-151	0.468477	0.87	0.545	1.06798e-146	FALSE
10	Hint1	9.38037e-150	0.480187	0.992	0.976	1.86491e-145	FALSE
10	Jpt1	7.96554e-148	0.642824	0.896	0.554	1.58363e-143	FALSE
10	Cfl1	9.22765e-148	0.525634	0.992	0.972	1.83455e-143	FALSE
10	Prdx4	2.18961e-146	0.800452	0.963	0.709	4.35316e-142	FALSE
10	Anp32b	3.88137e-145	0.533779	0.943	0.837	7.71656e-141	FALSE
10	Hnrnpab	8.32119e-145	0.503522	0.973	0.877	1.65434e-140	FALSE
10	Dek	3.06093e-143	0.608142	0.923	0.706	6.08544e-139	FALSE
10	Actb	1.56143e-142	0.623286	1	1	3.10427e-138	FALSE
10	Dctpp1	2.16565e-142	0.378517	0.726	0.329	4.30552e-138	FALSE
10	Eif4a1	1.36102e-141	0.495822	0.997	0.978	2.70584e-137	FALSE
10	H2afv	1.42395e-141	0.611996	0.978	0.896	2.83096e-137	FALSE
10	Set	1.00223e-136	0.50625	0.973	0.891	1.99254e-132	FALSE
10	Lsm4	2.97466e-135	0.464137	0.906	0.622	5.91392e-131	FALSE
10	Hnrnpa1	7.05054e-135	0.538954	0.973	0.856	1.40172e-130	FALSE
10	Tmpo	4.32632e-134	0.487568	0.822	0.464	8.60116e-130	FALSE
10	Snrpg	8.25623e-133	0.43026	0.981	0.928	1.64142e-128	FALSE
10	Nasp	9.07975e-133	0.341113	0.714	0.319	1.80515e-128	FALSE
10	Ywhah	1.17599e-132	0.519254	0.918	0.652	2.33798e-128	FALSE
10	Hnrnpa3	3.70314e-132	0.472463	0.992	0.938	7.36222e-128	FALSE
10	Srsf3	5.34768e-130	0.478791	0.987	0.926	1.06317e-125	FALSE
10	Hmgn1	2.83003e-128	0.519221	0.992	0.975	5.62639e-124	FALSE
10	Epcam	1.62946e-127	0.60066	0.993	0.979	3.23953e-123	TRUE
10	Ybx1	1.63458e-127	0.456162	0.993	0.987	3.24971e-123	FALSE
10	Tagln2	6.20128e-127	0.523296	0.997	0.972	1.23288e-122	FALSE
10	Banf1	9.92143e-127	0.431802	0.934	0.717	1.97248e-122	FALSE
10	Alyref	6.48542e-126	0.46018	0.886	0.655	1.28937e-121	FALSE
10	Sae1	6.55889e-126	0.400308	0.82	0.49	1.30397e-121	FALSE
10	Hdgf	8.94639e-125	0.431485	0.992	0.91	1.77863e-120	FALSE
10	Gapdh	4.38795e-123	0.652122	0.998	0.99	8.72369e-119	FALSE
10	Hmgb3	5.1796e-123	0.438484	0.798	0.403	1.02976e-118	FALSE
10	Hnrnpf	6.36242e-123	0.400302	0.985	0.93	1.26491e-118	FALSE
10	Snrpb	1.43426e-122	0.39944	0.978	0.927	2.85146e-118	FALSE
10	Eif5a	9.8502e-122	0.460788	0.993	0.978	1.95832e-117	FALSE
10	Rpsa	5.3637e-121	0.369893	1	1	1.06636e-116	FALSE
10	Tma7	5.67658e-121	0.425541	0.981	0.946	1.12856e-116	FALSE
10	Atp5b	5.06929e-120	0.494326	0.998	0.985	1.00782e-115	TRUE
10	Tmsb4x	1.15189e-119	0.585803	1	0.999	2.29008e-115	FALSE
10	Snrpe	3.78587e-119	0.399666	0.975	0.917	7.52668e-115	FALSE
10	Cox5a	1.08541e-118	0.474247	0.992	0.976	2.15791e-114	FALSE
10	Actg1	2.68275e-118	0.65153	1	0.998	5.33357e-114	FALSE
10	Clic1	1.158e-117	0.467531	0.993	0.955	2.30223e-113	FALSE
10	Bex3	3.11689e-116	0.51347	0.98	0.895	6.19669e-112	FALSE
10	Anapc5	6.52872e-116	0.399639	0.902	0.642	1.29798e-111	FALSE
10	Rnaseh2c	9.99628e-116	0.441888	0.919	0.718	1.98736e-111	FALSE
10	Atpif1	7.51903e-115	0.426524	0.998	0.98	1.49486e-110	TRUE
10	Cdk4	1.73314e-113	0.41564	0.936	0.768	3.44565e-109	FALSE
10	Lsm2	2.60156e-113	0.373441	0.763	0.452	5.17216e-109	FALSE
10	Hnrnpa2b1	2.77784e-113	0.466899	0.99	0.963	5.52262e-109	FALSE
10	Ube2s	3.43872e-113	0.661247	0.956	0.82	6.83652e-109	FALSE
10	Hsp90b1	4.11306e-113	0.589874	0.99	0.972	8.17717e-109	FALSE
10	Calm3	5.06066e-113	0.499661	0.966	0.808	1.00611e-108	FALSE
10	Cox7a2	1.59584e-112	0.502257	0.985	0.981	3.1727e-108	FALSE
10	Nucks1	4.17269e-112	0.564976	0.946	0.772	8.29573e-108	FALSE
10	Hsp90aa1	3.77242e-111	0.542165	0.997	0.957	7.49994e-107	TRUE
10	Cycs	3.75202e-110	0.409069	0.951	0.792	7.45939e-106	FALSE
10	Isyna1	8.09369e-110	0.364993	0.827	0.474	1.60911e-105	FALSE
10	Snrpa1	8.45381e-110	0.307184	0.773	0.407	1.6807e-105	FALSE
10	H3f3a	3.34784e-108	0.358262	1	0.997	6.65583e-104	FALSE
10	Atp5f1	3.78521e-108	0.400764	0.983	0.977	7.52538e-104	FALSE
10	Dbi	3.26594e-107	0.501767	0.997	0.984	6.49301e-103	FALSE
10	Ndufab1	4.07317e-107	0.38329	0.976	0.918	8.09787e-103	FALSE
10	Tle5	4.66991e-107	0.395748	0.998	0.991	9.28426e-103	FALSE
10	Ppp1ca	9.19531e-106	0.422536	0.98	0.928	1.82812e-101	FALSE
10	Srsf2	1.141e-105	0.411738	0.985	0.906	2.26842e-101	FALSE
10	Fkbp2	2.07078e-105	0.446492	0.963	0.877	4.11691e-101	FALSE
10	Oaz1	2.61222e-105	0.306584	1	0.997	5.19336e-101	FALSE
10	Ldha	6.68399e-104	0.601062	0.997	0.981	1.32884e-99	FALSE
10	Rpl15	1.09286e-103	0.364647	1	0.998	2.17272e-99	FALSE
10	Ptms	2.29384e-103	0.627704	0.995	0.958	4.56039e-99	FALSE
10	Myl6	4.15289e-103	0.395636	1	0.999	8.25636e-99	FALSE
10	Dut	8.03331e-103	0.531267	0.766	0.495	1.5971e-98	FALSE
10	Nme1	4.13875e-102	0.5042	0.953	0.84	8.22826e-98	FALSE
10	Pcna	7.99575e-102	0.672114	0.751	0.491	1.58964e-97	FALSE
10	Atp5g2	2.7942e-101	0.331386	0.99	0.99	5.55516e-97	FALSE
10	Ppp1r14b	1.94048e-100	0.548092	0.928	0.779	3.85787e-96	FALSE
10	Sumo2	3.52718e-100	0.351278	0.993	0.966	7.01238e-96	FALSE
10	Nme2	2.30808e-99	0.55431	0.985	0.98	4.58869e-95	FALSE
10	Ywhae	4.61605e-99	0.380745	0.99	0.971	9.17717e-95	FALSE
10	Cbx3	3.03947e-98	0.405767	0.921	0.763	6.04277e-94	FALSE
10	Atp5o	3.85196e-98	0.430343	0.988	0.956	7.65808e-94	TRUE
10	Rfc2	6.99645e-98	0.317336	0.702	0.379	1.39096e-93	FALSE
10	Crip2	3.69184e-97	0.405177	0.995	0.977	7.33975e-93	FALSE
10	Tuba1b	9.31592e-97	0.755511	0.865	0.776	1.8521e-92	FALSE
10	Phb2	5.48726e-96	0.339954	0.955	0.838	1.09092e-91	TRUE
10	Ssr2	2.52056e-95	0.472654	0.968	0.899	5.01113e-91	FALSE
10	Ywhaq	5.77795e-95	0.399856	0.968	0.888	1.14871e-90	FALSE
10	Tpm4	2.53916e-94	0.406289	0.929	0.72	5.0481e-90	FALSE
10	Gnb2	1.0854e-93	0.363579	0.99	0.972	2.15788e-89	FALSE
10	Nop58	1.31905e-93	0.314167	0.788	0.484	2.62241e-89	FALSE
10	Hnrnpk	2.59836e-93	0.363104	0.997	0.97	5.1658e-89	FALSE
10	Txn1	2.61194e-93	0.34202	0.998	0.994	5.19281e-89	FALSE
10	Tpm3	2.94398e-93	0.442514	0.978	0.877	5.85294e-89	FALSE
10	Dynlt1f	7.01066e-93	0.28704	0.773	0.445	1.39379e-88	FALSE
10	U2af1	9.60643e-93	0.340332	0.941	0.849	1.90986e-88	FALSE
10	Prelid1	1.74968e-92	0.409529	0.938	0.792	3.47854e-88	FALSE
10	Kpnb1	3.18007e-92	0.268756	0.751	0.413	6.3223e-88	FALSE
10	Pdia6	5.86253e-92	0.432686	0.99	0.959	1.16553e-87	FALSE
10	Gnai2	1.73001e-91	0.360814	0.976	0.885	3.43943e-87	FALSE
10	H3f3b	2.03698e-91	0.469697	0.998	0.999	4.04972e-87	FALSE
10	Ube2i	2.69981e-90	0.361759	0.985	0.917	5.3675e-86	FALSE
10	Snrpf	4.5423e-90	0.352636	0.934	0.799	9.03055e-86	FALSE
10	Manf	4.79027e-89	0.499042	0.96	0.862	9.52354e-85	FALSE
10	Ddost	6.69591e-89	0.348568	0.975	0.89	1.33121e-84	FALSE
10	Snx7	1.28234e-88	0.550032	0.83	0.558	2.54941e-84	FALSE
10	Serbp1	3.44104e-88	0.343112	0.978	0.949	6.84114e-84	FALSE
10	Dynll1	6.66169e-88	0.57662	0.997	0.984	1.32441e-83	FALSE
10	Bcam	1.17884e-87	0.435586	0.987	0.838	2.34365e-83	TRUE
10	Pgam1	1.77445e-87	0.435053	0.961	0.816	3.52779e-83	FALSE
10	Tspan8	3.21303e-87	0.757562	0.709	0.4	6.38782e-83	TRUE
10	Atp5j2	7.68543e-87	0.296582	0.993	0.987	1.52794e-82	FALSE
10	Ddx39b	8.64202e-87	0.360742	0.948	0.794	1.71812e-82	FALSE
10	Nudc	3.25315e-86	0.318256	0.914	0.762	6.46758e-82	FALSE
10	Elob	3.34412e-86	0.326302	0.998	0.981	6.64844e-82	FALSE
10	Cox5b	4.77512e-85	0.328605	0.985	0.969	9.49341e-81	FALSE
10	Hnrnpu	6.49659e-85	0.373543	0.97	0.901	1.29159e-80	TRUE
10	Hspd1	1.59533e-84	0.384303	0.946	0.855	3.17167e-80	TRUE
10	Odc1	2.37809e-84	0.306334	0.717	0.404	4.72787e-80	FALSE
10	Nhp2	5.79658e-84	0.355542	0.897	0.714	1.15242e-79	FALSE
10	Micos10	7.307e-83	0.298528	0.985	0.957	1.4527e-78	FALSE
10	Snrpd2	9.00615e-83	0.332169	0.976	0.927	1.79051e-78	FALSE
10	Nap1l1	2.21454e-82	0.399607	0.934	0.807	4.40273e-78	FALSE
10	Ncl	6.75319e-82	0.384075	0.968	0.919	1.3426e-77	TRUE
10	G3bp1	8.7173e-81	0.330656	0.929	0.771	1.73309e-76	FALSE
10	Plp2	1.10598e-80	0.327376	0.902	0.71	2.1988e-76	FALSE
10	Lsm5	1.95985e-80	0.292422	0.796	0.527	3.89638e-76	FALSE
10	Rps16	2.26619e-80	0.257451	1	0.999	4.50541e-76	FALSE
10	Cldn7	2.48896e-80	0.358876	0.99	0.962	4.9483e-76	FALSE
10	Atp5a1	4.53394e-80	0.317599	0.993	0.982	9.01392e-76	TRUE
10	Slc25a4	1.09765e-79	0.35851	0.96	0.886	2.18224e-75	FALSE
10	Erh	1.18088e-79	0.302453	0.859	0.657	2.34771e-75	FALSE
10	Icam1	2.81544e-79	0.494798	0.926	0.701	5.59737e-75	TRUE
10	Timm50	4.10168e-79	0.253045	0.753	0.461	8.15455e-75	FALSE
10	Mrfap1	8.60561e-79	0.297057	0.981	0.965	1.71088e-74	FALSE
10	Atp5g3	1.34325e-78	0.331425	0.981	0.951	2.67051e-74	FALSE
10	Srsf7	3.44176e-78	0.338238	0.933	0.814	6.84257e-74	FALSE
10	Calm1	3.71355e-78	0.339943	0.998	0.991	7.38291e-74	FALSE
10	Rps2	4.28792e-78	0.324077	1	0.997	8.52482e-74	FALSE
10	Slc25a3	9.56533e-78	0.297284	0.995	0.989	1.90168e-73	FALSE
10	Nsmce1	9.71644e-78	0.307296	0.808	0.573	1.93173e-73	FALSE
10	Slbp	2.16153e-77	0.373163	0.727	0.466	4.29734e-73	FALSE
10	Gnas	1.13639e-76	0.268974	0.998	0.997	2.25926e-72	FALSE
10	Clu	1.20563e-76	0.800498	0.966	0.843	2.39691e-72	TRUE
10	Tpi1	2.99247e-76	0.467079	0.988	0.911	5.94933e-72	FALSE
10	Sparc	4.63594e-76	0.477266	0.79	0.444	9.21672e-72	TRUE
10	Psmb6	7.86336e-76	0.312272	0.983	0.949	1.56332e-71	FALSE
10	Cdc42	8.56882e-76	0.318916	0.988	0.961	1.70357e-71	FALSE
10	Prmt1	1.17923e-75	0.300997	0.859	0.637	2.34442e-71	FALSE
10	Raly	2.04766e-75	0.296559	0.931	0.806	4.07094e-71	FALSE
10	Arf5	3.22702e-75	0.288829	0.995	0.974	6.41564e-71	FALSE
10	Cct7	4.22705e-75	0.288133	0.958	0.86	8.4038e-71	FALSE
10	Nedd8	6.18167e-75	0.295936	0.978	0.955	1.22898e-70	FALSE
10	Tmed2	1.39282e-74	0.337488	0.98	0.945	2.76907e-70	FALSE
10	Ppic	1.46923e-74	0.346813	0.961	0.84	2.92098e-70	FALSE
10	Pdap1	1.68066e-74	0.30336	0.907	0.704	3.34132e-70	FALSE
10	Snu13	1.70036e-74	0.298502	0.961	0.891	3.38048e-70	FALSE
10	Cox8a	1.71169e-74	0.266483	0.998	0.997	3.40301e-70	FALSE
10	Ppa1	1.78734e-74	0.308596	0.845	0.606	3.5534e-70	FALSE
10	Cct3	5.37457e-74	0.299721	0.949	0.824	1.06852e-69	FALSE
10	Maz	1.2411e-73	0.258268	0.724	0.422	2.46743e-69	FALSE
10	Rad21	1.73885e-73	0.357988	0.721	0.434	3.457e-69	FALSE
10	Sftpd	2.49912e-73	0.377733	1	0.996	4.9685e-69	FALSE
10	Mif	2.57991e-73	0.480507	0.988	0.951	5.12912e-69	TRUE
10	Ssbp4	3.05688e-73	0.283298	0.808	0.548	6.07739e-69	FALSE
10	Psme2	4.70075e-73	0.340163	0.973	0.896	9.34557e-69	FALSE
10	Tmsb10	6.26097e-73	0.445305	0.973	0.888	1.24474e-68	FALSE
10	Hsp90ab1	3.24791e-72	0.279819	1	0.999	6.45717e-68	TRUE
10	Hspa8	3.27357e-72	0.367195	1	0.999	6.50818e-68	TRUE
10	Pfdn1	5.10836e-72	0.309718	0.963	0.885	1.01559e-67	FALSE
10	Ndufb7	7.87105e-72	0.294636	0.98	0.944	1.56484e-67	FALSE
10	H2afy	8.46712e-72	0.319912	0.955	0.896	1.68335e-67	FALSE
10	Hnrnpa0	9.73754e-72	0.319005	0.963	0.881	1.93592e-67	FALSE
10	Tmem14c	1.16006e-71	0.29685	0.944	0.871	2.30632e-67	FALSE
10	Ndufb8	1.17328e-71	0.292107	0.983	0.954	2.33261e-67	FALSE
10	Lrrc59	1.29956e-71	0.299327	0.813	0.572	2.58365e-67	FALSE
10	Bzw1	2.09504e-71	0.301584	0.906	0.752	4.16515e-67	FALSE
10	Crip1	3.2467e-71	0.455067	0.949	0.85	6.45476e-67	FALSE
10	Ube2n	4.08797e-71	0.283317	0.943	0.832	8.12729e-67	FALSE
10	Rpn2	4.54323e-71	0.309072	0.97	0.892	9.0324e-67	FALSE
10	Rps17	7.585e-71	0.281802	0.993	0.991	1.50797e-66	FALSE
10	Sdhd	7.71225e-71	0.302964	0.906	0.762	1.53327e-66	FALSE
10	Mgst3	1.40351e-70	0.337151	0.931	0.771	2.79032e-66	FALSE
10	Sfpq	1.57543e-70	0.341821	0.936	0.797	3.1321e-66	FALSE
10	Dazap1	1.99352e-70	0.287649	0.818	0.561	3.96331e-66	FALSE
10	Atp5h	2.7664e-70	0.271633	0.997	0.992	5.49988e-66	FALSE
10	Arpc2	3.69404e-70	0.375858	0.978	0.95	7.34412e-66	TRUE
10	Psmb5	4.17617e-70	0.293783	0.975	0.933	8.30265e-66	FALSE
10	Timm13	7.09574e-70	0.296465	0.985	0.955	1.4107e-65	FALSE
10	Pdia3	9.34734e-70	0.319417	0.99	0.974	1.85834e-65	TRUE
10	Ube2l3	1.08608e-69	0.288278	0.948	0.829	2.15923e-65	FALSE
10	Gnb1	4.15463e-69	0.319044	0.963	0.866	8.25983e-65	FALSE
10	Mrpl12	8.4252e-69	0.282271	0.914	0.802	1.67501e-64	FALSE
10	Rpl22l1	1.11359e-68	0.369439	0.99	0.97	2.21394e-64	FALSE
10	Acp1	2.20483e-68	0.292327	0.869	0.682	4.38343e-64	FALSE
10	Anxa2	3.11918e-68	0.372627	0.998	0.985	6.20124e-64	TRUE
10	Fkbp4	4.1864e-68	0.31894	0.976	0.927	8.32298e-64	FALSE
10	Mdh2	4.47843e-68	0.29334	0.975	0.914	8.90357e-64	FALSE
10	Rpl18	4.81146e-68	0.250845	1	1	9.56567e-64	FALSE
10	Tomm40	5.00262e-68	0.262708	0.808	0.567	9.94571e-64	FALSE
10	Krt8	6.10395e-68	0.383923	0.997	0.966	1.21353e-63	FALSE
10	Selenof	1.22617e-67	0.272115	0.997	0.976	2.43775e-63	FALSE
10	Abracl	2.17045e-67	0.275012	0.923	0.791	4.31507e-63	FALSE
10	Smc1a	2.54619e-67	0.282894	0.813	0.563	5.06209e-63	FALSE
10	Hspa5	5.38188e-67	0.421322	0.993	0.973	1.06997e-62	TRUE
10	Pgk1	8.9072e-67	0.381469	0.956	0.858	1.77084e-62	FALSE
10	Rhoa	9.16564e-67	0.287188	0.985	0.974	1.82222e-62	FALSE
10	Ak2	9.53611e-67	0.256019	0.838	0.616	1.89587e-62	FALSE
10	Higd1a	1.26336e-66	0.323351	0.963	0.884	2.51169e-62	FALSE
10	Gja1	1.62823e-66	0.380958	0.705	0.4	3.23709e-62	FALSE
10	Sarnp	3.59523e-66	0.272272	0.931	0.792	7.14768e-62	FALSE
10	Eif3a	3.87366e-66	0.315521	0.938	0.831	7.70122e-62	FALSE
10	Swi5	4.22806e-66	0.268188	0.973	0.959	8.40581e-62	FALSE
10	Vdac3	4.58073e-66	0.270609	0.928	0.818	9.10695e-62	FALSE
10	Impdh2	8.79612e-66	0.264542	0.791	0.564	1.74876e-61	FALSE
10	Atp5g1	9.60111e-66	0.296431	0.983	0.96	1.9088e-61	FALSE
10	Ndufa11	1.71242e-65	0.282379	0.97	0.93	3.40446e-61	FALSE
10	Pin1	1.97109e-65	0.263669	0.859	0.649	3.91872e-61	FALSE
10	Eif2s2	3.16502e-65	0.2989	0.965	0.894	6.29238e-61	FALSE
10	Mrpl28	4.7673e-65	0.281548	0.892	0.718	9.47786e-61	FALSE
10	Cct2	5.31211e-65	0.293613	0.956	0.83	1.0561e-60	FALSE
10	Ube2m	6.71377e-65	0.282115	0.939	0.826	1.33476e-60	FALSE
10	Psma2	8.69591e-65	0.288398	0.978	0.959	1.72883e-60	FALSE
10	Phf5a	1.39125e-64	0.255034	0.894	0.715	2.76594e-60	FALSE
10	Pa2g4	2.16559e-64	0.273933	0.84	0.656	4.30541e-60	FALSE
10	Uqcrq	2.41448e-64	0.279208	0.981	0.964	4.80023e-60	FALSE
10	Eno1	3.94758e-64	0.390796	0.865	0.64	7.84818e-60	TRUE
10	Npm1	5.9687e-64	0.297168	0.998	0.983	1.18664e-59	FALSE
10	Ppib	7.23484e-64	0.312579	0.997	0.987	1.43836e-59	FALSE
10	Psmb2	7.31621e-64	0.267718	0.965	0.917	1.45453e-59	FALSE
10	Rac1	7.97175e-64	0.268962	0.948	0.841	1.58486e-59	FALSE
10	Ndufa4	1.01787e-63	0.263202	0.992	0.991	2.02364e-59	FALSE
10	Mrpl18	1.72795e-63	0.279294	0.884	0.742	3.43534e-59	FALSE
10	Snrpc	1.8298e-63	0.270328	0.832	0.62	3.63783e-59	FALSE
10	Rpl7a	1.99844e-63	0.254827	0.997	0.997	3.9731e-59	FALSE
10	Mrpl33	2.45015e-63	0.279054	0.956	0.864	4.87114e-59	FALSE
10	Mlec	4.18712e-63	0.293685	0.882	0.666	8.32442e-59	FALSE
10	Rbbp7	7.30107e-63	0.262188	0.919	0.736	1.45153e-58	FALSE
10	Tpm1	9.90313e-63	0.412237	0.968	0.874	1.96884e-58	FALSE
10	Kdelr2	1.63682e-62	0.273935	0.944	0.835	3.25416e-58	FALSE
10	Mbd3	1.83898e-62	0.259736	0.912	0.757	3.65608e-58	FALSE
10	Avpi1	1.87886e-62	0.33711	0.983	0.923	3.73536e-58	FALSE
10	Tcp1	2.2303e-62	0.25247	0.953	0.864	4.43406e-58	FALSE
10	Commd1	4.47895e-62	0.250387	0.837	0.626	8.90459e-58	FALSE
10	Slc25a5	5.06651e-62	0.271933	0.992	0.979	1.00727e-57	FALSE
10	Atp5c1	5.88705e-62	0.286705	0.975	0.954	1.17041e-57	FALSE
10	Mydgf	1.08949e-61	0.268363	0.923	0.776	2.16601e-57	FALSE
10	Calr	1.50079e-61	0.353908	0.987	0.969	2.98371e-57	TRUE
10	Psmb4	2.11026e-61	0.267996	0.983	0.951	4.19541e-57	FALSE
10	Eny2	2.37941e-61	0.265198	0.953	0.867	4.7305e-57	FALSE
10	Prdx2	2.74286e-61	0.328864	0.973	0.96	5.45308e-57	FALSE
10	Nono	2.85304e-61	0.261613	0.872	0.701	5.67214e-57	FALSE
10	Ostc	3.24099e-61	0.366661	0.941	0.843	6.44342e-57	FALSE
10	Stub1	3.90261e-61	0.260285	0.944	0.862	7.75878e-57	FALSE
10	Mrpl42	3.92123e-61	0.268171	0.902	0.775	7.79579e-57	FALSE
10	Polr2f	5.44149e-61	0.277106	0.928	0.813	1.08182e-56	FALSE
10	Hmgn5	1.29384e-60	0.286491	0.707	0.454	2.57228e-56	FALSE
10	Ssr4	3.74575e-60	0.262601	0.983	0.95	7.44693e-56	FALSE
10	Ptges3	6.43424e-60	0.268008	0.955	0.873	1.27919e-55	FALSE
10	Mrpl51	6.8612e-60	0.263056	0.936	0.84	1.36407e-55	FALSE
10	Arpp19	7.55214e-60	0.261181	0.929	0.83	1.50144e-55	FALSE
10	Hnrnpd	1.11773e-59	0.288785	0.859	0.687	2.22216e-55	FALSE
10	Pfdn6	1.1911e-59	0.261121	0.843	0.654	2.36803e-55	FALSE
10	Nsmce4a	1.26275e-59	0.26271	0.84	0.681	2.51048e-55	FALSE
10	Ywhaz	1.51428e-59	0.305806	0.971	0.926	3.01055e-55	FALSE
10	Cyc1	1.65516e-59	0.291205	0.949	0.833	3.29062e-55	FALSE
10	Cct6a	1.90352e-59	0.271621	0.884	0.729	3.78438e-55	FALSE
10	Ap2m1	2.937e-59	0.263267	0.938	0.811	5.83905e-55	FALSE
10	Rpl12	2.99432e-59	0.295363	0.998	0.995	5.95301e-55	FALSE
10	Oxct1	1.13597e-58	0.295706	0.879	0.702	2.25843e-54	FALSE
10	H2-DMa	8.49954e-58	0.302803	0.754	0.442	1.68979e-53	FALSE
10	Psma3	8.96486e-58	0.269036	0.987	0.959	1.7823e-53	FALSE
10	Lmna	9.96394e-58	0.288386	0.825	0.588	1.98093e-53	FALSE
10	Ptgr1	1.1221e-57	0.286435	0.879	0.695	2.23085e-53	FALSE
10	Ssb	1.89442e-57	0.256046	0.936	0.848	3.76629e-53	FALSE
10	Slpi	1.96813e-57	0.478113	0.724	0.4	3.91285e-53	FALSE
10	Mapre1	9.53821e-57	0.26095	0.864	0.674	1.89629e-52	FALSE
10	Cct8	1.95601e-56	0.264164	0.929	0.797	3.88875e-52	FALSE
10	Actr3	2.45488e-56	0.286455	0.909	0.757	4.88054e-52	FALSE
10	Cyb5r3	2.47938e-56	0.261698	0.983	0.932	4.92925e-52	FALSE
10	Ywhab	2.64519e-56	0.264975	0.948	0.858	5.2589e-52	FALSE
10	Arhgdia	3.47263e-56	0.258617	0.961	0.876	6.90395e-52	FALSE
10	H1f0	4.91803e-56	0.646948	0.805	0.625	9.77753e-52	FALSE
10	Pafah1b3	5.42568e-56	0.259856	0.901	0.722	1.07868e-51	FALSE
10	Acsl5	7.22711e-56	0.309918	0.951	0.85	1.43682e-51	FALSE
10	Mrpl54	1.28884e-55	0.265942	0.934	0.844	2.56235e-51	FALSE
10	Tardbp	1.86327e-55	0.255568	0.822	0.591	3.70438e-51	FALSE
10	Tmed9	2.11236e-55	0.28429	0.98	0.928	4.19959e-51	FALSE
10	Vdac1	2.23054e-55	0.256867	0.929	0.814	4.43454e-51	FALSE
10	1810037I17Rik	2.2999e-55	0.261361	0.976	0.947	4.57242e-51	FALSE
10	Rplp0	2.70368e-55	0.258149	1	0.999	5.37519e-51	FALSE
10	Anxa1	6.19125e-55	0.348827	0.968	0.826	1.23088e-50	TRUE
10	Atox1	2.13098e-54	0.405253	0.983	0.968	4.23661e-50	FALSE
10	Pabpn1	2.31303e-54	0.256517	0.946	0.851	4.59854e-50	FALSE
10	Pdia4	2.41506e-54	0.269521	0.906	0.747	4.80139e-50	FALSE
10	Purb	3.97022e-54	0.314162	0.919	0.796	7.89319e-50	FALSE
10	Fkbp1a	6.53583e-54	0.26062	0.956	0.853	1.29939e-49	FALSE
10	Rpl13a	7.97342e-54	0.281097	1	0.999	1.58519e-49	FALSE
10	Ergic2	9.69441e-54	0.264125	0.801	0.572	1.92735e-49	FALSE
10	Rtn3	3.03551e-53	0.255815	0.906	0.77	6.03489e-49	FALSE
10	Pkm	3.45009e-53	0.350712	0.976	0.943	6.85912e-49	FALSE
10	Rps27l	1.03065e-52	0.291071	0.99	0.977	2.04904e-48	FALSE
10	Serpinh1	1.16996e-52	0.299413	0.85	0.662	2.326e-48	FALSE
10	Spcs1	1.376e-52	0.251974	0.978	0.926	2.73563e-48	FALSE
10	Rdx	1.86258e-52	0.258658	0.902	0.757	3.703e-48	FALSE
10	Ssrp1	1.90388e-52	0.261444	0.813	0.64	3.7851e-48	FALSE
10	Fdps	3.47287e-52	0.266766	0.838	0.614	6.90441e-48	FALSE
10	H2-DMb1	3.66038e-52	0.268062	0.741	0.46	7.27721e-48	FALSE
10	Eif4g2	8.80404e-52	0.270483	0.983	0.929	1.75033e-47	FALSE
10	Sec61g	1.01602e-51	0.28153	0.985	0.978	2.01995e-47	FALSE
10	Sh3bgrl3	1.35788e-51	0.290497	0.951	0.861	2.6996e-47	FALSE
10	P4hb	2.00376e-51	0.329023	0.968	0.916	3.98367e-47	FALSE
10	Rpl36al	2.04029e-51	0.256304	0.997	0.996	4.0563e-47	FALSE
10	Ucp2	2.39317e-51	0.259299	0.978	0.924	4.75787e-47	FALSE
10	Mapk13	3.09461e-51	0.261407	0.88	0.742	6.15239e-47	FALSE
10	H2-Ab1	2.31821e-50	0.452375	0.882	0.632	4.60883e-46	TRUE
10	Rnf5	3.22515e-50	0.258256	0.815	0.611	6.41193e-46	FALSE
10	Cox6a1	5.03827e-50	0.263486	0.971	0.95	1.00166e-45	FALSE
10	Morf4l2	5.84429e-50	0.262121	0.902	0.779	1.1619e-45	FALSE
10	Krt18	6.4822e-50	0.330143	0.997	0.976	1.28873e-45	FALSE
10	Sept7	2.95144e-49	0.263576	0.889	0.756	5.86775e-45	FALSE
10	Canx	5.29909e-49	0.279654	0.951	0.851	1.05351e-44	FALSE
10	Glrx	2.78206e-48	0.329403	0.786	0.574	5.53101e-44	FALSE
10	Igfbp7	1.11657e-47	0.266523	0.758	0.486	2.21985e-43	FALSE
10	Myl12b	2.57444e-47	0.270664	0.992	0.981	5.11824e-43	FALSE
10	Ezr	5.22638e-47	0.269903	0.963	0.885	1.03906e-42	FALSE
10	Cd74	5.50513e-47	0.440932	0.985	0.87	1.09448e-42	TRUE
10	Lpcat1	5.78227e-46	0.435976	0.891	0.671	1.14957e-41	FALSE
10	Tpr	4.62338e-45	0.251471	0.919	0.787	9.19174e-41	FALSE
10	Krt7	1.11742e-44	0.379981	0.941	0.831	2.22155e-40	FALSE
10	Sec61b	1.26031e-44	0.295444	0.992	0.979	2.50562e-40	FALSE
10	Cstb	1.95878e-44	0.287654	0.966	0.92	3.89425e-40	FALSE
10	Ly6c1	5.74973e-44	0.288327	0.756	0.47	1.1431e-39	TRUE
10	Spcs2	1.55037e-43	0.263078	0.983	0.956	3.08228e-39	FALSE
10	Siva1	2.47559e-43	0.333435	0.889	0.83	4.92172e-39	FALSE
10	Pgls	3.14286e-43	0.251423	0.933	0.863	6.24832e-39	FALSE
10	Ssr3	3.75641e-43	0.251418	0.854	0.713	7.46811e-39	FALSE
10	Sec11c	7.70088e-43	0.268048	0.918	0.817	1.53101e-38	FALSE
10	Lrg1	8.06779e-43	0.675463	0.727	0.516	1.60396e-38	FALSE
10	Ctsc	2.98258e-42	0.307062	0.971	0.863	5.92968e-38	FALSE
10	H2-Aa	3.32693e-42	0.336558	0.889	0.626	6.61428e-38	FALSE
10	Sox4	9.13712e-41	0.328187	0.773	0.571	1.81655e-36	FALSE
10	Azin1	1.31334e-40	0.262345	0.875	0.685	2.61105e-36	FALSE
10	Rps15	1.31363e-40	0.251017	1	0.997	2.61163e-36	FALSE
10	Cystm1	1.6048e-40	0.266779	0.976	0.927	3.1905e-36	FALSE
10	Psmb8	3.59323e-39	0.335784	0.944	0.844	7.14369e-35	FALSE
10	Sdc1	7.70225e-38	0.250559	0.98	0.959	1.53129e-33	TRUE
10	Tmem243	3.45584e-36	0.264959	0.911	0.778	6.87056e-32	FALSE
10	Id2	1.0681e-35	0.60471	0.8	0.665	2.1235e-31	FALSE
10	Calm2	2.61213e-35	0.303425	0.975	0.956	5.19318e-31	FALSE
10	Ctsd	4.74873e-34	0.382383	0.983	0.944	9.44095e-30	FALSE
10	Ctsh	6.02922e-34	0.368854	0.995	0.986	1.19867e-29	FALSE
10	Cd24a	2.73318e-33	0.272874	0.949	0.874	5.43383e-29	TRUE
10	Gclc	5.11324e-31	0.256634	0.961	0.882	1.01656e-26	FALSE
10	Lcn2	6.61579e-28	0.51364	0.751	0.611	1.31529e-23	FALSE
10	H2-D1	1.47199e-27	0.354632	1	0.997	2.92646e-23	TRUE
10	Chil1	3.20922e-27	0.468308	0.88	0.826	6.38025e-23	FALSE
10	Tmem30a	3.61374e-27	0.287379	0.882	0.777	7.18448e-23	FALSE
10	Nfkbia	5.0836e-27	0.255044	0.8	0.654	1.01067e-22	FALSE
10	Phlda1	1.10725e-23	0.27575	0.892	0.806	2.20131e-19	FALSE
10	H2-K1	2.45294e-23	0.389776	0.998	0.995	4.87669e-19	TRUE
10	Sftpb	9.5503e-23	0.254403	0.998	0.992	1.89869e-18	FALSE
10	Psmb9	3.21124e-22	0.31361	0.754	0.625	6.38426e-18	FALSE
10	Tgoln1	4.71863e-22	0.250037	0.923	0.851	9.38111e-18	FALSE
10	Sfn	3.25758e-21	0.261013	0.81	0.664	6.47639e-17	FALSE
10	Trf	3.24716e-16	0.352419	0.946	0.946	6.45567e-12	TRUE
10	Tubb4b	1.29509e-10	0.401814	0.976	0.975	2.57476e-06	FALSE
10	B2m	6.19244e-05	0.264804	0.981	0.979	1	FALSE

[truncated: 4 more sheets: 11, 12, 13, 14]
