# Supplementary material for: Club cells employ regeneration mechanisms during lung tumorigenesis
Source: Nat Commun. 2022 Aug 5;13:4557. doi: 10.1038/s41467-022-32052-2 (PMC9356049; doi:10.1038/s41467-022-32052-2)
Supplement: Supplementary file 6 — Supplementary Data 3 [file 41467_2022_32052_MOESM6_ESM.xlsx]

## Sheet: AT2
Sftpc

## Sheet: Club
Scgb1a1

## Sheet: AT1
Ager

## Sheet: Basal
Krt15

## Sheet: Goblet
Scgb3a1

## Sheet: Krt8 ADI
Cdkn1a

## Sheet: Proliferation
Hmgb2

## Sheet: Club progenitor
Cd74

## Sheet: Mixed AT1_AT2
Clic3

## Sheet: Activated Club
Cst3

[truncated: 3 more sheets: Tumour, DATP, PATS]
