# Supplementary material for: Club cells employ regeneration mechanisms during lung tumorigenesis
Source: Nat Commun. 2022 Aug 5;13:4557. doi: 10.1038/s41467-022-32052-2 (PMC9356049; doi:10.1038/s41467-022-32052-2)
Supplement: Supplementary file 7 — Supplementary Data 4 [file 41467_2022_32052_MOESM7_ESM.xlsx]

## Sheet: Gene_spectra_score
	Interferon	Club	Proliferating	Stem-like tumour	Immune activation/inflammation	Activated Club	AT1-like tumour	Normal AT2	Regeneration-like tumour
Mrpl15	0.000328876	-0.000304337	0.000186677	0.000287785	3.02477e-05	-0.000130682	0.000939693	-0.000339179	0.000118002
Lypla1	-2.38372e-05	-0.000422251	7.27777e-05	0.000262968	-5.3465e-05	-0.000325324	0.000330053	0.000570957	0.000124363
Tcea1	0.000170644	-0.000319203	0.000132039	-0.000101648	4.9486e-05	-0.00022421	0.000645046	0.000732755	-0.000205427
Atp6v1h	0.000183438	-1.23363e-05	-0.000114634	-2.69165e-06	0.000271441	-0.000337761	0.000186758	0.000281238	-0.00013091
Rb1cc1	-0.000228512	-0.000418449	6.67278e-05	-0.000102401	-8.9333e-05	-0.000357907	0.00048858	0.000885003	0.000248374
X4732440D04Rik	3.63806e-05	-0.000205231	-9.45932e-05	-7.93955e-05	-8.83531e-05	-0.00021792	0.000158876	0.000399843	0.000172327
Alkal1	0.000353137	-0.000183837	9.66287e-05	0.000394947	-0.000380111	-0.00126293	-8.4134e-05	0.000553326	0.00035382
Pcmtd1	-0.000462557	-0.000479037	-0.000130729	-0.000143343	-0.000104226	-0.000400731	0.000126665	0.00117184	0.000586243
Gm26901	-6.68257e-05	-6.38571e-05	-6.42966e-05	5.32059e-05	-3.66371e-05	5.39642e-05	0.000191403	-3.98562e-06	-1.83876e-05
Rrs1	0.000267363	0.000138958	0.000119191	-0.000136696	0.000300458	6.07153e-06	0.000371299	-0.000133447	-0.000416024
Adhfe1	-0.000237574	0.000628129	-7.86581e-05	-0.000255157	-0.000157811	-0.000423929	-0.000350182	-8.79444e-05	-0.000284193
X2610203C22Rik	1.37211e-05	3.85375e-05	-2.81813e-05	-3.68363e-05	0.000214068	-3.29748e-05	-7.39035e-06	8.31458e-06	-2.91695e-05
Mybl1	-0.000114645	-7.96952e-05	0.00154649	-7.82178e-05	-4.89815e-05	-9.11626e-05	0.000522933	-7.8599e-05	3.89239e-05
Vcpip1	7.73617e-05	-0.000295554	0.000179432	-5.20123e-05	8.758e-05	-0.000122553	1.69507e-05	0.000531394	0.000108025
X1700034P13Rik	0.000231727	-3.27548e-06	3.54821e-05	-4.06255e-05	0.00018488	-8.63432e-05	-5.28607e-05	-5.71604e-05	7.0101e-05
Sgk3	-0.000142982	-4.17368e-05	0.000133725	-9.79134e-05	0.000602395	0.000328991	5.57512e-06	7.80596e-05	-0.000212654
Mcmdc2	-5.75015e-05	-1.72357e-05	-4.11725e-05	5.53398e-05	0.000117291	-4.96953e-05	-3.27504e-05	-6.25464e-06	3.06469e-05
Snhg6	-0.000127278	-0.000305419	4.54958e-05	0.000372415	-0.000187769	-0.000335424	0.000898514	2.10021e-05	7.35197e-05
Tcf24	-0.000145772	-7.19246e-05	-1.11918e-06	-8.02943e-05	1.81878e-06	0.000183044	5.22993e-06	0.000229625	-2.37487e-05
Ppp1r42	-5.18528e-05	-2.29231e-05	-1.64064e-05	-2.53967e-05	-2.0977e-05	2.24549e-05	3.42295e-05	1.41682e-06	5.25093e-05
Cops5	0.000353451	-0.000358767	0.000459255	0.00032173	-2.32243e-05	-0.000227667	0.00116629	-0.000280632	8.14544e-06
Cspp1	-0.000140036	-0.000374052	0.000549262	-6.07424e-05	-1.47014e-05	-0.000108143	0.000155708	0.000632222	0.000158694
Arfgef1	-0.00026849	-0.000530199	7.08754e-05	0.000113293	-5.75597e-05	-0.000451045	0.000575085	0.00100344	0.000138538
Prex2	-0.00021836	0.000216977	-5.05662e-05	-0.000163645	-8.45838e-05	0.000329523	-0.000315142	-0.000205324	-0.000170747
A830018L16Rik	3.0721e-05	1.12156e-05	-1.87613e-05	-1.67772e-05	-1.61735e-05	-2.54713e-05	6.506e-05	7.43761e-06	-3.36507e-05
Slco5a1	9.95763e-06	-9.45495e-05	-3.35024e-05	-4.31181e-05	0.00369075	-0.000120821	-8.65733e-05	-5.19359e-05	-3.06319e-05
Ncoa2	0.000128076	-0.000289166	5.13982e-05	-8.22633e-05	-1.46458e-05	-0.000120528	7.89192e-05	0.000620557	3.35641e-05
Tram1	-0.000212362	-0.000711327	-9.64357e-05	0.000748729	2.20008e-05	-0.000496475	0.000331628	0.000530446	0.000375986
Lactb2	6.76341e-05	-0.000314061	-5.31169e-05	0.000122212	-1.53109e-05	-0.000580641	0.000542059	0.000757897	-6.51943e-05
Xkr9	0.000154556	-2.8993e-05	-2.57492e-05	-1.48076e-05	-3.764e-05	-1.29019e-05	2.02682e-06	3.96828e-05	-1.99211e-05
Eya1	-0.000127183	-8.56122e-05	3.95067e-05	-0.000311873	-1.86395e-05	0.000611197	-0.00024439	0.000501324	-0.000347674
Gm9947	-4.86163e-05	7.53684e-07	-3.02646e-05	-5.20666e-05	0.000124828	0.000314678	-7.74413e-05	-7.38624e-05	-6.8331e-05
Msc	-0.0001258	-9.56933e-05	-6.34126e-05	-0.000103289	0.000366273	0.000805028	-2.53706e-05	-0.000149727	-0.000158966
Terf1	0.000279656	-4.89022e-05	0.00103166	-0.000190819	-5.65492e-05	0.000657947	-0.000128096	-0.000182617	-0.000178558
X4930444P10Rik	7.96643e-07	6.57819e-07	-6.7669e-06	-3.08999e-05	-3.03846e-05	0.000116492	-6.36483e-05	-2.95752e-05	-4.13812e-06
Rpl7	-0.00131646	-4.82742e-05	-8.87683e-05	0.000274785	0.000507497	-0.000485093	0.00184733	-0.000684901	0.000699435
Rdh10	0.000179306	0.000377048	-0.000149336	-0.000522708	0.000195862	0.00106437	-8.83568e-05	-0.000394408	-0.000527933
Stau2	2.5136e-05	-0.00028124	8.75479e-05	2.95462e-05	0.000371197	1.52689e-05	0.000277058	0.000115605	0.00025661
Ube2w	-0.000127571	-0.000265906	-0.000134458	0.000142201	0.00015598	-0.00021586	0.000698089	7.13598e-05	0.000190576
Eloc	0.000211738	-0.000450582	0.000571275	0.000422102	0.000319103	-0.000497201	0.00108994	-0.000213806	0.000408492
D030040B21Rik	-1.92164e-05	-1.56281e-05	-7.68576e-06	-1.41568e-06	-7.94901e-06	-7.03516e-06	3.16482e-06	5.6615e-06	-1.77331e-05
Tmem70	-0.000134098	-0.000194814	7.25306e-05	0.000271364	0.000233945	-3.92956e-05	0.000275343	-7.49962e-05	0.000119675
Ly96	-4.66989e-05	-0.000414968	-0.000107878	0.000268953	5.84665e-05	0.000551768	0.00017546	-0.000244104	0.000314899
Jph1	-0.000181851	0.000126396	3.55644e-05	-0.000120427	9.28425e-05	-0.000128205	-3.38087e-05	0.000141045	-0.000134384
Pkhd1	-0.000280106	-0.00012761	0.000127982	-4.12286e-05	-0.000124097	-0.000276224	0.00121071	-0.000219687	0.000207937
Mcm3	0.000471083	-0.000179076	0.00333617	0.00021268	4.48226e-05	-0.000256291	0.000742802	-0.000186525	-0.00033777
X6720483E21Rik	-4.87678e-05	2.02182e-05	4.52433e-05	-1.98436e-05	3.13976e-06	-7.75486e-05	-1.45381e-06	5.29073e-06	5.33039e-05
Paqr8	-0.000125698	-0.000813153	-0.000220185	0.000514872	-0.00016852	-0.000862458	5.13383e-05	0.00111711	0.000758148
Efhc1	6.61366e-05	-8.59741e-05	9.88955e-05	-6.05384e-06	-3.00542e-05	1.80423e-05	4.78722e-05	-2.4401e-05	0.000175209
Tram2	-0.000216029	-0.000251825	7.00904e-06	2.82214e-05	4.81152e-05	-0.000165165	0.00134084	-5.91272e-05	7.79967e-05
Tmem14a	-0.00011281	-0.000237567	4.55664e-05	0.000163855	0.000129297	-0.000130106	0.000695611	-6.61828e-05	0.000114069
Gsta3	-0.00111158	0.00191016	-6.31358e-05	-0.000823586	-0.000648833	0.000810805	-0.000623361	-0.00130099	-0.00127451
Gm29107	6.74372e-05	-0.00017949	4.80559e-06	-2.70242e-05	-4.612e-06	4.47372e-05	2.21846e-05	0.000174984	0.000186818
Ogfrl1	-0.000198108	-0.000829769	8.79871e-05	0.00220684	-0.000220683	-0.000626888	-0.000269628	-0.000101388	-0.000434417
B3gat2	-3.7871e-05	-7.90842e-05	2.15654e-05	-1.44986e-05	-3.79201e-05	3.98131e-06	0.00011798	7.56692e-05	4.94129e-05
Smap1	-9.9583e-05	-0.000764556	4.99903e-05	0.000478964	0.000266188	-0.00028471	0.00119487	0.000231469	0.000471558
Sdhaf4	-0.000180207	-0.00059746	2.64365e-05	0.000591961	0.000316836	-0.000216008	0.000477779	0.000137844	0.000404671
Fam135a	-0.000132741	-0.000385862	4.55215e-05	0.000342725	-3.13055e-05	-0.000160493	9.52819e-05	1.64686e-05	0.000525523
Lmbrd1	-0.000285627	-0.000148075	-0.00018771	-0.000202795	0.000123546	-0.000244169	0.00054386	0.000303728	0.000405474
Gm9898	-7.52351e-05	-0.000123423	-6.89801e-05	5.1524e-05	-5.22554e-05	-0.000128058	0.000127579	0.000392527	-0.000138681
Phf3	0.000224512	-0.000327094	0.000179354	-0.000319435	-0.000101977	9.54757e-05	0.000240501	0.000711742	3.34036e-05
Ptp4a1	0.000540951	-0.000162275	-6.55449e-05	-4.56319e-05	-0.000212846	0.000436439	-0.000122772	-5.36511e-05	-3.10385e-05
Ptp4a1.1	0.000121074	-8.949e-05	9.70787e-06	2.13134e-06	-1.58699e-05	6.05423e-05	6.03735e-05	9.53979e-05	-3.74163e-05
X4931428L18Rik	-0.000105374	-0.000172512	-1.97259e-05	-8.41794e-05	-0.00010938	0.000956372	-0.000114948	-0.000104926	-0.000104848
Gm28644	1.9116e-05	1.44004e-05	-2.33198e-05	2.64121e-05	-5.2449e-05	0.000107575	-4.24463e-06	-5.02399e-05	-5.42001e-05
Gm37724	0.000178075	-2.68513e-05	-4.062e-05	-2.42429e-05	-4.92851e-05	3.56445e-05	-8.0327e-05	1.61471e-05	-1.24964e-05
Prim2	6.27844e-05	-0.000191041	0.000874066	0.000349725	0.000167896	-0.000173561	0.000258633	-8.25511e-05	-0.000127322
Rab23	-2.37564e-05	-0.000170409	0.000180494	7.7774e-05	-9.40696e-05	-7.08571e-06	0.000277887	4.49528e-05	7.03281e-05
Bag2	-0.000303001	-0.000678236	8.34417e-06	0.000608712	-0.000230524	-0.000100591	0.00042167	-0.000401119	0.00137602
Zfp451	0.000132141	-0.000258018	0.000154662	-4.15083e-05	1.20228e-05	-9.93916e-05	0.000251917	0.000333705	5.34801e-05
Bend6	-7.23302e-05	0.000183261	-2.5671e-05	-8.7498e-05	0.0015641	-0.00016525	-0.000166773	-0.000119785	-9.62168e-05
Dst	-0.000112501	0.000105413	-0.000127935	-0.000363787	0.000121623	-0.000245173	-0.000302444	0.000923593	-0.000344051
Gm26788	1.60247e-05	1.32246e-05	-8.73539e-06	-1.6253e-05	-1.72294e-05	-4.64094e-05	-3.21055e-05	2.21171e-05	-2.36694e-05
Gm37233	7.82517e-05	-0.000115344	3.58809e-05	-5.68703e-05	0.000378163	4.75266e-05	-7.20354e-05	0.000274241	-8.0518e-05
Ccdc115	6.55623e-05	4.71226e-07	7.90405e-05	1.22851e-05	0.000611194	-0.000144063	0.000476751	-0.000193468	2.67638e-06
Imp4	0.000143887	-0.000226171	5.25708e-05	7.60999e-05	0.000211312	-4.9776e-05	0.00082048	-0.000129818	0.000147677
Ptpn18	0.000886499	-0.000558424	-3.80937e-05	0.000464453	0.00139964	0.000298359	-0.000390751	-7.21996e-05	-0.000125723
Gm28417	7.61708e-05	-5.43544e-05	8.4318e-05	3.57304e-05	8.56361e-05	-3.39085e-05	-6.57331e-05	5.1774e-05	4.88811e-06
Cfc1	-7.37094e-05	-0.00013999	-2.81872e-05	-7.61009e-05	-7.20798e-05	0.000716881	-2.16792e-05	-8.17792e-05	-9.44692e-05
Arhgef4	-0.000119432	-4.62954e-05	-0.000102912	-3.35025e-05	0.000311359	-8.29472e-05	2.60401e-05	0.000212669	-3.69313e-05
Gm38336	-7.26733e-05	-5.15666e-05	-1.73009e-05	-1.47937e-05	-2.10716e-05	-5.51663e-05	0.00015978	0.000170602	-9.82368e-05
Fam168b	-0.000189654	-0.000494377	0.000106172	7.22427e-05	9.9989e-05	-0.000400432	0.000304262	0.000966505	0.000150853
Plekhb2	-0.000470801	-0.000837637	-0.000103586	0.000110542	5.3024e-05	-0.000351786	0.000754554	0.00134298	0.000447482
Hs6st1	0.000479196	-0.000342052	-7.34272e-06	7.79563e-05	0.000818142	-0.000333332	0.000537967	0.00010805	0.000183437
Gm37335	-5.30328e-05	-1.07297e-05	5.80597e-05	3.37927e-05	-1.40075e-05	-3.30008e-05	0.000120472	-1.47153e-05	-2.43222e-05
Uggt1	0.000289574	-0.000590258	1.00775e-05	0.000401269	-4.44798e-05	-0.000396239	0.000481911	0.000358158	0.000275402
Neurl3	0.000866716	-0.00026289	-0.000110644	0.000166336	0.00117246	-0.000196314	9.80229e-05	-0.000221552	0.00017718
Arid5a	0.000259163	-0.000385949	4.94777e-05	0.000124708	0.000113904	-0.000312928	0.000762193	-0.000107476	0.000566299
X4930403P22Rik	2.25035e-05	-0.000183219	8.05877e-05	0.00020287	-8.61719e-05	-6.76218e-05	-8.02813e-05	-2.12828e-05	0.000263079
Kansl3	0.000195821	-0.000270099	0.000224802	-0.000102746	0.000182854	-0.000115371	0.000298822	0.000257912	0.000118378
Lman2l	3.38724e-05	-0.000135991	-2.43673e-05	-1.91703e-05	-1.01322e-05	-0.000156368	0.000633355	-1.39486e-05	2.17586e-05
Cnnm4	-3.1485e-05	-8.48709e-05	0.000179842	-0.000147891	0.000489237	0.000260915	0.000221303	-0.000112564	0.000125368
Cnnm3	-0.000129381	-0.000262495	-2.64291e-05	-0.000153111	-3.26377e-05	-0.000117555	0.000317585	0.000636394	5.07072e-05
Gm38033	-3.54342e-06	-1.85283e-05	-3.78842e-06	-1.44613e-05	-9.13066e-06	6.85445e-06	-2.21395e-05	6.06708e-06	2.18753e-05
Ankrd23	-6.03959e-05	-5.66346e-05	-6.11485e-05	-9.64629e-05	-5.30431e-05	-2.29742e-05	0.00026786	9.43256e-06	0.000198367
Ankrd39	-6.82059e-05	-0.00025923	3.72931e-05	6.06499e-05	-7.45526e-05	-6.65263e-05	0.00023327	5.17405e-05	0.000408555
Sema4c	0.000774149	-0.000334433	0.000192403	1.5038e-05	0.00131058	-0.000142208	6.83741e-05	0.000205931	9.58939e-06
D430040D24Rik	0.000168923	-8.1158e-05	3.98082e-06	1.98129e-05	0.000211385	1.37561e-05	-0.000114177	5.35891e-05	3.37777e-05
Fam178b	-0.000208912	-0.000427681	0.000419124	0.000395386	6.4084e-05	-0.000338529	-0.00013282	0.000755298	-9.86857e-05
Cox5b	0.000683629	-0.000807419	0.000548241	0.0010074	0.000188133	-0.00044742	0.00094911	-0.00057418	0.000543505
Actr1b	0.000109971	-0.000569115	0.000197262	0.00038366	-4.31222e-06	-0.000508966	0.000688142	0.000149023	0.000602708
Zap70	0.000111399	4.51054e-05	4.22297e-05	-4.87927e-05	-5.23355e-05	-3.59499e-05	-7.65894e-05	-3.3167e-05	3.67186e-05
Tmem131	-9.6344e-05	-0.000368327	1.51887e-05	0.000110894	-9.18086e-05	-0.000230052	0.000123879	0.000570406	0.000229611
Gm38115	-4.50701e-05	-1.47248e-05	3.75716e-05	-9.05019e-05	-1.31791e-05	-5.48437e-05	-2.10198e-05	0.000220155	-5.04974e-05
Vwa3b	9.41293e-05	8.52721e-06	1.59911e-05	2.3972e-05	3.356e-05	6.34772e-05	-2.28182e-05	-4.61967e-05	-6.11833e-05
Inpp4a	-2.87043e-05	-0.000208007	0.000281814	8.31612e-05	5.47341e-05	-0.000275624	-9.59074e-05	0.000539783	-1.3447e-05
Coa5	-2.19733e-06	-0.000442897	-9.87106e-05	0.00022829	0.000391913	-0.000186438	0.000360211	0.000347992	0.000235755
Unc50	-7.69518e-06	-0.000179892	9.18319e-05	-3.3681e-05	0.000439866	9.93561e-05	0.000683323	3.18334e-05	-3.58169e-05
Mgat4a	-0.000207303	-0.00026996	7.78142e-05	0.000356281	1.42055e-05	0.00029126	1.86493e-05	-0.000228752	0.000157894
X2010300C02Rik	7.43213e-05	0.000129394	0.00028402	-0.000162886	-9.39129e-05	-7.84926e-05	-0.000138668	2.25885e-05	-2.82943e-05
Tsga10	-7.39374e-05	-0.000201159	1.34433e-05	8.98836e-05	-7.20653e-05	-4.51153e-05	0.000275164	0.000129061	0.000146183
Lipt1	-5.61015e-05	3.79528e-05	2.92616e-05	-6.33207e-05	0.000134339	-3.20592e-05	0.000198407	1.0601e-05	-7.92307e-05
Mitd1	0.00257065	-0.000427564	0.000363936	-0.000119125	-7.17928e-05	0.000205879	-0.000122164	-3.36381e-05	-0.000197016
Mrpl30	0.00036542	-0.000365933	0.000325175	2.78409e-05	-0.000187962	7.86293e-05	0.000880941	-0.000115852	0.000238364
Txndc9	0.000541289	-0.000369128	6.55777e-05	0.000112708	0.000181508	-0.000232584	0.00137844	-5.29186e-05	-3.74846e-05
Eif5b	0.00101052	-0.00068635	0.00021485	0.000145131	-5.75118e-05	-0.000552001	0.000997272	0.000692534	-1.67447e-05
Rev1	8.74966e-05	-0.000182893	3.14165e-05	-0.000119079	-2.60584e-05	-0.000104233	0.000396064	0.000197928	0.000122424
Chst10	-0.000118497	-8.05261e-05	-1.84328e-05	-4.37096e-05	2.41579e-05	0.00026674	0.000183217	-7.61138e-06	-7.29479e-05
Pdcl3	0.000131759	-0.000481754	0.000290947	0.000324397	0.000385377	-9.61921e-05	0.00149913	-0.000218601	5.24264e-05
Npas2	0.00031301	-0.000476582	0.000118494	-0.000129141	0.000220001	0.000802937	-0.000221813	0.000585358	-0.00024496
Rpl31	-3.26141e-05	-0.000550927	0.000262117	0.000437193	0.000115951	-0.000450802	0.00116224	0.000410434	-8.71993e-06
Tbc1d8	0.000148528	-0.000134077	-3.91913e-05	-5.48372e-05	0.000553961	-0.000579088	0.000621043	0.000386575	-0.000117212
Cnot11	0.000251026	-8.05075e-05	0.000354194	7.93943e-06	0.000186556	-4.23385e-05	0.000173729	5.01355e-05	-0.000153044
Gm15832	1.6539e-05	-8.31261e-05	2.52997e-05	9.05576e-05	-3.03663e-06	-9.08221e-05	-4.88149e-06	3.13245e-05	5.83677e-05
Rnf149	-4.70623e-05	-0.000528767	0.000107719	0.000366638	-0.000177254	-0.00043712	0.000415943	0.0005203	0.000376476
Rfx8	1.27772e-06	9.47859e-05	3.56361e-05	-5.06355e-05	-1.89024e-05	-3.89249e-05	-5.2422e-05	-1.58512e-07	-5.21027e-05
Map4k4	-0.000198393	-0.000662693	0.000945462	0.000204155	-8.59004e-05	-0.000507769	0.000893229	0.000546544	0.000524844
Il1r2	-0.000232172	-2.63749e-05	-1.30573e-05	-7.03629e-05	0.00371378	-0.000109902	-6.29677e-05	-4.8478e-05	-5.72586e-05
Gm16894	-4.61639e-05	-1.20019e-05	-2.3397e-05	-4.05207e-05	0.00094984	5.19305e-05	5.32031e-06	-4.60254e-05	-3.54305e-05
Il1r1	-5.23904e-05	-0.000302613	0.00011129	-0.000140362	0.00049898	-0.000200503	0.000449735	0.00104389	-0.000368954
Il1rl2	1.99447e-05	-0.000132615	-2.7121e-05	0.000202528	7.0775e-05	0.000162035	0.000286406	-0.000189979	-0.00010041
Il1rl1	-1.83339e-05	1.24597e-05	-6.46718e-06	-1.5749e-05	0.000161576	-3.1725e-05	-2.68641e-05	-1.54585e-05	-1.19539e-05
Il18r1	0.000441088	-0.000181855	0.000143809	-0.000574091	0.00039904	-0.00085317	0.00176323	0.000617691	-9.98991e-06
Il18rap	0.000236751	-0.000463957	-0.000137453	0.000744883	-0.000104149	-0.000454616	-0.000191989	-0.000202701	0.000747191
Slc9a4	0.000141586	-9.09075e-05	2.18916e-05	-3.24717e-05	0.00162871	5.55312e-05	3.42756e-05	-6.20841e-05	-5.15815e-05
Slc9a2	0.000260085	5.94393e-05	-1.57821e-06	-9.46444e-05	0.000726263	0.000103348	-8.24082e-05	-0.000158211	-0.000121286
Mfsd9	-2.32372e-05	-4.50969e-05	-9.44012e-05	8.60822e-05	7.0331e-05	3.78133e-05	2.41552e-05	-8.4877e-05	2.25627e-05
Mrps9	-0.000279897	-0.0004585	0.000206098	-0.000269092	-9.26989e-05	-0.000441478	8.04449e-05	0.00194134	-0.000177299
Tgfbrap1	-9.4541e-05	-0.000344285	9.97326e-06	-0.000143628	3.35904e-05	-0.000195859	0.000182119	0.00106556	-8.20677e-05
X8430432A02Rik	-1.3737e-05	-3.99691e-05	-4.03843e-05	-3.74969e-05	-4.11956e-05	-1.34749e-05	0.000113041	0.000121221	-5.40979e-05
AI597479	-0.000182947	-0.000143023	2.74255e-05	-0.000110505	5.32476e-05	-0.000108968	0.000187809	0.000570444	-9.95736e-05
Fhl2	-0.000129013	-0.000318976	-9.18559e-06	-0.000142566	-3.992e-05	0.000694488	0.00106574	-0.000141801	4.11898e-05
Nck2	0.000141514	-0.000436593	0.000152103	0.000502842	0.00115198	-5.15909e-05	-3.81882e-05	3.82014e-05	1.6155e-05
Ecrg4	-0.000146305	-3.99121e-05	-9.78113e-07	-1.98616e-05	0.00115136	6.2782e-05	4.62638e-05	-3.15559e-07	-2.05671e-05
Gm29155	-8.5234e-06	-2.47925e-05	-1.64968e-05	-1.79094e-05	4.02869e-05	2.99724e-06	-1.41543e-05	3.13495e-05	-1.35437e-05
Gm29156	-1.65827e-05	-3.11861e-05	0.000142424	1.66203e-05	-2.63284e-05	4.07022e-05	7.00411e-07	1.13733e-05	-1.97865e-05
Uxs1	2.46177e-05	-9.87401e-05	0.000431058	1.49625e-05	0.000218358	-7.29847e-05	0.00043206	6.10824e-05	-2.87786e-05
Tpp2	0.000379257	-0.000398223	0.00017915	0.000184495	5.64251e-05	-0.0001656	0.00044904	0.000383922	-0.000140341
Mettl21c	1.53855e-05	-5.17241e-05	7.32262e-05	7.32465e-05	-3.98034e-05	-4.03672e-05	-8.16176e-05	-1.24966e-05	6.62376e-05
Gm8251	-0.000196143	-0.000337598	0.000118996	0.00051086	-9.99535e-05	-0.000254933	-4.86518e-05	-8.00614e-05	0.000527439
Tex30	-0.000130129	-0.000113165	0.00100223	0.000273844	0.000250887	-0.000227642	0.000498722	-0.000128536	-0.00011561
Poglut2	0.000132339	-0.000211166	0.000159249	0.000170311	9.8948e-05	-8.5036e-05	0.000524991	-2.73671e-05	-9.90609e-06
Bivm	-1.88107e-05	-0.000175463	-3.70009e-05	3.05942e-05	-5.19852e-05	-9.8673e-05	0.000187339	0.000222074	0.000132542
Ercc5	-8.66915e-05	-0.000195458	-9.17348e-05	-8.47361e-05	-8.79784e-05	-3.02441e-05	0.00032894	0.0002313	0.000203212
Wdr75	0.000338285	-7.96827e-05	0.000167698	6.37244e-05	5.75556e-05	8.02514e-05	0.000449069	-0.000163876	-0.000224103
Slc40a1	-0.000179831	-0.000125482	0.000104242	0.000418063	-6.65377e-05	0.000141908	7.39005e-05	-0.000114242	-0.000320993
Dnah7b	0.000171728	0.000135046	8.83374e-05	-0.000100121	1.25831e-05	-0.00011694	8.79438e-05	-0.000125196	-0.000106761
Dnah7c	-4.47992e-05	4.31651e-05	-4.50758e-06	-1.00169e-05	-6.20886e-06	-2.59095e-05	-1.8331e-05	-1.20987e-05	-1.24742e-05
Slc39a10	-0.000300128	-0.000320316	2.6235e-05	0.000477025	-0.000108234	-0.000534744	0.000558424	7.16068e-06	0.000370128
Gm28151	-5.07409e-05	-9.52591e-05	8.09491e-05	0.000175471	-4.26073e-05	-7.26407e-05	-5.48754e-05	-1.1167e-05	0.000121068
Cavin2	-0.000404346	0.00114181	0.000162208	-0.000645631	-0.000295198	-0.000256804	0.000520123	-0.000772027	-0.000878935
Nabp1	-0.000315592	-0.000291437	7.32713e-05	-5.92666e-05	-2.29037e-05	-0.000278136	-0.000142201	0.000257612	0.00105957
Gm17767	-0.000125837	-3.10722e-05	5.87888e-05	-4.32658e-05	4.58381e-05	-9.09388e-05	7.85692e-05	0.000268872	-6.08e-05
Myo1b	-0.000161686	-0.000320738	-6.15467e-05	-0.000267789	-0.000100623	-0.000516583	0.00230169	0.000507497	-0.000149616
Gm29453	-0.000180202	-4.28974e-05	-1.21401e-05	-4.46786e-05	6.31433e-05	-7.94591e-05	0.000293074	0.000224996	-9.90802e-05
Gm28323	-7.81346e-05	-9.2297e-05	-4.49216e-05	-6.60458e-05	-6.33383e-05	-4.35107e-05	0.000148649	0.000325854	-7.00578e-05
Stat4	-2.32252e-05	0.000433325	-9.55166e-05	-0.00018401	-9.38604e-05	-0.000502586	0.000201688	-0.000224236	-0.000232242
Gm31812	-0.000199776	0.000123803	3.90808e-05	-7.82887e-05	-6.71399e-05	-2.62182e-05	5.96146e-07	-2.12641e-05	-1.79554e-05
Stat1	0.00650275	-0.000782011	-0.000243473	-0.000378539	-0.000224115	-0.000725006	-0.000365387	0.000574324	-0.000381804
Gls	-0.000213381	-0.000755835	0.00011998	-0.000103388	-3.79284e-05	-0.000285	0.000609265	-0.000132817	0.00225679
Nab1	0.000355199	-0.00033398	0.000174009	-0.000141697	0.000341947	-0.000514361	0.000634239	0.000563956	0.00039612
Gm553	-5.83528e-05	5.25007e-05	-7.67394e-06	-1.14721e-05	-7.28438e-06	-2.23477e-05	-2.51113e-06	-4.53751e-06	-1.82441e-05
Gm28178	3.02072e-05	4.11474e-05	-1.54851e-05	-1.72212e-05	-2.48882e-05	-1.60767e-05	-3.39846e-05	-2.71248e-05	-2.18794e-05
Nemp2	-0.00018696	-0.000185856	0.00011933	-9.5525e-05	5.75257e-05	-2.41781e-05	4.27948e-05	0.000492491	6.36894e-05
Mfsd6	-8.78136e-05	-0.000478924	4.17033e-05	-0.000146046	0.000292045	0.000315875	0.000284986	0.000872757	-1.0881e-05
Gm29670	3.55641e-06	-3.57748e-05	-1.25439e-05	-2.64606e-05	-2.33173e-05	8.59898e-05	-7.08258e-05	2.67878e-05	4.79651e-05
Inpp1	0.00062483	-0.0002287	7.47043e-05	9.77633e-05	0.000162153	-4.02553e-05	6.39874e-05	-2.0247e-05	0.000129367
Hibch	-0.000147091	9.59194e-05	-5.64411e-05	-9.05744e-05	0.000285514	-0.000106022	-0.000129175	0.000368718	-0.000209817
X1700019D03Rik	-0.000281004	6.46858e-05	-9.77164e-06	-5.69566e-05	0.000984493	5.41997e-05	-0.000198766	8.15056e-05	-0.000109916
Pms1	-1.38206e-05	-3.01966e-05	6.41914e-05	-5.6013e-05	0.000157189	4.87764e-05	-3.16472e-05	8.29533e-05	-5.19132e-05
Ormdl1	-0.000280641	-0.000169786	0.000234893	0.000143845	0.000209384	-0.000213708	0.000408026	0.000173927	6.30282e-05
Osgepl1	-0.000163811	-0.00013856	2.96172e-05	6.63091e-05	-2.89566e-05	-0.000113059	9.99093e-05	0.000183809	0.000174445
Asnsd1	-6.89839e-05	-0.000159687	0.000263241	1.2566e-06	0.00020003	-0.000137302	0.000487574	5.90033e-05	0.000185171
Dnah7a	5.19712e-05	3.13461e-05	-3.77858e-05	-3.06706e-05	-5.0057e-05	6.82759e-05	-4.63826e-05	-4.26184e-05	-6.77955e-05
Stk17b	-7.25953e-05	-0.000465422	0.000300446	0.000710369	-4.38935e-05	-0.000570271	0.000881326	-0.000330094	0.000502595
Hecw2	1.47505e-05	-1.49043e-05	-1.23325e-05	0.000139896	-2.96445e-05	-0.000226866	-5.47764e-05	4.95864e-06	6.97559e-05
Ccdc150	-3.01792e-05	-1.49583e-05	-5.47184e-06	-1.32077e-05	-1.44023e-05	4.29338e-05	5.27692e-06	-2.26908e-05	4.47483e-05
Gtf3c3	0.000100248	-0.00018669	5.63943e-05	6.62708e-06	-1.32542e-05	-0.000186188	0.000269703	0.000273079	7.13487e-06
Pgap1	-0.000247249	-0.000195954	0.000143814	0.000160999	-4.73573e-05	-0.000212176	0.000101534	0.000150837	0.000284232
Ankrd44	-0.000321184	-0.00035731	9.26157e-05	1.03432e-05	-4.45556e-05	-0.000165705	0.000426035	0.0004852	0.00034823
Sf3b1	0.000746895	-0.000632259	0.000421714	0.000202096	0.000352931	-0.000566785	0.000690008	0.00031895	0.000570231
Coq10b	0.000105112	-0.000358835	0.00016057	0.000179633	-7.4154e-05	-0.000280123	0.00146023	-0.000266893	0.000297796
Hspd1	0.00010501	-0.000161422	0.00065885	0.000620887	0.000122613	-0.000584393	0.00110872	-0.000288723	-0.000203574
Hspe1	0.000227599	0.000147406	9.7004e-05	0.000661783	0.000918489	-0.000696329	0.000756448	-0.000765863	-0.000276497
Mob4	0.00034253	-0.000325748	0.000224215	0.000209377	0.000453155	-0.00018829	0.0006243	5.12691e-05	-8.23072e-05
Rftn2	9.88556e-05	-0.000243572	-3.67739e-05	4.67494e-05	-0.000139496	-0.000158808	0.000374715	0.000341741	1.53771e-05
Gm10561	0.000182972	-0.000201266	-0.000116281	0.000140116	-7.82558e-05	-0.000160925	0.000289316	0.000111328	5.37481e-05
Mars2	0.000531919	-0.000200694	5.66656e-05	-3.97032e-05	-3.80815e-05	-6.20601e-05	0.000120908	0.000353508	-0.000155417
Boll	1.6173e-05	6.96949e-05	-1.61039e-05	-3.36587e-05	3.54815e-05	-7.5126e-05	-4.18812e-05	-7.94081e-06	-3.54237e-05
Plcl1	-3.50708e-05	5.19847e-06	-2.87563e-05	-4.66635e-05	-2.70629e-05	0.000112386	7.11342e-05	-3.47334e-06	-5.71153e-05
Satb2	-2.18583e-05	-5.76305e-05	-4.04252e-06	0.000102033	-5.03722e-05	-1.17661e-05	0.000206883	-1.10879e-05	-9.26784e-05
X9130024F11Rik	-2.18689e-05	-7.79921e-06	-1.49484e-05	-3.10567e-06	7.32858e-05	1.73022e-05	9.54339e-06	-1.72567e-05	5.60082e-05
X1700066M21Rik	-0.000128692	-9.39566e-05	0.000469937	3.71358e-05	5.90257e-05	-8.55843e-06	0.00012268	0.000140476	-1.48447e-05
Tyw5	0.000257355	-4.81966e-05	0.000155362	3.0179e-05	0.000191635	-0.000180152	0.000447224	-0.000118864	-5.74392e-05
Maip1	0.000126696	-0.000134858	0.0001291	0.000211183	0.000149338	-0.000180562	0.000412962	-0.000111436	-2.72069e-05
Spats2l	0.00130183	-0.000581917	0.000212812	-0.000171825	0.00022155	0.000837755	0.001508	-0.000308401	-0.00024748
Kctd18	0.000164916	-0.000152082	0.000137828	-3.19681e-05	0.000129839	-0.000117919	0.000163875	0.000144146	9.22385e-05
Sgo2a	-0.000143268	-0.000237857	0.00443786	0.000166518	-8.51959e-05	-0.000325921	-0.000170202	-0.000177263	0.000577863
Aox1	-0.000201409	0.000754252	-0.000366705	-0.00012797	-0.000341406	-0.000653602	-0.000456195	-0.000560256	7.95732e-05
Aox3	-0.000708505	0.000452354	-0.000393518	-0.000822093	-0.00058673	0.000559054	-0.00132021	0.000673139	0.000270109
Aox4	-0.000135508	-0.000101396	-3.34799e-05	-1.9135e-05	-4.83621e-05	-0.000138612	-0.00013249	4.62943e-06	0.000535377
Aox2	-4.58336e-05	-3.08251e-05	6.11328e-05	1.28137e-05	-1.38021e-05	-3.94327e-06	1.37793e-05	-2.24816e-05	3.80636e-05
Bzw1	0.000257451	-0.000559481	0.000381297	0.000511531	0.000249362	-0.000706814	0.00139743	0.000184867	7.62561e-05
Clk1	-0.000162403	-0.00061391	2.06361e-05	0.000114363	-6.07594e-05	-0.000532082	0.000404355	0.000538703	0.000890551
Ppil3	0.000109612	-0.000176219	-4.76021e-05	0.000109559	0.000137025	-0.000230948	0.000641065	-0.000103551	0.000213127
Nif3l1	0.000383562	-0.000143099	-1.27384e-05	9.52139e-05	-6.14394e-05	-9.1626e-05	0.000388872	-5.42726e-05	-3.1741e-05
Orc2	4.39641e-05	-0.000177597	0.000421776	7.40301e-05	4.0945e-05	-0.000150092	0.000496398	0.000208087	-0.00011218
Gm15834	-3.27835e-05	-8.36312e-06	5.46429e-05	-2.06045e-05	-1.93198e-05	-7.50219e-05	-5.7733e-05	6.94787e-05	8.11209e-05
Fam126b	-0.000744138	-0.000331236	-0.000132125	1.44511e-05	-0.000128372	-0.000561995	-0.000649143	0.00167796	0.000175469
Ndufb3	0.000107519	6.80209e-05	0.000129212	0.00025982	-0.000173627	-0.000750602	-0.000264788	8.71294e-05	0.000193535
Flacc1	0.000120671	-1.30762e-05	-3.02018e-05	-1.97695e-05	0.000247728	8.70256e-06	-3.1553e-05	1.3087e-05	-4.60596e-05
Cflar	0.000257459	-0.000591604	3.94423e-05	6.31612e-05	0.00026968	-0.000323465	-9.12785e-05	0.000847713	0.000541375
Casp8	0.000302912	-0.000420242	0.000340817	0.000291455	0.000256553	-0.000231405	0.000513946	6.68047e-05	0.000262741
Trak2	-1.23332e-05	-0.000262934	9.9963e-05	1.97293e-05	-6.63125e-05	-0.000203092	0.000170774	0.000337469	0.000265757
Stradb	-0.000217226	-0.000125301	-0.000137947	4.18359e-05	-3.78759e-05	-0.00016922	0.000204803	0.000176788	0.000212491
Tmem237	-0.000140246	5.70612e-06	0.000560628	-0.000172795	-3.40665e-05	-0.000219116	0.000329877	0.000201824	0.000151387
G730003C15Rik	-0.000129786	3.79565e-05	1.43907e-05	-6.56385e-05	-3.85909e-05	-0.000110789	0.000170277	2.79937e-05	-2.44673e-06
Mpp4	-5.86758e-05	-9.17972e-05	8.76757e-05	6.1627e-05	-3.02939e-05	-6.68489e-05	-1.65659e-05	1.14806e-05	0.000228609
Als2	-2.28591e-05	-0.00019589	0.00032686	-2.61814e-05	-6.95662e-05	-2.74153e-05	8.60728e-05	0.000127067	0.000305092
Cdk15	-1.14018e-05	4.77235e-06	-7.1393e-06	-1.35132e-05	1.85453e-05	-3.46189e-05	-2.6548e-06	-1.19054e-05	5.61818e-05
Fzd7	-0.000491066	-0.000473449	0.00019403	0.000394059	-0.000118367	-0.000682498	0.000206095	0.00102559	-7.90225e-06
Gm973	3.93226e-05	2.80772e-05	-3.71519e-05	-2.92397e-05	-1.69084e-05	0.000107317	-2.28346e-05	-4.069e-05	-4.59871e-05
Sumo1	0.000107701	0.000144744	0.000257033	-0.000100952	0.000539762	6.09605e-05	0.000855533	-0.000461211	-0.000130018
Nop58	0.000510556	-0.000294031	0.00101095	0.000176077	0.000206127	-8.00806e-05	0.0012878	-0.000227285	-0.000320746
Bmpr2	-0.000475675	-0.00079823	-0.00012839	0.000299074	-0.000241292	-0.000452809	0.00113685	0.000630225	0.000778384
Fam117b	-0.0002691	-0.000465291	-3.49797e-05	0.000249742	-0.00017216	-0.000368811	-2.31003e-05	0.000789466	0.000365155
Ica1l	-4.03048e-05	-2.57149e-05	0.000244164	2.76293e-05	-1.57981e-05	-5.33016e-05	1.00003e-05	0.000110689	-3.03417e-05
Wdr12	-1.4339e-05	-8.59879e-05	0.000196526	0.000110713	0.00028163	-5.33732e-05	0.000470552	-8.86608e-05	-0.000103101
Carf	-0.000130282	-4.54642e-05	-8.26406e-05	-8.17302e-05	1.71381e-05	-8.76713e-05	-5.54704e-05	0.000288756	-7.23205e-06
Nbeal1	-0.00037774	-0.000633984	-0.000100053	-0.000127884	-8.78846e-05	-0.000508994	0.00111519	0.00132851	0.00017718
Cyp20a1	-5.58974e-05	-0.000215712	0.000117925	0.000161115	8.80971e-05	0.000370583	0.000395194	-0.000145425	-4.8486e-05
Abi2	-4.31744e-05	-0.000287688	0.00016507	0.00010061	-5.55622e-05	-4.54693e-05	-3.86429e-06	0.000103834	0.000419175
Raph1	-0.000379052	-0.000848963	0.000103112	0.000223144	-0.000229366	-0.000953369	0.000174242	0.000739145	0.00184376
Pard3b	-9.47512e-05	-0.000236396	6.92665e-05	0.000199033	0.000817426	-8.81609e-05	0.00033816	-9.62001e-05	0.00018131
Pard3bos1	8.0763e-06	-6.23057e-05	-1.73193e-05	-5.60503e-06	4.8482e-05	-6.19087e-06	0.000148171	2.82488e-05	1.58091e-06
Nrp2	-0.000266973	-0.000309768	4.95444e-06	-0.000174834	0.00107649	0.000167704	0.00167701	0.000151162	-0.000323633
Ino80d	-0.000154689	-0.000461905	0.00015264	2.20732e-05	9.50809e-05	-0.000329511	0.00011605	0.000639118	0.00056352
Ino80dos	-3.06377e-05	-0.000135031	-1.25968e-05	2.16454e-05	-1.31887e-05	-0.000160945	8.04956e-05	0.000137824	0.000207527
Gm20342	-0.000223513	-0.000311851	5.24218e-05	0.000113734	-2.57633e-05	-0.000280199	-8.62205e-05	0.000465887	0.000346649
Ndufs1	5.79775e-05	-0.000214142	2.37999e-05	0.000166266	-5.81129e-05	-0.000233537	0.000275128	0.000214563	8.70546e-05
Eef1b2	-0.000544153	-0.000600922	0.000199085	0.000971218	0.000137303	-0.000585226	0.00166061	-0.00075022	0.000956818
Zdbf2	-0.000223235	0.000161835	-3.50883e-06	-6.07808e-05	-2.99939e-05	-6.32142e-05	-3.60155e-05	-3.46105e-05	-6.75644e-05
Mdh1b	8.39062e-06	2.03677e-05	-1.03423e-05	-2.84289e-05	-3.20197e-05	8.13997e-05	-5.38567e-05	-5.55177e-06	-4.11656e-05
Fastkd2	8.63682e-05	-0.000154318	0.000135371	0.000150627	0.000140084	-1.28007e-05	0.000379575	-0.000158984	3.01886e-05
Klf7	-0.000188647	-0.000828334	-7.63546e-05	0.000671944	0.000322713	-0.000126842	0.00110303	-8.29669e-05	0.000631237
Creb1	-6.74547e-05	-0.0003329	9.87532e-05	-2.17071e-05	0.000174249	-0.000225458	0.000352279	0.0006017	0.000102436
Mettl21a	8.7956e-05	-5.35073e-05	2.32242e-05	-1.21226e-05	2.23283e-05	5.90364e-05	0.000214405	-9.44735e-05	3.03955e-05
X2810408I11Rik	9.81815e-05	-9.74327e-05	0.00149713	2.1861e-05	3.9716e-06	-0.000142177	0.000250179	-6.87628e-05	1.46375e-05
Ccnyl1	-2.10344e-05	-0.000194829	0.000178612	0.000137701	-5.06118e-05	9.14365e-05	7.67782e-05	-2.03042e-05	0.000176298
Fzd5	5.72899e-06	-0.000320812	8.45901e-05	-0.000115992	-5.78433e-05	-0.000583728	0.000583357	0.000853871	0.000198592
Plekhm3	8.31479e-06	0.000234139	-5.7139e-06	-0.000143807	-6.59072e-05	-0.000217649	9.11374e-05	-0.000102238	-0.000117098
D630023F18Rik	-6.47848e-05	-2.73774e-05	0.00014033	2.31411e-06	4.05718e-05	0.0002938	-1.05325e-06	-4.55571e-05	-8.0998e-05
Idh1	3.44869e-07	-0.00032195	-0.000347557	0.000683495	0.00205957	0.00222295	-0.00120151	-0.000668315	-0.000985232
Pikfyve	4.31911e-05	-0.000271508	-2.30559e-05	-2.06055e-05	6.03563e-05	-0.000119833	-1.76795e-05	0.000714529	-8.55634e-05
Map2	-1.14934e-05	3.65318e-05	0.000314775	-0.000153035	0.000282229	2.457e-05	0.000594332	-0.000119588	-0.000184491
Rpe	0.000198007	-0.000314595	3.89415e-05	0.000156175	3.77751e-05	-0.000156206	0.000318605	0.000373773	-6.14899e-05
Kansl1l	-8.34982e-05	-0.000330135	0.00013471	9.45e-05	-0.00011556	-0.000321856	0.00028204	0.000278331	0.000408577
Acadl	0.000333956	-0.000684763	0.000413603	0.000601023	0.000220203	-9.88547e-06	0.00102956	8.1488e-05	0.000112162
Myl1	0.00030279	-2.8807e-05	-4.77943e-05	3.79368e-05	8.96472e-06	4.35641e-05	-6.69433e-06	-7.24479e-05	-8.78169e-05
Lancl1	0.000265581	5.38857e-05	0.000441678	-7.75495e-05	4.62373e-05	-4.10019e-05	0.000480412	-0.0002674	-6.32566e-05
Erbb4	-4.32508e-05	0.000140595	1.70221e-05	-0.00010392	-9.87579e-05	0.000180415	-0.000171125	-0.000126109	-0.000102555
Gm29113	-2.6739e-05	-1.79482e-05	-2.83533e-05	7.29134e-05	-9.57389e-06	-2.28911e-05	-1.07381e-06	-5.27902e-06	-4.68038e-05
Ikzf2	8.41761e-05	2.55297e-05	-9.44631e-05	-0.000321379	9.40677e-05	0.000799726	-0.00016947	-4.8651e-07	-0.000323953
Gm29112	-4.21624e-06	2.58345e-05	-1.88515e-05	-2.91416e-05	-3.17913e-05	5.11095e-05	-4.61726e-05	-3.11848e-06	-3.13671e-05
Gm28112	0.000136138	-3.8241e-05	-5.4612e-05	-7.46778e-05	9.40109e-05	0.000217623	-7.20159e-05	2.08191e-05	-7.03898e-05
Spag16	3.73251e-05	-1.70289e-07	-2.42937e-05	-4.86731e-05	-4.99399e-05	0.000199154	-6.78229e-05	-5.5735e-05	-3.77197e-05
Bard1	0.00017162	-6.74757e-05	0.00234094	-5.42848e-05	-2.10282e-05	-2.56815e-06	9.58107e-05	-7.17271e-05	-6.67358e-05
Atic	0.000322973	8.543e-05	0.000196158	-1.01868e-05	0.000260108	-0.00016241	0.000803438	-0.000392302	-0.000288081
Fn1	-0.000147522	-0.000669398	4.84453e-05	-0.000699528	-0.000144975	-0.000416185	0.00023159	-0.000373503	0.00361833
Apol7d	-8.04136e-05	-0.000151357	-2.26303e-05	-4.40273e-05	-4.40746e-05	-6.8941e-05	0.000155901	-8.89788e-05	0.000581313
Mreg	-5.8925e-05	-3.55727e-05	-2.83879e-05	-4.403e-05	4.50313e-05	-2.77301e-05	0.000303877	-2.79998e-05	3.28183e-05
Pecr	-9.60906e-05	-0.000284327	-0.000133201	0.000756555	-0.00017174	-0.000119759	-0.00040232	-0.000280689	0.000326488
Xrcc5	0.00043712	-0.000279563	7.6419e-05	0.000418366	-0.000193572	-0.000126166	2.18081e-05	-0.000164613	0.000141865
March4	2.02555e-05	-0.000110074	-1.96735e-05	-3.49288e-06	0.00100881	0.000101019	0.000214604	-7.07523e-05	7.32655e-06
Smarcal1	0.000182699	-0.000198681	0.000115314	7.57969e-06	9.04935e-05	-0.000137002	-5.5973e-05	0.000286193	0.000140842
Rpl37a	-0.000793428	-0.000305126	-0.000181433	3.08708e-05	0.000207171	-0.000919893	0.00162844	0.000368739	0.000352335
Igfbp2	-0.000206691	-0.000111503	-9.03581e-05	-5.61237e-05	-8.25046e-05	-9.40007e-05	0.00141513	-6.09364e-05	-0.000194674
Igfbp5	-0.00033701	-0.00056691	-9.41591e-06	0.000363627	-0.000210691	-4.74888e-05	-0.000579857	-0.000445509	0.00200207
C530043A13Rik	-3.37205e-05	-6.40214e-05	-1.71396e-05	-3.01138e-05	-2.87927e-05	0.000386648	-4.98479e-05	-3.49192e-05	-1.52887e-05
Tns1	-0.00026246	-0.000840064	2.62008e-05	4.23252e-05	-0.000317951	-0.00100727	0.00136152	0.00183375	0.000163911
Cxcr2	1.06109e-05	-4.82518e-05	-5.9832e-05	7.57495e-05	-3.24964e-05	-3.69071e-05	3.89573e-06	-1.74873e-05	6.99586e-05
Arpc2	0.00010257	-0.00131691	0.000216498	0.00115921	0.00108943	-0.000983685	0.00202563	-1.70546e-05	0.00131069
Aamp	0.000200159	-0.000437792	0.00021388	0.000435817	0.000158892	-0.000583691	0.000650876	-2.9636e-05	0.000390549
Pnkd	-0.000206549	-0.000459059	8.52646e-05	0.000485728	-2.38086e-05	-0.000315317	0.000235005	-0.000207225	0.0008175
Tmbim1	-0.000294752	-0.000529972	-0.000180967	-0.000180715	0.000181016	0.000175276	0.00135748	0.000388252	0.000270764
Gm29358	-7.57358e-05	9.09743e-06	-7.5322e-05	-9.90592e-05	-1.4872e-05	0.000122191	0.000117837	5.7868e-05	-0.000100123
Catip	-2.56517e-05	-2.29896e-06	-4.21414e-05	-4.75774e-05	0.000140627	0.000117037	-3.97197e-05	-2.89504e-05	-8.4576e-06
Slc11a1	-2.08425e-05	-1.34412e-05	-1.32657e-05	-1.03144e-05	-1.51504e-05	-6.91668e-06	3.93096e-05	-1.94831e-05	3.85075e-05
Ctdsp1	-0.000170232	-0.000334006	0.000178683	-0.000188477	9.73436e-06	-0.000332145	0.000172136	0.000893058	0.000276695
Vil1	-5.30959e-05	-9.75521e-05	2.94416e-05	0.000162303	-1.71002e-05	-0.000103633	6.50237e-05	2.30739e-05	1.84819e-05
Usp37	1.70636e-05	-0.000263991	0.000407189	-1.50368e-05	-1.05424e-05	-0.000201497	0.000192033	0.000379234	0.000194698
Cnot9	1.90535e-05	-0.000194147	0.000349106	6.31542e-05	1.0293e-05	-0.000138673	0.000197665	0.000118555	0.000227571
Plcd4	-4.66848e-05	-0.000161555	0.000149551	-9.73126e-05	-7.58456e-05	-0.000237574	0.00039903	0.00037699	0.000135988
Zfp142	0.000211508	-0.000138943	3.96853e-05	-5.34944e-05	-4.40593e-05	-5.87518e-05	0.000158179	0.000271861	-8.74958e-05
Bcs1l	2.45115e-05	-0.000116488	9.71233e-05	9.04033e-06	4.77677e-05	1.78628e-05	0.000370885	3.58628e-05	-7.02874e-06
Rnf25	0.000424827	-0.000112738	-4.70975e-05	-0.00012231	9.58547e-05	5.46914e-05	0.000165757	0.000100437	-0.000105216
Stk36	-5.3041e-05	-0.000133782	-6.61919e-05	7.32393e-06	2.07956e-05	-8.7931e-05	0.000327909	0.000189224	9.31336e-06
Ttll4	6.29724e-05	-0.000178099	6.9453e-05	-4.12454e-05	9.53517e-05	-9.12214e-05	0.000382873	0.000319993	-6.06154e-05
Cyp27a1	-0.000176523	-0.00010377	-2.43579e-05	-6.49719e-05	0.000577887	0.000163887	0.000553731	-2.5844e-05	-8.83656e-05
Prkag3	-0.000138077	-4.33011e-05	-5.26929e-05	-5.83109e-05	-3.69655e-05	-4.24887e-05	0.00073996	-9.6667e-06	-0.00012645
Cfap65	-2.86892e-05	-2.31922e-06	4.2636e-05	3.23518e-05	-2.26652e-05	4.35116e-05	-2.33969e-05	-1.61263e-05	-5.69125e-05
Nhej1	0.00014813	-0.000192942	6.91136e-05	0.00011132	-6.69196e-05	-7.68099e-05	0.000158057	9.60307e-05	0.000135597
Slc23a3	0.000163543	-0.000254895	-3.57474e-06	-2.61337e-05	-6.50613e-05	-0.000203895	0.000346274	-8.52803e-05	0.000711045
Cnppd1	-5.652e-05	-0.000451122	1.23893e-05	1.70079e-05	-5.66591e-05	-0.000387201	0.000541372	0.00051621	0.000542273
Retreg2	-0.000259278	-0.000499968	0.000641672	-2.39488e-05	-0.000127161	-0.000426222	0.000570463	0.000498483	0.00082216
Zfand2b	0.000181756	-0.000299001	-9.4369e-05	8.43655e-05	1.43482e-05	-1.47573e-05	0.000217087	0.000201691	0.000170516
Abcb6	7.21439e-05	0.00032654	8.7694e-05	-0.000219786	-0.000180902	0.000401192	-3.2492e-05	-0.000401448	-0.000332188
Atg9a	-1.72959e-05	-0.000207528	-0.000104618	4.43082e-05	0.000119453	-0.000147966	0.000231001	0.000266271	7.61973e-05
Ankzf1	-3.31764e-05	-0.000102275	-5.13745e-05	-5.09373e-05	5.67891e-05	-1.42819e-05	0.000227711	5.65672e-05	0.000113809
Glb1l	0.000153379	-0.00017845	7.75344e-05	8.63551e-05	0.000249278	-6.55465e-05	-0.000126114	-2.18086e-05	0.000312688
Stk16	0.000344043	-0.000454429	0.000334109	0.000429215	0.000142355	-0.000265087	0.000522438	8.93984e-06	0.000142422
Tuba4a	0.000258351	-0.000480271	0.00039226	0.000176087	-1.88038e-05	-0.0002539	0.000307937	-0.000248584	0.00114459
Dnajb2	0.000150175	-0.000275136	-0.000164747	-8.01794e-05	-0.000137579	-0.000291122	0.0006287	0.000453971	0.000101759
Ptprn	-7.10747e-05	-0.000103092	-0.00012526	-5.08634e-05	-5.71243e-05	-6.29453e-05	0.000857069	-7.1672e-05	5.59982e-05
Resp18	-1.09952e-05	2.63933e-05	-7.66141e-06	-1.5933e-05	-8.56267e-06	-4.50765e-05	6.6559e-06	-1.20649e-05	-1.09405e-05
Dnpep	0.000637869	-0.000619917	-6.4383e-05	0.000417355	1.04684e-07	-0.000195061	0.00119049	-0.000154187	0.000282225
Speg	-8.22535e-05	1.60704e-06	-2.9727e-05	-3.59985e-05	-1.99958e-05	-6.53595e-05	0.00033611	-2.85229e-05	-6.69611e-05
Gmppa	0.000387792	-0.000323984	6.56116e-05	0.000182914	0.00015653	0.000169232	0.000125222	-5.8456e-05	3.48153e-05
Chpf	0.000288537	-0.000417698	-0.000130539	0.000304056	6.53744e-05	-7.83866e-05	0.000415458	0.000222621	-1.72185e-05
Obsl1	0.000124958	-0.000480458	0.000291873	-2.98868e-05	-6.8912e-05	0.00169266	-1.86986e-05	-0.000169188	-0.000172001
Tmem198	6.84423e-05	-7.22623e-05	-2.88913e-05	-1.36905e-06	8.87395e-05	2.92521e-05	3.39369e-05	8.12171e-05	-8.38665e-05
Inha	7.36206e-05	-0.000272493	2.8775e-05	-2.59508e-05	-7.57665e-05	0.00101846	-0.000141363	-0.000119229	-7.01845e-05
Stk11ip	0.000100197	-0.000178197	8.39855e-05	2.84193e-05	-4.67722e-05	8.61049e-05	0.000185902	9.55111e-05	-3.70676e-06
Slc4a3	5.4396e-05	-0.00026385	-6.9337e-05	0.000129294	6.17004e-05	-0.000123831	0.000244528	9.36338e-05	0.000244003
Epha4	-0.000198058	-0.000702541	0.000105735	0.000843355	-0.000230122	-0.000201968	0.000967649	-0.000223998	0.000445487
Gm28387	1.1137e-05	-2.13744e-05	-1.96438e-05	-1.16412e-05	-2.12315e-05	-4.92135e-05	-2.84922e-05	0.000103701	-2.60874e-06
Sgpp2	-0.000621686	-0.00078454	7.00878e-05	0.000100948	-0.000127667	-0.000497205	-0.000333477	0.00230371	1.23683e-05
Farsb	0.000203827	-2.97389e-05	0.000299925	0.000352374	0.000102385	-9.62264e-05	0.000246927	-0.000332424	-0.000291454
BC035947	-4.46169e-06	4.46224e-05	-3.98494e-05	0.000117354	-2.45888e-05	-7.94846e-05	-8.44435e-05	-3.25561e-05	-9.66154e-05
Mogat1	-4.86315e-05	-4.30704e-05	-8.0448e-05	0.000463542	-9.10104e-05	-0.000233639	-0.000328153	-0.000141748	5.5182e-05
Acsl3	-0.000279158	-0.000858	0.000338144	0.00111018	-0.000206811	-0.000312722	0.000325799	3.47559e-05	0.000612044
Utp14b	-0.000225418	-0.000516023	0.000272195	0.000459636	-0.000119649	-0.000162185	0.000162786	3.52084e-05	0.000709711
Ap1s3	4.40228e-05	-0.000204569	8.12955e-05	0.000154106	0.000269958	-0.000156247	0.000992789	-0.000129779	-8.78112e-05
Wdfy1	9.19533e-06	-0.000205793	-3.62551e-05	0.000260722	-0.000313014	-0.00131047	0.000258645	0.000853398	0.000437959
Mrpl44	0.000329822	-0.000108987	8.92362e-05	0.000229669	0.00011204	-0.000114782	0.000422254	-0.000173391	-0.000204832
Serpine2	-0.00036369	-0.000902249	-0.000206458	0.00116379	-0.000350364	-0.000978958	-6.15464e-05	-0.000329598	0.00193956
Cul3	-0.000286965	-0.000493952	0.000177434	0.000100633	-3.77814e-05	-0.000312618	0.000459804	0.000865407	0.000209434
Dock10	-0.00022626	-7.64091e-05	-8.85768e-06	-5.50445e-05	0.00399231	-8.43365e-05	-0.000117033	-1.01011e-05	-1.81265e-05
Irs1	-0.000205119	-0.000435033	-0.000117505	0.000273634	-0.000111845	-0.000300641	-0.000184327	0.000397308	0.000618077
Rhbdd1	-5.62905e-05	-0.000143271	3.28112e-05	-5.39898e-05	1.44652e-05	-0.00013203	0.000358611	0.000249477	1.18823e-05
Col4a4	-0.000845034	-0.000554472	-3.90895e-05	-0.000275655	-0.000289182	-0.000513534	0.00384188	0.000752806	-0.0004361
Col4a3	-0.000674765	-0.000436389	-0.000258974	-0.000272973	-0.000257422	-0.000297917	0.00408758	0.000133861	-0.000418862
C430014B12Rik	5.77254e-05	-1.1379e-05	-9.13001e-06	-8.70195e-06	-3.90372e-05	-0.000108141	5.9864e-05	0.000109059	-2.37999e-05
Mff	-8.95917e-08	-0.000443841	5.74196e-05	0.000247368	8.86109e-06	-0.000436701	0.000879948	0.000160534	0.000495397
Gm28941	-6.92482e-05	3.86705e-07	-1.13698e-06	-5.87338e-05	-1.34515e-05	-4.81007e-05	-4.88924e-05	0.000221129	-8.67305e-05
Agfg1	-1.18044e-06	-0.000310378	0.000258339	6.60392e-05	0.000171534	-0.000298145	0.000583157	0.000324797	0.000152776
A030005L19Rik	7.38455e-05	-2.84244e-05	8.99712e-05	-5.65187e-06	6.50798e-05	-7.22965e-05	0.000113863	3.0169e-05	-9.88995e-06
A030014E15Rik	-2.29415e-05	-5.81699e-05	2.60399e-05	3.70057e-05	-2.60209e-05	-4.95452e-05	5.79836e-05	-3.87082e-05	0.00022003
Gm6217	-7.73444e-06	3.51275e-05	-1.85175e-05	-3.46498e-05	0.000131724	-4.43823e-05	-3.31951e-05	-2.0798e-05	-3.05124e-05
A030003K21Rik	8.74717e-06	0.000111122	3.3192e-05	-8.35242e-05	0.000591358	-0.000102545	-4.15162e-05	-8.50026e-05	-6.58025e-05
Slc19a3	-0.000220044	-2.36517e-05	-5.04719e-05	-8.38189e-05	-3.17425e-05	-0.000178534	-3.67337e-05	0.000411684	5.90805e-06
Krtap28.10	4.51925e-05	-1.40328e-05	-2.21985e-05	-2.66222e-05	0.000988311	6.86877e-06	-3.41603e-05	-3.01694e-05	-2.18498e-05
Gm47969	-0.000229373	1.7619e-05	-3.09148e-05	-0.000106623	9.72106e-05	-0.000178268	-0.000142531	0.000457677	-0.000103075
Krtap28.13	0.000237441	-4.98973e-05	4.87728e-05	-2.2534e-05	0.000125604	-9.42244e-05	1.00395e-05	9.47727e-05	-3.46518e-05
Ccl20	0.000525331	-0.000277205	-9.93831e-05	-0.000112346	0.00860372	-0.000235717	-9.03486e-05	-0.00019912	-0.000108642
Daw1	0.00017674	-4.23706e-05	0.000145452	-1.7214e-05	6.29964e-05	7.71637e-07	9.71991e-05	-2.8176e-05	-5.12229e-05
Dner	-6.71954e-06	-1.96025e-05	-2.61628e-05	7.26336e-05	-4.2781e-06	-1.51988e-05	-2.27235e-05	-2.02802e-05	-2.45225e-06
Trip12	0.000302515	-0.000653179	0.000127581	0.000119356	-2.83248e-05	-0.000378218	0.000208286	0.00109703	0.000146499
Fbxo36	0.000177802	-2.87506e-05	6.5889e-06	-1.40926e-05	-7.30164e-05	-2.53922e-05	0.000309036	-9.73002e-05	-5.57426e-07
C130026I21Rik	0.00183366	0.000333174	2.20217e-05	-0.000281613	-0.00011911	-3.34573e-05	-0.00054602	-0.000543443	-0.000290566
A530032D15Rik	0.000348304	7.4602e-05	-3.6608e-05	-6.95329e-05	0.000151104	-6.73084e-05	-8.1154e-05	-0.000115036	-2.27673e-05
Gm10553	8.1894e-05	7.18143e-06	-1.83531e-05	-9.64161e-06	-1.79599e-05	4.4032e-05	-3.91165e-05	-2.40764e-05	-1.29638e-05
Gm16028	0.000210765	2.8893e-06	-3.33192e-05	-3.63744e-05	0.000175875	-8.88791e-06	-5.17674e-05	-6.26879e-05	-1.65006e-05
G530012D18Rik	7.27529e-05	-2.52905e-07	-2.41433e-05	-2.49845e-05	-2.23735e-05	1.30523e-05	-1.12976e-05	4.02831e-06	-2.95911e-05
Sp110	0.00207023	1.23255e-05	-3.97597e-05	-0.000345231	0.0004484	0.000138351	-0.000186837	-0.000269648	-0.000385184
Sp140	0.00205876	-0.000384543	2.5961e-05	-0.000109501	-8.39341e-07	-0.000633121	0.00042673	0.000330284	7.64592e-05
Sp100	0.00298423	-0.000579694	5.60935e-05	-0.000228799	-5.07303e-06	0.000565398	0.000224198	-0.000133279	-0.000252256
A630001G21Rik	0.000151299	-8.56184e-05	-6.30665e-05	6.77997e-05	0.000322301	-0.000173433	0.000215827	-7.87753e-05	4.82997e-05
Cab39	-0.000159472	-4.56908e-05	0.000145684	-0.000152794	-3.91484e-05	-0.000224345	0.00111108	0.000104632	-0.000194043
Itm2c	-2.2868e-05	-0.000759953	-0.000551303	0.000767919	0.000313564	-0.000500246	0.000889048	-8.40431e-05	0.000727952
X2810459M11Rik	-0.000276231	-9.04683e-05	-6.07614e-05	0.000392525	-9.214e-05	-1.23174e-05	-4.0005e-05	-9.058e-05	-8.86272e-05
Psmd1	0.000421102	-0.00017427	0.000423115	0.000273435	0.000159996	1.93122e-05	0.000648942	-0.000282113	-0.000198548
Armc9	0.000138747	-0.000119338	8.90463e-05	-2.50362e-05	-1.0742e-05	-4.27764e-05	6.90447e-05	-1.07614e-05	0.000182424
B3gnt7	-0.000171106	-0.000650636	-5.60498e-05	0.000233603	-0.000140823	-0.000431061	0.000388011	-0.000359308	0.00194796
Gm28626	5.99658e-05	-0.000154606	1.8698e-05	5.03998e-05	4.03016e-05	-0.000104951	1.97532e-05	-0.000101407	0.000444151
Ncl	0.000530648	-0.000612726	0.000993711	7.83497e-05	0.000278252	-0.000635261	0.00154912	0.000350586	0.000202113
C130036L24Rik	6.09165e-05	-6.40534e-05	3.6458e-05	-1.61657e-05	-1.67165e-05	-9.75995e-05	0.000116516	0.000115021	-4.44452e-05
Ptma	0.000657534	-0.000956766	0.00399363	0.00063599	0.000529016	-0.00147911	0.00199604	-0.000147941	0.000709617
Pde6d	0.000182463	-0.000245427	0.000317399	0.000291747	0.000204784	-0.000346024	0.000264818	-8.88984e-05	0.000315844
Cops7b	1.54203e-05	-0.000124631	0.000103832	8.86091e-05	3.33259e-05	-0.000253887	-8.88018e-05	0.000481394	-0.000190559
Nppc	3.9579e-08	-0.000108044	-4.75551e-05	5.12606e-05	8.76665e-06	-6.225e-05	-4.10793e-05	-8.76866e-05	0.000388581
Dis3l2	0.000170819	-0.000178088	7.50697e-05	-9.93643e-06	9.46319e-05	-0.000115793	0.000135901	0.000270561	-3.4635e-05
Gm29055	5.19093e-05	-4.66123e-05	-7.63484e-05	-6.60334e-05	2.98141e-05	4.76014e-05	4.04671e-05	0.000138221	-4.46226e-05
Ecel1	-0.000141887	-3.63535e-05	2.80879e-07	-2.95699e-05	0.00174625	-2.51843e-05	-4.94832e-05	-8.94148e-06	-8.67563e-06
Eif4e2	0.000739016	-0.000690511	0.00030297	0.000767117	0.000659683	-0.000289118	0.00128481	-0.000180786	-0.000109413
Efhd1	5.50283e-05	-4.94051e-05	-4.30905e-05	-3.82324e-05	-4.08118e-05	-5.28485e-05	0.000153609	0.000170732	-6.75904e-05
Gigyf2	0.000240828	-0.000381639	0.000131564	-1.88877e-05	8.4003e-05	-0.000125329	0.000152265	0.000535124	0.000160313
Kcnj13	0.000365367	0.000796072	1.9865e-05	-0.000508677	-0.000111156	-0.000502066	-0.000568445	0.000148235	-0.000756413
Ngef	-5.5783e-05	8.13763e-05	-0.000100079	-9.57862e-05	-0.000145863	-2.13733e-05	-4.47085e-05	-5.91362e-05	-2.0508e-05
Neu2	-7.48681e-05	2.93049e-05	-7.36875e-05	3.81156e-05	-3.75689e-05	-0.000172021	0.000150092	5.19469e-05	-2.98224e-05
Atg16l1	0.000283863	-0.000140319	0.000126638	-4.57157e-05	0.000130685	-8.98754e-05	0.000206286	0.00020912	-0.000113275
Sag	6.3714e-05	-9.41325e-05	-2.62964e-05	1.03331e-05	1.67328e-05	-8.29745e-05	5.47342e-05	6.33641e-05	8.84713e-05
Dgkd	-0.000122009	-0.000381418	6.19292e-05	0.000180023	-0.000125873	-0.000384432	0.000396531	0.000493005	0.000213789
Usp40	-0.000102045	-0.000215484	0.000111883	-3.32026e-05	-9.05867e-05	-0.000220723	0.000175887	0.000468774	0.000119502
Gm20528	-5.60909e-05	2.24947e-05	-4.82572e-06	-1.59606e-05	-9.61422e-06	6.08743e-05	-2.83614e-05	-9.19582e-06	-2.58006e-06
Ugt1a7c	-0.000101399	0.00016462	-1.59299e-06	-3.24808e-05	-9.7052e-05	-0.000122928	-0.000159457	-0.000100841	3.55386e-05
Ugt1a6b	-3.76764e-05	0.000128665	-1.43702e-05	-2.73936e-05	-6.25534e-05	-9.29468e-05	-0.000121085	-5.70787e-05	4.01313e-06
Ugt1a6a	-0.000145773	0.000189331	1.15518e-05	-7.90717e-05	-8.84651e-05	-8.67184e-05	-0.000144238	-8.25859e-05	-5.76206e-05
Ugt1a5	-6.05231e-05	5.06612e-05	-2.82474e-05	-2.93218e-05	-3.08153e-05	-1.73678e-05	-4.70122e-05	-2.00555e-05	2.81864e-05
Ugt1a2	3.768e-05	6.51077e-05	-2.40421e-05	-2.3307e-05	-2.24809e-05	-1.42586e-05	-2.68891e-05	-2.6082e-05	-2.77815e-05
Dnajb3	0.000315671	-2.38706e-05	8.10957e-06	-0.000108264	0.000309584	-0.00024344	0.000177343	0.000285844	-0.000174784
Hjurp	-0.000306838	2.38766e-05	0.00235245	-2.96665e-05	-5.42614e-05	-4.68648e-05	8.42453e-05	-0.000217494	1.15059e-05
Gm29538	-0.000227082	0.00039671	1.0965e-05	-0.000178427	-4.88106e-05	-0.000319702	0.000185552	-0.000179506	-0.000235386
Gm19589	5.85432e-06	-1.43655e-05	-3.36258e-05	-4.31349e-05	2.36933e-06	2.39384e-05	0.00029215	-5.06464e-05	-5.96928e-05
Arl4c	0.000695172	6.97258e-05	0.000403792	-0.000433349	-8.9427e-05	-0.000828252	0.00287052	-0.000137805	-0.000673123
X1700067G17Rik	-2.89889e-05	8.00051e-05	-2.77252e-05	-2.48752e-05	-2.64066e-05	-2.76593e-05	-2.1655e-05	-4.25955e-05	-5.41724e-05
Sh3bp4	0.000148576	-8.13151e-05	0.000133062	-0.00030626	0.000189176	-0.000393049	0.0014744	-4.8342e-05	0.000106562
Agap1	-7.07379e-05	-0.000411838	0.000109188	5.9284e-05	0.000196922	0.000528936	0.00010492	7.47254e-05	0.000258519
Gm28499	2.16439e-06	-4.37085e-06	-1.78467e-05	-2.69723e-05	3.54036e-05	2.56592e-05	8.61884e-05	-2.66853e-06	-2.4153e-05
Iqca	3.32808e-05	-1.31421e-06	-3.5677e-05	-3.84484e-05	9.84767e-05	0.000104135	-6.24844e-05	-2.54919e-07	-4.78948e-05
Ackr3	0.000662859	-7.91596e-05	9.04816e-05	-0.000110578	0.000177083	0.000386116	0.000158259	-0.000263796	-0.000136074
Cops8	0.000792884	-0.000363546	0.000313085	0.000145371	0.00036105	-0.000397768	0.000901651	-5.30456e-05	8.37277e-05
Col6a3	0.000727652	3.88542e-05	0.000316593	-0.000117128	1.70123e-05	-0.000318498	0.000144062	-3.9018e-05	-9.88412e-05
Mlph	0.00140265	-0.000736553	-0.000217549	-1.71749e-05	0.000967169	0.0013937	0.000111649	-0.000335938	9.31992e-05
Prlh	0.000309973	-0.000171276	8.70006e-06	0.000104209	0.000224122	-4.0079e-05	7.56691e-05	-0.000101159	0.000190771
Rab17	-4.15038e-05	-6.38848e-05	-0.000101207	-0.000201435	0.000255925	0.000104099	0.000316486	0.000190158	-1.628e-05
Lrrfip1	-9.31693e-06	-0.000804215	0.000205076	-8.76447e-05	-0.000263172	-0.00086384	0.00125789	0.000209736	0.0021392
Rbm44	-0.000106676	-0.00021108	5.24253e-05	0.000102437	-5.65337e-05	-0.000205241	-0.000101958	-9.65826e-05	0.000773104
Ramp1	-5.65479e-05	-0.000879642	-8.34571e-05	-0.000448232	-0.000256406	0.000301289	0.000818087	0.00222385	-0.00044372
Ube2f	0.000661436	-0.000135547	-3.12187e-05	0.000115452	0.000471391	6.1682e-06	0.000517232	-0.000243626	-0.000162704
Scly	0.000391524	-0.000234206	-7.59231e-05	2.32796e-05	0.00020198	4.64502e-05	0.000104315	8.3626e-05	7.76938e-05
Klhl30	-1.77108e-05	2.65069e-05	-1.08481e-05	-1.9615e-05	-1.34144e-05	-7.35564e-05	6.32945e-05	2.69239e-05	-2.9059e-05
Ilkap	0.000142869	-0.000380361	0.000252362	0.000211667	7.92343e-05	-0.0002707	0.000607784	7.45563e-05	0.000314187
X1700020N18Rik	4.23318e-05	-5.76731e-07	0.000238583	6.27895e-05	-4.76219e-05	5.18421e-05	-8.57665e-05	-7.72281e-05	-1.07303e-05
Hes6	0.000303727	-0.000421479	-9.09757e-05	0.000437029	-7.96319e-06	-7.58443e-05	0.000502191	-0.000371257	0.000449901
Per2	-0.000178175	0.000194926	-7.59951e-05	-0.000203395	-3.8688e-05	-0.000287569	0.000234041	-0.00011951	0.000139269
Traf3ip1	0.00023693	-0.000275298	3.26748e-05	-1.55668e-05	-3.40025e-05	0.000254865	0.000152074	0.000218743	-6.77225e-05
Asb1	-0.00011464	-0.000278066	5.60895e-05	0.000187507	-1.40582e-05	1.76196e-05	0.000191941	0.000173742	4.64641e-05
Hdac4	-1.14771e-05	-0.00026658	0.000145956	9.36051e-05	-3.38306e-06	-0.000191559	0.000256458	0.000163103	0.000239758
Ndufa10	-1.80978e-05	-0.000550225	0.000148934	0.000680549	-5.32717e-05	-0.000443085	0.00061206	0.000168943	0.000274909
Cops9	-0.000140024	-0.000241826	-4.47316e-05	0.000234811	0.000396445	-0.000446148	0.000567272	0.000302983	9.46731e-05
Gpc1	-0.000222852	-0.000413006	7.21206e-05	-0.000387793	0.000175396	-0.000304851	0.00100681	-0.000114957	0.00152466
Ankmy1	-9.69233e-05	-5.00863e-05	-3.34927e-05	-7.25876e-05	-1.45523e-05	-6.28564e-05	0.00017495	-3.41473e-05	0.000222501
Dusp28	1.39284e-05	-5.36911e-05	2.98578e-05	-0.000102518	-7.17646e-05	7.92256e-05	8.96139e-05	2.25375e-05	0.000133113
X5033417F24Rik	-7.41184e-05	-1.66748e-05	-4.94454e-05	-3.87912e-05	0.000263888	3.76835e-05	-5.97566e-05	5.61207e-05	2.19885e-05
Rnpepl1	0.000151293	-0.000608014	-1.37064e-05	5.49938e-05	0.000309165	-0.000275551	0.000474283	0.000910376	8.94528e-05
X9430060I03Rik	-2.30588e-05	-1.13645e-05	3.4494e-05	-5.91288e-05	6.58449e-06	-7.84297e-05	0.000121438	5.93925e-05	1.17738e-06
Capn10	0.000167192	-0.000121882	0.000208021	5.7053e-05	0.000199682	-5.57022e-06	0.000105503	-6.34946e-05	1.82328e-06
Gpr35	-0.000671371	-0.000131984	3.97348e-05	-7.8044e-05	0.00613115	-0.000117851	-0.0001238	2.98025e-05	5.47376e-05
Kif1a	2.31273e-05	-2.21716e-05	8.47281e-05	-5.28422e-05	-6.24123e-05	-5.32056e-05	0.000418386	9.42758e-06	-6.86878e-05
Gm28086	0.000100654	5.32328e-05	-2.42397e-05	-2.22828e-05	0.000110787	-7.6932e-05	4.66112e-06	-3.71883e-05	-3.09646e-05
Mab21l4	-0.000182133	0.000556698	-0.000234436	-0.000565705	0.000292905	-0.000611413	0.00212782	-0.000548882	-0.000334452
Crocc2	-2.29653e-06	-1.53248e-05	-1.12546e-05	-2.3776e-05	-1.24037e-05	5.17147e-05	1.18994e-05	2.05504e-05	-5.8417e-07
Sned1	5.45658e-05	-7.29651e-05	-4.14341e-05	-0.000176383	-6.91505e-05	0.000563859	-7.49232e-05	9.85918e-05	-0.000142107
Mterf4	0.000161598	4.26252e-05	8.28207e-05	-0.00011299	0.000153323	-3.13211e-05	0.000467246	-0.000131711	-0.000127666
Gm28535	-7.81357e-06	1.38165e-06	-2.48341e-05	6.87849e-06	-3.0375e-05	-4.7038e-05	4.69175e-05	8.65889e-06	4.95214e-06
Pask	9.4922e-05	-7.86437e-05	0.00127551	3.397e-05	9.16673e-07	-7.26547e-05	0.000157787	-4.97871e-05	-1.1331e-05
Ppp1r7	0.000296978	-0.000270207	0.00053413	0.000129897	0.000328102	-0.000363671	0.000538527	9.13226e-05	0.000202728
Ano7	5.69851e-05	-5.90638e-05	2.55131e-05	-1.80887e-05	0.000454699	0.000191506	-5.085e-05	-5.9433e-05	-1.91249e-05
Hdlbp	0.000764445	-0.00103841	0.000123915	0.000786633	-6.3937e-06	-0.000336403	0.000802284	0.000368038	0.000462642
Sept2	0.000163358	-0.000217674	3.32939e-05	3.3809e-05	0.000107762	-7.91943e-05	0.000269156	0.000285208	-3.76201e-05
Farp2	4.83424e-05	-8.30968e-05	6.79771e-06	2.24172e-05	-5.19432e-05	-3.36311e-05	3.72242e-05	9.08522e-05	-1.2873e-05
Stk25	-4.30559e-05	-0.000406507	8.13563e-05	0.000253918	0.00021044	-9.8282e-05	0.000632749	-1.67074e-05	0.000226321
Bok	-7.44068e-06	-0.000423583	0.000741873	0.00058872	0.000488838	-0.000126951	0.000414987	-0.000306817	0.000314392
Thap4	9.18227e-06	-0.000291879	0.000118348	0.000271911	-3.70143e-05	0.000131868	0.000174886	-0.000195897	0.000224181
Atg4b	0.000187672	-0.000226909	2.04285e-05	0.000129726	0.000109817	-0.000134667	0.000391548	5.16566e-05	8.32281e-05
Dtymk	-9.06423e-05	-0.000247969	0.00203388	0.000498847	8.02495e-07	-0.000355697	0.000999949	-0.000229563	-0.000256894
Ing5	2.24344e-05	-0.000218329	0.000187802	1.5862e-05	4.27884e-05	-0.000143067	8.81639e-05	0.0004158	9.34224e-05
D2hgdh	-0.00011422	-3.51692e-05	-7.83646e-05	-8.26369e-05	5.76995e-05	5.13947e-05	6.90006e-05	0.000154729	-8.5045e-05
Fam174a	-0.000332964	-0.000103936	-0.000211326	-0.000148689	0.000155739	8.64938e-05	0.000746413	0.000261284	-2.65768e-05
St8sia4	-5.05483e-05	4.22474e-05	-5.5895e-06	-1.03974e-05	-5.31449e-06	-3.52396e-05	3.46345e-05	1.17954e-06	-1.83171e-05
Slco4c1	-0.000392438	-0.00115233	-7.27879e-05	0.000809396	0.000309366	-0.000257705	-0.000682854	0.00221562	-0.000199854
Panct2	-7.59311e-05	-0.000354446	-0.000136474	0.000803306	0.000148536	-0.00015624	-0.000303656	0.000238491	-0.000349928
D1Ertd622e	-8.48734e-05	-5.39071e-05	8.94971e-05	2.54579e-05	-2.97949e-05	0.000442084	0.000232715	-0.000199032	-0.000180095
Ppip5k2	-4.52867e-05	-0.000257084	0.000212424	8.79733e-05	0.000167278	-6.64013e-05	0.000384333	0.000285238	-0.000123766
Gin1	-0.000164427	-2.05689e-05	5.34164e-05	-5.13906e-06	-5.23109e-05	2.90181e-05	5.9073e-05	0.000115614	-0.000133032
Pam	4.02425e-05	-0.00022719	-6.19105e-05	-0.000222212	0.000207633	0.00215877	1.29383e-05	-0.000868957	-0.000254023
B230216N24Rik	0.00013105	-2.61753e-05	-6.55774e-05	-7.49037e-05	5.04302e-05	0.000355308	-6.19791e-05	-9.6366e-05	-0.000118382
Gm7967	-6.73463e-06	-6.27663e-06	-3.28636e-06	7.14632e-07	-1.49846e-06	-1.8821e-05	-2.05848e-05	-7.96801e-06	4.23194e-06
Rnf152	-3.59524e-05	5.18108e-05	-1.14294e-05	-4.13631e-05	-3.18856e-05	-3.64974e-05	2.52056e-05	4.47044e-05	-3.6637e-05
Gm17634	-9.37087e-05	3.11791e-05	-2.21845e-05	-4.76324e-06	-3.23963e-06	-6.60365e-05	5.30867e-06	7.64466e-05	-3.83309e-05
Gm28403	7.89113e-05	-2.653e-05	-3.33631e-05	-5.90681e-06	-3.15667e-05	-3.23479e-05	-4.98407e-05	9.10967e-05	-7.02486e-06
Pign	-9.97066e-05	-0.000504141	0.000320997	0.00033976	-0.000114617	-0.000422245	0.000239824	0.000702161	0.000117768
Gm28404	7.35411e-05	-0.00011274	3.78846e-05	4.70918e-06	3.83826e-05	-6.65624e-05	-9.48965e-05	0.000260967	1.41535e-05
Relch	6.32859e-05	-0.000373657	3.18983e-05	-6.47383e-05	0.000177775	-0.000142231	0.000238941	0.00068061	-5.32547e-05
Tnfrsf11a	0.0014901	-0.000252089	0.000178743	-0.000173391	0.00299668	-0.000210787	4.53017e-05	0.000162049	-0.000287085
Gm7160	0.000278126	-5.49801e-05	-4.58201e-05	-5.64343e-05	0.000126461	1.22491e-05	0.000101963	-2.90039e-05	-3.8669e-05
Zcchc2	0.000657098	-0.000271983	2.80465e-05	-4.91247e-05	5.18292e-05	-8.34029e-05	2.57112e-05	0.000347495	7.15001e-05
Gm20753	-7.00354e-05	2.26272e-05	-2.86492e-05	5.2843e-05	-1.26703e-05	3.00007e-06	2.3892e-05	-2.51265e-05	-8.06975e-05
Phlpp1	-3.1968e-05	0.000134468	5.86239e-05	-0.000148598	-7.80334e-06	2.282e-06	8.7342e-05	5.89266e-06	-0.000138827
Bcl2	0.000184067	-0.000396209	-3.29696e-05	0.000105185	-4.01983e-05	0.00116193	-8.67964e-05	-0.000308302	-8.01008e-05
Kdsr	-0.000341119	-0.000331866	-7.00014e-05	0.000141454	-0.000164685	-0.000315447	0.000251475	0.000294196	0.000586247
Vps4b	5.1365e-05	-0.000388166	0.00034696	2.48167e-05	0.00013134	-0.000222437	0.000525017	0.000511444	0.000161293
Serpinb5	-0.000214919	-0.000418374	0.000106175	0.000798397	-9.16795e-05	-0.00023846	0.000799708	-0.000291311	1.10609e-05
Serpinb8	6.1475e-05	-3.33692e-05	0.00119628	-0.000247638	0.00131428	0.000377966	-2.23807e-05	-2.58874e-06	-0.000175384
Dsel	4.47659e-05	-3.76637e-05	3.97527e-05	-0.000148988	3.39079e-05	0.000156585	4.56528e-05	0.000223046	-0.000159777
Tsn	-3.33322e-05	-0.000662191	0.000480332	0.000663798	7.50506e-05	-0.000580296	0.000579206	0.000168591	0.000609438
Nifk	0.000160357	-4.15784e-05	8.39213e-05	2.39898e-05	0.000121427	-7.87501e-05	0.000523241	-4.3805e-05	-0.000241508
Clasp1	8.50443e-05	-0.000383109	0.000112705	-0.000146737	-5.63113e-05	-0.000570354	0.000384678	0.000321888	0.00100258
X2900060B14Rik	9.25235e-05	-3.24149e-05	4.00333e-05	6.94145e-05	-3.37516e-05	-0.000435276	5.98114e-05	-0.000227789	0.000379083
Tfcp2l1	-0.0004186	-0.000756562	-7.35729e-05	-6.59092e-05	0.00065691	-0.00020993	2.54043e-05	0.001817	0.000144635
Gm29455	-7.91197e-05	9.65418e-05	-5.20195e-06	-5.04157e-05	-2.50898e-05	-8.65179e-05	-2.80394e-05	2.47793e-06	-6.70129e-05
Inhbb	6.1877e-05	-0.00054953	-6.79441e-05	-0.000207285	-0.000224021	-0.000611839	-0.00050878	-0.000389795	0.003054
Ralb	0.000189073	-0.000641974	0.000103866	0.000236281	0.000419789	-0.000369424	0.00103217	-3.71553e-05	0.000783904
Gm27184	-1.59572e-05	0.000108861	-2.7184e-05	-4.40436e-05	-5.28313e-05	-3.09449e-05	-8.49982e-05	-3.98749e-05	-4.4494e-05
Tmem185b	0.000152954	-0.000233877	-5.10162e-05	1.30463e-06	6.43703e-05	-0.000105796	0.000552381	6.65731e-05	0.000150955
Epb41l5	-0.000614048	-0.000298544	1.94192e-05	-7.31288e-05	-0.000289503	-0.000746798	0.00219435	9.47453e-05	0.000436566
Ptpn4	-0.000200708	-0.000218571	2.4136e-05	0.000126495	3.70557e-06	-0.000175328	0.000218192	0.000264227	0.000110609
Tmem177	1.82208e-05	-5.08619e-05	2.8612e-05	2.47505e-05	0.000126558	-4.01619e-05	0.000138726	3.30197e-06	-5.30611e-06
Cfap221	-6.07328e-05	1.17495e-05	-9.50242e-06	-5.80325e-06	-4.35878e-06	2.15382e-05	1.31269e-06	9.59324e-07	-2.37739e-06
Tmem37	-0.000370368	-0.00105654	-0.000163717	0.000965928	-0.000427271	-0.000440415	0.00330701	-0.00033341	0.000282517
Dbi	-3.95748e-06	-0.00104045	0.00066954	0.000893545	-0.000266342	-0.00120833	-0.00016258	0.00215545	-0.000160345
X3110009E18Rik	-6.46666e-05	-0.000135266	1.42337e-05	-4.7995e-05	-1.26047e-05	4.55775e-06	0.000331535	0.000188915	1.83083e-05
Steap3	-0.000100054	-4.60373e-05	0.000433728	-6.99392e-05	0.000101267	-4.14953e-05	-4.68506e-05	0.00023131	1.83814e-05
C1ql2	-9.78433e-05	-5.62558e-05	-7.30864e-06	-4.66871e-05	-1.5665e-07	-4.24403e-05	-2.12678e-05	0.000292191	-3.83616e-05
Insig2	8.16064e-05	-0.000386343	5.35019e-05	-5.33568e-06	0.000149934	7.68289e-05	0.000304546	-6.50757e-06	0.000729571
Ccdc93	6.49065e-05	-0.000144498	-3.01637e-05	2.81126e-05	0.000115741	-1.58755e-05	0.000115431	0.000137107	0.000117996
Ddx18	0.000390895	-0.000103118	-3.29655e-05	1.86134e-05	0.000136235	-5.08803e-05	0.000485268	1.34226e-05	-0.000251524
Dpp10	-9.37175e-06	-1.74928e-06	-1.40009e-06	-5.0452e-06	-2.73909e-06	-1.37516e-05	-4.21166e-06	-4.80779e-06	-7.15488e-06
Actr3	0.000256994	-0.00119666	0.000317767	0.00113535	0.000536844	-0.000789915	0.000738855	0.000684063	0.00056325
Slc35f5	-8.07528e-05	-0.000520756	-0.000151619	0.000289086	0.000436735	0.000104908	0.000456177	0.000210939	0.000331772
Gpr39	0.000572176	0.000274246	-7.06778e-06	-0.000211509	3.40807e-05	-0.000493599	4.58601e-05	-8.97462e-05	-0.00012914
Lypd1	-9.21275e-05	-0.000109219	-1.57656e-05	0.000221794	-4.6063e-05	-0.000116876	0.000133515	-3.07029e-05	1.4603e-05
Nckap5	-0.00025396	-0.000711907	-0.000287681	0.000502596	-0.000268978	-0.000975842	0.000786119	0.00145449	-0.000143963
Mgat5	-6.789e-05	0.000368249	-3.03589e-05	-9.37939e-05	-8.16099e-05	-0.000394369	-5.38142e-05	-0.000343972	7.69514e-06
Tmem163	-8.71076e-05	-0.000962091	-0.00014937	-0.000186217	-0.000235452	-0.000744438	-0.000237829	0.00128115	0.00220445
Acmsd	-5.19878e-05	-0.000120237	0.000112386	8.99072e-05	-3.46839e-05	-0.000120119	-4.75878e-05	6.17876e-05	0.000222342
X2900009J06Rik	-0.000115022	-0.000205669	0.00010025	7.44951e-05	-6.5e-05	-0.00011754	4.20923e-05	0.000207599	0.000347666
Ccnt2	-3.64784e-05	-0.000481014	7.60045e-05	-1.35766e-05	-5.07965e-05	-0.000443482	0.000251024	0.00101912	3.98375e-05
Map3k19	2.19295e-05	-2.69997e-05	-2.54348e-05	-2.44151e-05	8.42688e-06	1.946e-06	0.000138795	-2.24168e-05	-2.81408e-06
Rab3gap1	-9.57779e-05	-0.00036908	6.47941e-05	3.14933e-05	7.86663e-05	-0.000203373	0.000297977	0.000586574	0.00018915
Zranb3	2.30535e-05	-0.000126677	0.00122377	2.09503e-05	7.54699e-05	2.0437e-05	0.00010953	5.80602e-05	-1.37372e-05
R3hdm1	0.000254569	-0.000433468	0.000174129	-0.000127306	0.00012585	6.44077e-05	0.000274493	0.000687076	-5.2781e-05
Ubxn4	0.000403416	-0.000578141	-6.95309e-05	0.00024197	-0.000167087	-0.000502676	0.000988284	0.000386672	0.000334226
Mcm6	0.000560649	-3.48477e-05	0.00292686	4.67627e-05	0.000144069	-0.000186999	0.00058135	-0.000188052	-0.000407469
Dars	0.000130981	-0.000186955	0.000137664	6.94818e-05	7.24318e-05	-0.000157865	0.000687715	2.72694e-05	5.12389e-06
Cxcr4	-0.000243266	3.80791e-05	0.000513755	-0.000102106	0.00336506	-0.000164133	-6.50941e-05	-9.15781e-05	-8.83874e-05
Cd55b	0.000272089	0.000337264	5.30652e-06	-0.000113027	0.000368748	-0.000359078	-4.08092e-05	-0.000206172	-0.000200368
Gm15674	-4.36938e-05	6.14514e-06	-1.32103e-05	-7.22199e-06	-2.25213e-06	-2.04153e-05	-5.37726e-06	5.94849e-05	-4.75798e-05
Gm15675	7.62549e-05	0.000304397	-2.61319e-05	-0.000204267	0.000178825	-0.000212212	-0.00012583	-6.53214e-05	-0.000208019
Cd55	0.000774905	0.00150404	-0.000103814	-0.000819805	0.00113166	-0.000527113	-0.000368457	-0.000643843	-0.00113234
Gm16083	0.000123126	9.33447e-05	-5.93059e-05	-2.37227e-05	7.99981e-05	-7.79132e-05	-4.58258e-05	-2.66352e-05	-0.000101503
C4bp	-0.000103021	-0.000207981	0.000156503	0.000124866	0.00176416	-0.000149053	0.000313753	-2.79493e-05	0.000133036
Pfkfb2	3.01966e-05	-0.000319754	-9.87183e-05	-0.000146883	-2.74865e-05	-0.000345983	-0.00018156	0.00118506	1.95692e-05
Yod1	-0.000153708	-0.000261681	0.000136009	6.32575e-05	-0.000106187	-0.000266333	5.90116e-05	0.000370595	0.00028291
AA986860	0.00115686	0.00013478	-4.09506e-05	-0.000521155	-6.88896e-05	-0.000656754	0.0005599	0.000227347	-0.000140562
Gm28856	0.000136659	-0.000162714	-7.40152e-05	-6.07524e-05	-9.05202e-05	-0.00026939	-4.46263e-05	0.000573827	8.75216e-05
Fcamr	-0.000374369	-9.41361e-05	-1.43733e-05	-6.30099e-05	0.0052628	-0.000108652	-0.000123661	-1.08212e-05	-1.88478e-05
Gm15848	-6.79231e-05	-6.68922e-05	-3.04531e-05	-7.52427e-05	0.00175701	0.000306718	-0.000150495	-6.07513e-05	-7.2876e-05
Pigr	0.00180543	-0.000326575	-0.000151367	-0.00062238	0.00270961	0.00265556	-0.00116909	-0.000438999	-0.000739072
Fcmr	-6.09657e-05	-3.7547e-05	-2.89048e-05	-6.50614e-05	5.92978e-05	-4.3503e-05	0.000720186	-0.000104752	-1.56317e-05
Mapkapk2	0.000487493	-0.000604587	0.000151363	3.50928e-05	-8.76599e-05	-0.000628578	0.00090088	0.000501639	0.000609225
Dyrk3	1.99858e-05	-0.000466484	5.80836e-05	0.00046693	-0.000109566	-0.000148444	0.000215908	-0.000180319	0.000719015
Eif2d	0.00024077	-0.000329446	0.000223879	-5.68884e-05	-4.59161e-05	-2.73809e-05	0.000442733	0.000250163	0.000267465
Rassf5	2.40584e-05	6.11756e-05	-1.47921e-05	-4.84e-05	0.000136441	0.000174459	-0.000113096	-0.000126462	-3.03952e-05
Ikbke	0.000724867	-9.91914e-05	2.97856e-06	-6.39905e-05	0.000699749	0.000242437	2.31501e-06	-0.000263872	-7.78647e-05
Gm28913	1.29463e-06	7.37175e-05	-2.03743e-05	-3.37309e-05	-4.14656e-05	2.02029e-05	-3.83107e-05	-5.1136e-05	-4.28439e-05
Srgap2	0.000111981	-0.000502064	0.000251158	0.000134277	0.000151881	-4.76182e-05	0.000740066	0.000441645	-2.37493e-05
Gm29488	-4.74002e-07	-0.000136737	4.43775e-05	-2.18029e-05	4.01175e-05	3.69909e-05	0.00011323	0.000242796	-5.41881e-05
Fam72a	-5.6967e-05	-0.000121649	0.000321171	2.93301e-06	-1.84412e-05	8.83875e-05	0.000383341	3.19883e-05	-4.25657e-05
Rab7b	9.15747e-05	-6.53129e-05	0.000265468	6.82226e-05	-5.94775e-05	-0.000114445	6.53091e-05	-8.2952e-05	0.000139889
Slc26a9	-4.43151e-05	-0.0010299	-0.000227922	0.000656825	-0.000316307	-0.00113701	-0.000374962	0.00144526	0.00112112
Pm20d1	-0.000147322	-0.000246595	1.40147e-05	0.00021438	-9.14499e-05	-0.000380857	-0.000162638	0.00032118	0.00037425
Slc41a1	-9.09101e-05	-0.000401091	3.75977e-05	0.000189083	0.000325096	-0.000542156	-7.17201e-05	0.000245656	0.000919238
Rab29	-0.000179834	-0.000173703	0.000126201	8.94117e-06	0.00241814	-3.47943e-05	0.000160009	4.12304e-05	8.82714e-05
Nucks1	1.60933e-06	-0.000680477	0.00313659	-0.000124147	-9.77417e-05	-0.000508863	0.00106337	0.000700279	0.000549233
Slc45a3	0.000341718	-0.000309965	-5.04663e-05	-0.000222527	0.000835825	0.00158155	-9.7411e-05	-0.000404859	-0.000166081
Elk4	8.5216e-05	-0.000344806	3.75531e-05	8.39002e-06	5.39363e-05	-0.00024197	0.000601833	0.00033172	0.000207154
Mfsd4a	0.000175461	6.72646e-05	-7.32235e-05	-0.00010539	0.000438627	4.23317e-05	-0.000141565	-0.000104294	7.43096e-05
Cdk18	0.00010298	-0.000389899	-8.39855e-05	7.83368e-05	0.000265407	-0.000363331	0.000522831	-7.57055e-05	0.000888252
Gm29629	5.00631e-06	1.63366e-05	-1.41247e-05	-2.68435e-05	6.26633e-05	3.67439e-05	2.04275e-05	1.79775e-06	-5.07418e-05
Lemd1	0.00029677	-8.51982e-05	-7.13765e-05	-2.41959e-05	0.00147365	-4.31067e-05	0.000290683	-9.12286e-05	-0.000150057
Klhdc8a	0.000513614	-0.000169741	-0.000241469	-0.000292199	0.00197959	0.000148643	0.00136188	-0.000395427	-0.000149482
Nuak2	0.00194109	-0.000488889	0.000628022	-0.000110816	0.000230749	5.06651e-06	0.000107612	0.000243471	-8.89312e-05
Tmcc2	-6.55454e-05	3.08809e-06	-4.36004e-05	-7.46799e-05	0.000632454	0.000164098	6.53403e-05	-7.57005e-05	-6.82365e-05
Dstyk	-0.000121275	-0.000146476	4.00707e-05	-0.000115984	-1.47088e-05	-7.6259e-05	0.000195521	0.000374507	7.81232e-05
X6030442K20Rik	-4.5866e-05	-3.78461e-05	-1.10472e-05	-5.46758e-05	-1.11642e-05	2.46659e-05	0.000138413	6.59984e-05	-4.28992e-05
Rbbp5	0.000126498	-0.000172092	7.48825e-05	1.79098e-05	2.95188e-05	-0.000182457	0.000162975	0.000342942	-4.31422e-06
Tmem81	-4.84922e-05	-5.31912e-05	-8.38188e-07	7.30878e-06	-8.31945e-06	-8.93496e-05	-1.54214e-05	0.000240235	-3.28085e-05
Cntn2	-1.80672e-07	-3.63546e-05	-3.20195e-05	-3.09228e-06	-1.68284e-05	-4.08069e-05	9.38215e-06	8.56624e-05	-5.96429e-06
Mdm4	0.000272526	-0.000293251	0.000469293	-0.000176125	0.000341928	-0.000310679	0.000161629	0.000614369	9.0139e-05
Pik3c2b	-0.00027825	-0.000370721	-6.41275e-05	-0.000105428	-4.07977e-05	-4.23554e-05	-7.98754e-05	0.00130726	-0.00024063
Ppp1r15b	7.75728e-05	-0.00031481	0.000220112	6.14933e-05	-4.43686e-05	-0.000248716	0.00017167	0.000471145	0.000180137
Plekha6	0.000134129	-0.000455088	5.92992e-05	0.000246713	2.51074e-05	0.000738952	-0.000197875	-0.000113832	0.000168382
Etnk2	9.17925e-06	-0.00021477	-6.27546e-05	0.00027863	5.11224e-05	-7.83803e-05	0.000352372	-9.15952e-05	7.06859e-05
Sox13	0.000143933	-0.00025494	3.06391e-05	0.000119996	6.45741e-05	2.88921e-05	9.96305e-05	0.000180339	2.91053e-06
Snrpe	5.38792e-05	-0.000320411	0.00143456	0.000521666	0.000335471	-0.000428752	0.00129312	-0.000448346	5.63794e-05
Zc3h11a	-7.23788e-05	-0.000126178	3.31359e-05	-1.81836e-05	-1.48862e-05	-4.28268e-05	2.03513e-05	0.00029132	3.50149e-05
Gm38394	-0.00014177	-9.83841e-05	5.9795e-05	-2.92648e-05	4.53641e-06	-3.85654e-05	8.29238e-05	0.000201752	8.58839e-05
Atp2b4	0.000249211	-0.000314785	-0.000144387	0.000602113	0.00123145	0.000133884	-5.89986e-05	-0.000236787	-0.000273602
Prelp	-0.00021754	-0.000252832	0.000209703	-0.000116287	0.00385927	0.000595163	-0.000187773	-9.58541e-05	-8.64354e-05
Btg2	0.000557868	-0.000417463	-0.00015399	-0.000237343	-0.00040662	-0.00063877	0.000647764	-0.00051954	0.00197324
Chil1	0.00080554	-0.000806439	-0.000314361	0.00199556	-0.000299315	-0.0010415	-0.00101936	-0.000216852	0.000390774
Mybph	0.000317802	-0.000139675	3.75761e-05	0.000144958	-5.20308e-05	-0.000256275	-6.20984e-05	0.000229095	-5.01169e-05
Adora1	8.51127e-06	0.000193492	-5.6234e-05	0.000348616	-0.000223768	-0.000780009	-2.2947e-05	-2.83746e-06	-0.000263995
Ppfia4	2.29518e-06	-0.000142174	-3.23829e-05	1.95341e-05	4.79632e-05	0.000212432	5.92697e-06	0.000171232	-9.2883e-06
Tmem183a	0.000129833	-0.000413797	0.000340484	0.000389637	0.000210661	-0.000141963	0.000561467	0.000132383	2.6416e-05
Cyb5r1	-0.000313142	-0.000346237	0.000304553	0.000258149	-0.000187576	-0.000275727	0.000971001	-2.8439e-05	0.000355871
Adipor1	-0.000565916	-0.00066297	0.00011046	0.000356809	-8.58251e-05	7.87814e-05	0.000501609	0.000618915	0.000455406
Platr1	-0.000136905	-3.24579e-05	1.09315e-05	-8.3952e-07	5.70263e-06	-1.47464e-05	-1.29893e-05	0.00014642	-3.71615e-07
Klhl12	1.82508e-05	-0.00017676	3.90113e-05	-8.10327e-06	-2.8709e-05	-7.91311e-05	5.79894e-06	0.000287753	8.97299e-05
Rabif	0.000112031	-0.000183414	-3.96222e-05	9.0416e-05	0.00013858	-7.05354e-05	8.95247e-05	7.4063e-05	0.000115172
Kdm5b	-0.000278149	-0.00022334	-0.000165514	8.29359e-05	0.000734668	-0.000215537	0.000473106	-7.16239e-05	0.000447359
Ppp1r12b	6.87228e-05	-0.000143338	3.83289e-05	-0.000137023	-3.919e-05	-0.000113105	0.000847872	6.11835e-05	7.47027e-05
Ube2t	2.00867e-06	-0.000129934	0.00367963	-9.40183e-06	7.63228e-05	-0.000140753	0.000265799	-0.00011282	0.000106223
Lgr6	-0.000404996	-0.000787606	1.54498e-06	-0.000220328	-0.00023128	0.00363668	-0.000116271	-0.000212922	-0.000279982
Arl8a	2.33432e-05	-0.000479344	2.54915e-06	3.05941e-05	0.000298284	-0.000148314	0.00117137	-2.64338e-05	0.000594905
Gm15445	-6.76692e-05	-4.3431e-05	0.00012678	-6.72838e-05	-4.74219e-05	6.5542e-06	3.02575e-05	0.000135942	1.86061e-05
Gpr37l1	0.000691865	-0.000154703	-3.9617e-05	-7.80848e-05	-2.19961e-05	-9.98944e-05	-4.58152e-05	0.000121771	0.000171626
Elf3	0.00112893	-0.000837048	-5.78602e-05	-0.000229563	0.000129578	0.00119101	-0.000298738	-0.000239597	0.00104515
Rnpep	0.000838954	-0.000329406	0.000216327	8.17396e-05	0.000267602	-6.27516e-05	7.10617e-05	0.000318288	-0.000177648
Timm17a	0.000372399	-0.000378122	0.000280852	0.000685704	0.000210132	-0.000753576	0.00117471	-0.000528966	0.000431652
Lmod1	3.41864e-05	4.34984e-05	5.97066e-05	-5.88154e-05	-0.000117537	-0.000306399	3.62589e-05	5.67142e-05	9.9637e-05
Shisa4	0.000630768	-0.000549454	0.000238174	0.000187104	0.000438451	-0.000304808	0.00158031	-3.17528e-05	-8.7924e-06
Ipo9	0.00011475	-0.000339004	0.000496814	0.000139704	-2.59231e-05	-0.000275361	0.000277688	0.000306293	0.000259632
Gm28277	3.77288e-06	-2.73724e-05	-1.79979e-05	3.87556e-07	8.26135e-05	-2.13375e-05	-2.40462e-06	5.21956e-05	-3.58908e-05
Nav1	-0.000142169	-0.000545183	-0.000144587	0.000642475	-8.16419e-05	-0.000306775	-0.000295761	-1.748e-06	0.000928544
Csrp1	0.00107925	-0.000905911	-3.35453e-05	0.00047699	0.00100666	-0.00111772	0.00262612	0.000123032	0.000129772
Phlda3	0.000201582	-0.000517465	1.79749e-05	-0.000320484	-3.95541e-05	-0.000499482	0.00229402	-0.000529725	0.00122875
Tnni1	-0.000108549	-0.000204517	0.000124185	6.38205e-05	-3.09613e-05	8.43637e-05	5.48627e-06	-9.12336e-05	0.000516438
Lad1	-3.93964e-05	-0.000409192	0.000202989	0.00011364	-8.12744e-05	0.000566905	0.000651475	-0.000458582	0.0004849
Tnnt2	-0.000100653	-0.000115556	0.000132603	7.60522e-05	-4.16236e-06	6.16447e-05	9.60244e-05	-7.84815e-05	0.000195293
Tmem9	0.00021528	-0.000170072	0.000121733	0.000234871	-4.1438e-05	-0.000120809	0.00034147	-0.00028907	0.000219345
Cacna1s	0.000643678	-0.000287857	0.000100136	-0.000146997	-3.92419e-05	-0.00027359	-3.47376e-05	0.000889135	-0.000104162
Kif21b	-1.15937e-05	-5.36154e-05	6.91764e-05	-7.17433e-05	3.11601e-05	-2.12272e-05	-0.000300793	0.000155996	0.000201632
Mroh3	-1.2632e-06	-6.87573e-05	7.82069e-05	3.80998e-05	-2.6744e-05	7.91292e-05	-2.2829e-05	-5.46065e-05	0.000104156
Inava	0.000250624	-0.000399707	0.000273224	0.000290493	3.48109e-05	0.000376127	0.000286184	-0.000349043	0.000187866
Camsap2	-0.000160967	-0.000406722	3.71267e-06	2.05355e-05	-0.000177279	0.000160249	6.99244e-05	0.000678248	0.000163362
X9230116N13Rik	0.000111163	1.25393e-05	4.8287e-05	-7.72172e-05	2.65071e-05	2.32808e-05	5.06208e-06	-2.77e-05	3.55853e-06
Ddx59	7.25752e-05	-3.8063e-05	7.53761e-05	-3.251e-05	-2.45604e-05	-1.06827e-05	0.000289846	-2.43432e-05	4.14762e-06
Zfp281	-2.34953e-05	-0.000285265	5.40024e-05	-2.19353e-05	-0.000107601	-0.000359013	0.000294987	0.000481576	0.000313468
Gm19705	0.00013674	8.48268e-06	0.000159898	-2.5286e-05	-4.64374e-05	-0.000185249	0.000247797	-8.26849e-05	-1.43314e-06
Platr22	-0.000193781	-0.000240932	-0.000111697	2.51175e-05	-0.000100073	-0.000219741	0.000623498	0.000337605	0.000189066
Gm4258	5.09413e-05	-0.000142631	0.000131387	-6.65391e-05	-0.000115944	0.000165151	0.000239016	0.000143491	-0.000120746
Gm26930	-6.51034e-05	-6.3221e-05	-4.76387e-05	-7.64046e-06	-3.22378e-05	7.076e-05	6.43466e-06	0.000148665	-4.1763e-05
A430106G13Rik	-9.70699e-05	-5.30007e-05	4.36995e-05	-5.18963e-05	-1.80975e-05	3.21375e-05	4.45055e-06	0.000154479	3.14797e-05
Nek7	-0.00029952	-0.000596561	0.000215675	0.000229575	2.8845e-05	0.000497959	0.000285125	0.000185212	0.000458855
Lhx9	-2.95618e-05	-3.50507e-05	1.63847e-05	9.42766e-05	-1.39043e-05	-4.55791e-05	-3.80488e-05	-3.53865e-05	7.33314e-05
X2310009B15Rik	-9.83398e-06	-0.000184639	0.000169274	0.000341473	-7.88633e-05	-0.000287175	0.000285235	-0.000311692	0.000424063
Dennd1b	7.74291e-05	-0.000450556	7.27754e-05	0.00022468	5.30009e-05	-0.000254532	0.000236954	0.000394428	0.000312159
Crb1	-7.53225e-06	0.000506841	-1.93495e-05	-0.000189737	-0.000177192	-0.000433941	-0.000207134	-0.000236773	-0.000217707
Zbtb41	-0.000266145	-0.000257525	0.000286718	6.26834e-05	-2.44933e-05	-0.000152671	0.000421753	0.000529853	-9.75035e-05
Aspm	-6.46518e-05	-0.000147486	0.00652739	-0.000114214	-2.9634e-05	-0.000122673	-0.000121797	5.8943e-06	1.49754e-05
Cfh	-0.000365727	-0.000791805	-4.79939e-05	-0.0002092	-0.000258863	0.00350971	-0.000177679	-0.000200502	-0.00027211
Cdc73	-0.000216686	-0.00057708	3.77902e-06	0.000396594	4.26016e-05	-0.000416148	0.000358787	0.000583714	0.000379645
B3galt2	-0.000245892	-0.000227076	2.42439e-06	-8.29373e-05	0.000663286	0.000811409	0.000162673	-5.90812e-06	-7.14602e-05
Glrx2	5.74463e-05	-0.000368008	-0.000264058	0.00042759	-4.85025e-05	-0.000322574	0.000638331	-0.000109201	0.000419852
Ro60	-0.000315218	-0.000462974	0.000121548	0.000128382	-0.000119367	-0.000612248	0.000280436	0.00111724	0.000198362
Uchl5	-9.80774e-05	-7.03559e-05	0.000989554	0.000173692	0.000258024	-0.000254318	0.000594917	-0.00021073	7.73357e-05
Gm29170	-5.6869e-05	-3.79817e-05	0.000130908	-2.77424e-07	-6.05581e-05	-4.40097e-05	0.000106529	6.64547e-05	3.6267e-05
Rgs2	-0.000128911	-7.02545e-05	-2.63351e-05	-2.70392e-05	0.000503297	0.000276542	1.0501e-05	-3.13949e-05	-1.71339e-05
Pla2g4a	0.000577917	0.000505848	0.000236316	-0.000227942	0.000445349	-0.000301675	-0.000284053	-0.000377399	-0.000320336
Ptgs2os	0.00059637	0.00037686	0.000373118	-0.000189623	-0.000113249	-0.000532693	-0.00010206	-0.000186092	-0.000143537
Ptgs2	0.00060183	0.00027568	6.00892e-05	-0.000348936	-0.000223193	-0.00095117	7.28611e-06	0.000542985	7.55392e-05
Ptgs2os2	0.000768071	0.000365938	0.000286835	-0.000446369	-0.000312096	-0.00117909	-0.000180512	0.000197859	0.000665388
Odr4	6.07943e-05	-0.000366247	6.06216e-05	0.000207371	1.52139e-05	-5.1414e-05	0.000303951	0.000263422	0.000163363
Tpr	0.000429642	-0.000753031	0.000780519	0.000122981	8.05674e-05	-3.44832e-05	0.00099294	0.000592055	0.000106888
Prg4	2.91211e-05	-7.91919e-05	-3.55848e-05	-4.68165e-05	8.57126e-05	0.000285032	-1.86635e-05	9.64765e-06	-6.23077e-05
Hmcn1	5.5414e-05	-1.40544e-06	0.000425979	-3.39931e-06	-2.56561e-05	-5.206e-05	-1.50389e-05	-3.37026e-05	3.29009e-06
Gm10138	0.000128344	-0.000152569	3.28896e-05	0.000178451	7.15394e-05	-1.03026e-05	5.61073e-05	7.34084e-05	-0.000112803
Ivns1abp	-0.000386225	-0.000303614	0.00026356	0.000370747	9.60535e-05	-0.00010115	0.000307069	6.24494e-05	0.000113432
Swt1	-0.000205304	-0.000192516	0.000168028	-0.000153655	-0.00028441	-0.000960824	7.27914e-05	0.00133239	-6.49458e-05
Trmt1l	0.000694791	-0.000271904	5.70131e-06	-0.000174017	8.25748e-05	-0.000100998	0.000131717	0.000385342	-1.30244e-05
Rnf2	-0.000135683	-0.000276385	1.89024e-05	3.35745e-05	6.43522e-05	-0.000110306	0.000168834	0.000399764	0.000199349
Fam129a	0.000149902	-9.73225e-05	-7.98131e-05	-0.000313974	6.5914e-05	-0.000647426	0.000556668	0.000814696	8.92013e-05
X2810414N06Rik	-8.68343e-05	1.52296e-05	-2.97316e-05	-2.15885e-05	-1.26137e-05	-2.7106e-05	-2.07688e-05	3.32422e-05	3.16671e-05
Edem3	-4.58145e-05	-0.000463605	-2.02069e-05	0.000158024	-7.41098e-05	-0.000230713	3.77513e-05	0.000717279	0.000311256
X1700025G04Rik	0.000144551	-0.000310153	0.000505756	1.78551e-05	0.000484112	-0.000347099	-0.00012448	0.000695533	8.39197e-05
Tsen15	4.7196e-06	1.64968e-05	0.000256722	-3.28018e-05	6.43883e-05	-4.47632e-05	0.000418255	-0.000129672	-7.38078e-05
Rgl1	5.62343e-05	0.000422916	2.54474e-05	-0.000147501	-9.6547e-05	-0.000360328	-1.19863e-05	-0.000218785	-0.000236251
Gm15479	-1.44987e-05	4.52614e-05	-8.76064e-06	-1.0118e-05	-3.35128e-06	-4.41298e-05	-5.47258e-06	-1.81362e-05	-1.86962e-05
Gm28792	2.3563e-06	9.37901e-06	-7.52464e-06	-9.45113e-06	9.03149e-05	-1.22037e-05	1.56951e-05	-1.9232e-05	-2.50869e-05
Arpc5	8.20161e-05	-0.000920757	0.000148247	0.000603433	0.000610686	-0.000377197	0.00181463	0.000227111	0.000343611
Smg7	0.000263296	-0.00038089	0.000186807	7.38636e-05	0.000183405	-0.000206209	0.000359392	0.000302535	0.000164525
Gm28791	8.52586e-05	-0.000126491	-1.33402e-05	-8.46316e-05	1.48609e-05	-6.41792e-06	4.6409e-05	0.000332185	-8.3573e-05
Nmnat2	-3.46786e-05	-3.67268e-05	2.87054e-05	-3.36253e-05	4.26967e-06	0.000189012	0.000170701	-5.97173e-05	-3.0248e-05
Lamc2	-0.000136967	-0.000993391	-3.1438e-05	0.000494171	0.000225417	-0.000659862	0.00281736	3.62275e-05	0.000617744
Lamc1	9.93366e-05	-0.000532116	0.000103578	0.00037286	-8.92189e-05	-0.000398345	0.000726866	0.000282324	0.000283844
Dhx9	0.00032159	-0.000509206	0.000364266	0.000167517	0.000127507	-0.000270288	0.000333079	0.000688348	-1.55696e-05
Npl	-0.000156634	-0.000356929	8.19328e-05	0.000826962	-9.12744e-05	-0.000299781	9.07206e-05	-0.000255722	0.000238082
Rnasel	0.000493621	-0.000132619	-1.17526e-05	-0.000118101	0.000487408	0.000280924	5.58252e-05	-0.000151731	6.59766e-05
Rgsl1	-2.79206e-05	2.36851e-05	-9.39993e-06	-1.5545e-05	-4.3848e-07	-1.48946e-05	5.4201e-06	-1.48076e-05	-2.0099e-05
Teddm2	-5.0481e-05	3.9184e-05	9.20252e-05	-3.84988e-05	4.79792e-05	-3.69821e-06	-8.69861e-05	0.000100812	-9.96489e-05
Glul	0.000894617	0.000417293	-4.52041e-05	-0.000651315	0.000383435	0.00127431	-0.000481673	-0.000517522	-0.000783715
A830008E24Rik	-5.25385e-05	0.000139525	-3.35126e-05	-7.7208e-05	1.92797e-06	-4.10028e-05	-0.000106172	-9.23723e-05	-8.48459e-05
Gm9530	3.52935e-05	3.70769e-05	-1.99436e-06	-5.15282e-05	5.1075e-05	9.32776e-05	-4.50854e-05	-7.09653e-05	-6.15322e-05
Ier5	0.000552452	-0.000569875	0.000121277	-2.30199e-05	8.38583e-05	-0.000339136	0.00034984	-0.000912141	0.00229153
Mr1	4.42543e-05	-0.000168155	-7.93602e-05	0.000124395	-6.17412e-05	2.19522e-05	0.000244525	-0.000204109	0.000328442
Stx6	0.000333633	-0.000220872	4.94685e-05	-8.69284e-06	0.000278057	-0.000532458	0.000450756	0.000271894	0.000182777
Xpr1	-9.28779e-05	-0.000359672	3.15951e-05	-1.15925e-05	3.72e-06	3.03468e-05	0.000154146	0.0003135	0.00039818
Acbd6	0.000554185	-0.000323014	0.000238522	6.43768e-05	6.00258e-05	-2.18344e-05	0.000548422	-0.000100727	0.000227175
Qsox1	0.000540598	-0.00103987	-0.000138918	-0.000225988	-0.000233164	0.00442975	-0.000380253	-0.000678997	-0.000429185
Cep350	0.000404614	-0.000346554	0.000145556	-0.000140111	0.000185982	-2.95489e-05	-2.27137e-05	0.000654906	6.58143e-05
Tor1aip1	0.00112095	-0.000534799	3.37553e-05	-0.000291006	0.000493896	-0.000116238	0.000230305	0.000735258	0.000199471
Tor1aip2	0.000711185	-0.000615687	9.79131e-05	-2.28924e-06	0.000135582	-0.000484552	0.00103662	0.000368027	0.000592383
Tdrd5	0.000102858	2.17257e-05	-9.50683e-05	-0.000106811	-5.44109e-05	-0.000437866	5.57696e-05	0.000398891	-6.09504e-06
Nphs2	6.0464e-05	-0.000242878	-5.94625e-06	-0.000237274	-0.00015981	-0.000459513	0.000143395	0.00077898	0.000370502
Axdnd1	-9.06847e-05	-0.000253046	5.69927e-06	0.000128409	-6.35105e-05	-0.000222038	-0.000251344	9.99871e-05	0.000737781
Gm2000	1.97741e-05	-0.00018648	-1.54975e-05	1.83988e-05	6.0368e-05	-0.000175637	0.000304726	0.000229023	2.63066e-05
Soat1	-0.00059854	-0.000867452	-9.80532e-05	0.000380988	-0.000270158	-0.00135778	-0.00099807	0.00147174	0.00203047
Abl2	0.000131372	-0.000292888	-0.000105012	7.91036e-05	-1.62486e-05	-0.000238485	0.000377226	0.000211833	0.000291295
Tor3a	0.0015369	-0.000542918	-1.89661e-05	-0.000331579	0.00102939	0.000320387	0.000794452	-0.000282815	0.000564697
Fam20b	-6.02565e-05	-0.000605846	9.48896e-06	0.00015559	-0.000154584	-1.76643e-05	9.19204e-05	0.000631481	0.000517761
Ralgps2	4.59133e-06	2.37361e-05	-8.64445e-06	-6.90118e-05	-6.66539e-06	0.00033599	0.000117445	-0.000151904	-0.000144901
Rasal2	-0.000288736	-0.000126229	0.000121574	6.06523e-05	0.00281333	3.47941e-05	5.74124e-05	-5.37671e-05	-6.35778e-05
Cryzl2	-1.85526e-05	9.97891e-05	-0.000160691	0.000267196	2.3197e-05	-0.000312078	0.000101325	-0.000236277	-8.95101e-05
Cop1	2.14698e-05	-0.000486608	0.000106353	-3.89674e-05	0.000671446	0.000462437	0.000461446	0.000397253	-5.5618e-05
Gm37294	-0.000119206	4.24407e-05	-9.64417e-06	-2.55135e-05	0.000375156	-2.83519e-06	-1.15363e-05	-1.51502e-05	-2.68419e-05
X4930523C07Rik	0.000693377	0.000234983	0.000310274	-0.000508524	0.000359925	-0.00103126	0.00158778	4.5247e-07	-0.000205272
X4930562F07Rik	-6.06084e-05	4.39204e-05	-2.28944e-05	-2.7474e-05	-2.23182e-05	-8.44859e-05	6.6026e-05	1.56579e-05	-7.6037e-06
Tnn	-5.09805e-05	7.26126e-05	8.78344e-05	-5.59438e-05	-3.09604e-05	-0.000108731	0.000165556	-1.72809e-05	-6.99382e-05
Mrps14	0.000182424	-6.14767e-05	0.000308176	0.000244724	0.000214936	-0.000157637	0.000912368	-0.000461829	-0.000126933
Cacybp	0.000737585	-0.000268339	0.000485865	0.000194984	0.000282592	-0.00023774	0.00116705	-0.000230433	-0.000140002
Rabgap1l	-0.000378757	-0.000945085	-0.000266791	0.00199209	-0.000254771	-0.000918241	-0.000299439	-0.000117904	0.000576729
Gm36975	1.97813e-05	3.99955e-06	-3.89033e-05	4.65346e-06	-2.71449e-05	-7.83e-05	3.29085e-05	3.07835e-05	4.24914e-06
Gm37529	-2.47746e-05	-0.000184184	8.47893e-06	0.000185502	-2.51819e-05	-0.000119105	-5.39643e-05	0.000182107	4.36442e-05
Gpr52	-3.1285e-05	-2.21372e-05	-1.04562e-05	-2.72304e-05	-1.30553e-05	-4.43639e-05	-7.40736e-06	8.01902e-05	7.48338e-05
Rc3h1	-0.000210065	-0.000425269	7.52361e-05	-2.82446e-05	0.000159836	-0.000151103	0.000549681	0.000835259	5.03647e-05
Serpinc1	-0.000168359	-0.000171409	6.81392e-05	0.00018089	-2.68133e-05	-0.000134202	0.000209635	-3.68682e-05	0.000238113
Zbtb37	-0.000131954	-0.000153383	2.06504e-05	-1.54559e-05	-3.86804e-05	-0.000247411	-9.70456e-07	0.000532345	5.59399e-05
Gas5	2.9825e-05	0.000316254	-0.000191653	-3.43624e-05	3.38232e-05	-0.00091477	0.0010645	-0.000575108	0.000136787
Dars2	-2.84324e-05	-5.45902e-05	0.000719793	4.03026e-05	-2.66623e-05	-8.26213e-05	8.51497e-05	2.08201e-05	1.65442e-05
Gm37634	-2.37248e-05	-2.57618e-05	5.74766e-05	-3.42054e-06	-3.74042e-05	-2.10802e-05	-9.80087e-08	6.61605e-05	7.30519e-06
Cenpl	9.43053e-05	-9.22105e-05	0.00212922	-1.27089e-05	0.000123689	-0.000132794	3.46913e-05	-7.72589e-05	0.000134026
Klhl20	9.63955e-05	-4.68382e-05	1.54086e-05	-6.61862e-05	2.77577e-06	-0.000139601	0.00015663	0.000186477	-5.7311e-05
Ankrd45	-1.85597e-05	7.73742e-06	-1.28149e-05	-2.834e-05	-2.07579e-05	3.2666e-05	-4.27685e-05	-8.04832e-06	-5.79631e-06
Prdx6	-0.00138383	0.00218904	-0.000277929	-0.00085152	-0.000376516	-0.00103164	0.000337839	-0.000849173	-0.00108879
Tnfsf18	9.23918e-06	-2.8712e-05	-2.55146e-05	-3.49452e-05	-3.872e-05	0.000304817	-3.19387e-05	-5.1423e-05	-4.42194e-05
Suco	3.82113e-05	-0.000568481	0.000434404	8.13788e-05	-5.55772e-05	-8.57716e-05	0.000122805	0.000654557	0.000461255
Pigc	-2.76399e-05	-0.000184513	-3.41823e-05	-6.89316e-05	-9.8917e-05	0.000203603	0.00045281	0.000162815	-9.9421e-05
Gm38304	-2.26137e-05	1.00334e-05	-7.43121e-06	5.50816e-06	7.13888e-06	-7.28673e-06	-1.91145e-05	-1.9988e-05	-9.99985e-06
Dnm3	0.000196367	-0.000130344	-0.000104934	-0.000203813	-5.19768e-05	-0.000144952	0.000586972	0.000251306	-5.08702e-05
Dnm3os	2.27357e-05	-2.09123e-05	2.14024e-05	-4.83991e-05	-3.94257e-05	-4.6453e-05	0.000150284	-1.67161e-05	5.12033e-05
Eef1aknmt	0.000306333	-0.000120592	2.12619e-05	3.42894e-06	6.29704e-05	-4.08658e-05	0.000283906	9.68417e-05	-0.000139451
Vamp4	0.000141885	-0.000245079	9.83792e-05	6.2332e-05	0.000137926	-7.87052e-05	0.000316364	0.000233266	0.00010254
Prrc2c	0.000299599	-0.00101302	0.000319589	0.00048046	-0.000106934	-0.000497669	0.000313195	0.000634285	0.00111812
Fmo4	-0.000182597	-0.000287515	-2.88409e-05	0.0003431	-0.000108156	-0.000273432	-3.70538e-05	-0.000181825	0.000748462
Fmo1	-4.88711e-05	-0.000221327	-4.22651e-05	-0.00020445	-0.000221363	0.00175905	-0.00036694	-0.0003704	7.53214e-05
Fmo2	-0.000293613	0.0015776	-0.000320293	-0.00075099	-0.000605395	7.2746e-05	-0.00109981	-0.00110278	-0.00047491
Fmo6	-0.000324093	-0.00051983	9.19177e-05	-0.000149258	-0.000180354	0.00243296	-0.00016863	-0.000143056	-0.00019739
Fmo3	-0.000739583	7.42917e-05	-0.000236102	-0.000568811	-0.00056605	0.00354731	-0.000871444	-0.000698514	-0.00068448
Gm37273	7.26046e-05	-5.76703e-06	7.70797e-05	-5.05581e-05	1.40789e-05	0.000243712	-8.06066e-05	-6.64516e-05	-4.2542e-05
Gorab	0.000152538	-7.46869e-05	3.41538e-05	-9.4559e-05	0.000148842	8.33066e-05	4.188e-05	0.000114688	9.62315e-06
Kifap3	-0.000205112	-0.000205546	0.000190532	1.69051e-05	0.000479585	-0.000106916	0.000842737	2.66666e-05	0.000122471
Scyl3	-8.49137e-07	-0.000105202	-4.33922e-06	-7.49549e-05	0.000243979	-3.25399e-05	0.000112805	0.000314378	-4.85924e-05
BC055324	-8.08628e-05	-7.05373e-05	0.0021423	2.09013e-05	3.05418e-05	-8.77259e-05	0.000296045	-5.28063e-05	-6.17138e-05
Mettl18	3.02574e-05	6.10972e-06	6.04137e-06	-8.55835e-05	1.95774e-05	0.000131315	3.09968e-05	5.12647e-05	-7.17447e-05
F5	-0.000295763	-0.000248187	-1.68881e-05	-8.16697e-05	0.000675179	0.00108771	6.1221e-05	-5.4806e-05	-0.00010616
Slc19a2	-6.59466e-05	-0.000147813	3.74359e-05	-4.26497e-05	-7.34575e-05	-2.67998e-05	0.000298258	-2.72775e-05	0.000314434
Ccdc181	7.13298e-05	-0.000119523	8.17945e-05	-4.89898e-05	1.11467e-05	1.25582e-05	0.000244299	0.000252369	-0.000126978
Blzf1	0.000133192	-0.000206381	6.8333e-05	-6.79585e-06	0.000101907	1.29994e-05	0.000369992	0.000274995	-0.000153146
Nme7	-2.7712e-05	-0.000411294	0.000120423	6.37256e-06	-9.89259e-05	-0.000314702	-0.00012449	0.000811651	0.000356718
Atp1b1	-0.000379553	8.74853e-05	-0.0001318	-0.000138804	-0.000269352	-0.00153552	-0.000630502	0.00105836	0.00119489
Gm26685	-3.53984e-05	3.39595e-06	0.000138813	1.48032e-05	6.49582e-05	-7.577e-05	2.3437e-05	1.65155e-05	1.76132e-05
Sft2d2	-0.000363455	-0.000364601	0.000117442	1.5313e-05	0.000134851	-0.000586385	0.000516053	0.00101354	6.44548e-05
Tiprl	-5.81489e-06	-0.000250833	0.000362934	7.73173e-05	0.000218587	-0.000362085	0.000648794	0.000145711	0.000259465
Gm38190	-3.83876e-05	-0.000151865	0.000116871	-3.00256e-05	-7.70172e-05	-3.83672e-05	-4.63383e-05	0.000429819	1.72977e-05
Gpr161	-2.88496e-05	-2.57835e-06	-1.893e-07	-1.98336e-05	8.56238e-05	-2.94671e-05	7.15114e-05	-5.17613e-06	1.69561e-05
Dcaf6	-5.85137e-05	-0.000161759	-0.000116629	-9.49422e-05	-4.51262e-06	-0.000104011	0.000157627	0.000255894	0.000194116
Gm37864	-8.41216e-05	-5.53181e-05	8.14585e-05	-3.64072e-05	-3.53226e-05	-6.30741e-05	-3.3182e-05	8.94039e-05	0.000180708
Mpc2	-0.000310537	-0.000619659	-0.000225772	0.000878449	-0.000230279	-0.000942231	-0.000615385	6.54364e-05	0.00168523
Adcy10	-0.00010695	-0.000136146	-3.1867e-05	8.87894e-05	-4.86421e-05	-0.00010689	0.000193588	-4.00019e-05	0.000267817
Mpzl1	8.17861e-05	-0.000287925	0.00011966	0.000385829	8.06757e-05	-0.000307571	0.000205574	-1.16341e-05	0.000134363
Rcsd1	-5.57691e-05	0.000141555	-6.82383e-05	-9.02196e-05	2.92592e-05	-1.51048e-05	1.50998e-06	-0.000115486	-7.2958e-05
Creg1	-0.00112626	0.00143812	-3.48512e-05	-0.000887148	-7.91698e-05	-0.00187883	-8.93345e-05	0.000313134	0.000365779
Gm16565	-5.80721e-05	4.7769e-05	-1.86346e-05	-2.53613e-05	7.89205e-05	-7.83364e-05	1.55195e-05	-2.40283e-05	-4.21018e-06
Cd247	-0.000104968	-1.75309e-05	-2.03692e-05	-9.91783e-06	0.000749113	1.46049e-05	-8.77312e-06	3.02283e-05	-2.25363e-05
Pou2f1	-3.80766e-05	-0.000265174	0.000396045	-6.11208e-05	-8.6718e-06	-0.000189769	0.000149682	0.000482827	0.00020279
Gpa33	0.000141786	-0.000454643	-8.13502e-05	0.000209529	0.000568329	-0.000337001	0.000769646	-0.000278102	0.000835913
Ildr2	-0.000455842	-0.000343393	0.000431881	0.000351926	-0.000162096	-0.000267196	0.00220149	-0.000188167	-0.00026611
Gm15853	6.75908e-05	3.58136e-05	-3.19251e-05	-5.03752e-05	2.67071e-05	-7.69854e-05	-0.000126533	0.000144199	-4.6716e-05
Tada1	-4.90115e-05	-0.000198473	0.000164581	0.000103406	0.00010844	-0.000205817	0.000209809	0.000218823	7.11076e-05
Pogk	-0.000276177	-0.00034997	-9.60356e-05	0.000215886	0.000295068	-0.000369091	0.000292779	0.000336315	0.000432398
Uck2	-0.000117056	-0.000162339	0.000135499	-5.55046e-05	0.000199079	-0.000279023	0.00136887	-0.000209582	0.000251321
Tmco1	-0.000460611	-0.000121562	0.00037642	-0.000183347	-0.000166208	-0.000180476	0.0010203	0.00023283	0.000252779
Aldh9a1	-9.47066e-06	-0.000533713	-2.16167e-05	0.00033574	-0.000164085	-0.000319808	6.00597e-05	0.000934917	0.000112069
Mgst3	3.82367e-05	-0.000441277	0.000414946	0.000696559	-0.00036243	-0.000503679	0.00195137	-0.000767095	0.000385201
Rxrg	-2.55809e-05	-5.76372e-05	-3.21256e-05	-4.76843e-05	-2.22495e-05	-5.434e-05	0.000140067	-3.28813e-05	0.000262611
Gm20711	1.67129e-05	4.89523e-06	3.04744e-05	-8.80288e-05	-3.60988e-06	-3.97477e-05	-0.000131839	0.00030053	-0.000121569
Pbx1	0.000378743	0.00017062	-9.76103e-05	-0.000543442	-0.000110671	-0.000362808	-0.00048156	0.000739838	-0.000161234
Nuf2	-6.12275e-05	-0.000163575	0.00706786	-1.73015e-05	-3.18109e-05	-0.000151308	-3.35397e-05	-6.97896e-05	-8.48834e-05
Rgs5	-5.16746e-05	-2.5605e-06	0.000110656	1.68533e-06	0.000173832	-7.07862e-05	7.6674e-05	-4.06798e-05	9.44926e-05
Ccdc190	0.00101229	0.000531687	-7.70674e-05	-0.000383229	-0.00050611	0.000688778	-0.00069731	-0.000668449	-0.000464457
Gm15852	-6.21252e-05	6.93274e-05	-3.06074e-05	-1.73925e-05	-3.11029e-05	-4.40429e-05	-4.00071e-05	2.45152e-05	-6.11579e-05
Hsd17b7	7.27569e-05	-0.000141565	0.00019318	-6.79849e-05	5.03528e-05	-0.000122897	0.000139473	0.000683832	-0.000259856
X3110045C21Rik	4.39395e-05	-1.61637e-05	6.75597e-05	-2.52373e-05	-1.49024e-05	0.000103587	2.65246e-06	-8.11176e-06	-8.88287e-05
Ddr2	0.000153231	-4.75214e-05	4.05176e-05	8.03949e-05	-4.76984e-05	-1.99525e-05	0.000100652	-0.000136884	-5.06345e-06
Uap1	0.000844316	-2.17265e-05	0.00010034	0.000129619	0.00095283	0.000397294	-0.000269342	-0.000402584	-0.000256136
Gm37502	-3.25777e-05	3.73475e-05	-4.1315e-06	-8.48649e-06	-4.10304e-06	-3.30212e-05	-1.97964e-05	-3.49852e-06	-4.82669e-06
Uhmk1	-0.000364097	-0.000455935	3.4608e-05	0.000157066	-1.64139e-05	-0.000308516	0.000562121	0.000671984	0.000266476
X4930500M09Rik	0.00010123	-2.39577e-06	9.56794e-05	-1.26232e-05	-2.83796e-05	-1.14618e-05	-1.15193e-05	-3.03913e-06	1.15213e-05
Gm7694	-5.6406e-06	-0.000199157	-4.96662e-05	5.83497e-05	0.000126563	0.000210292	-4.48181e-05	0.000213661	-4.05099e-05
Nos1ap	7.31356e-05	-0.000299177	8.88433e-06	3.47784e-05	0.000128257	0.000379994	-0.000100837	0.000207606	5.13912e-05
Olfml2b	0.000227121	3.98344e-05	0.000467146	-0.000106016	-4.73592e-05	0.000374148	-5.74697e-05	-0.000235028	-0.000181741
Atf6	-5.62073e-05	-0.000380829	-2.96045e-05	2.82885e-05	-3.29538e-05	-0.000191315	0.000417096	0.00053803	0.000241487
Gm9929	-3.86559e-05	-1.55678e-05	-1.70876e-05	-2.0662e-05	-2.25818e-05	6.53679e-05	1.44105e-05	6.27894e-05	-4.22953e-05
Dusp12	9.72374e-05	-5.39216e-06	1.13099e-05	0.000195104	3.27804e-05	-0.000267218	0.000148462	-0.000175332	0.000103978
Gm26620	-3.44247e-05	3.48065e-06	1.0222e-06	-7.12112e-06	-5.42923e-05	-9.53735e-05	8.44696e-05	-1.60134e-05	7.98603e-05
Cfap126	-3.80686e-05	2.52001e-05	9.04646e-05	-0.000153505	-9.82246e-05	0.000117167	0.00021218	0.00014196	-0.000207503
Sdhc	8.78868e-05	-0.000565291	0.00031377	0.000685654	-0.00013644	-0.000531727	0.000539414	0.000205002	0.000220745
Mpz	-0.000363157	-0.000241607	-5.84947e-05	1.63013e-05	-1.05189e-05	-0.00023559	-0.000219852	0.000706496	0.000294555
Pcp4l1	-0.000158369	-0.000125474	2.97938e-05	-0.000120538	0.000101652	0.000282739	-0.000134432	0.000316186	-6.01125e-05
Nr1i3	0.000161536	-4.98752e-05	-7.57083e-06	1.37987e-05	1.59234e-05	-7.03296e-05	-1.06502e-05	8.54606e-05	1.31771e-05
Tomm40l	0.000122894	-0.000244282	0.000133547	0.000176009	-6.17299e-06	-0.000112486	0.000138032	0.000150127	5.85565e-05
Fcer1g	-0.000103755	-2.39098e-05	0.000102342	6.10649e-06	0.000739717	-7.15093e-05	-9.57632e-05	0.000105873	1.44342e-05
Ndufs2	-0.000171692	-0.000582973	0.000205969	0.000617749	0.000138452	-0.000651345	0.00113447	4.78774e-05	0.000531725
B4galt3	0.000196619	-0.000843025	0.000106719	0.0005243	-4.86791e-05	-0.000521988	0.000546216	0.000236947	0.0010683
Ppox	0.00011853	-0.0001374	7.30324e-05	-3.68011e-06	-1.24557e-05	4.2396e-05	8.21408e-05	-5.59103e-07	0.000136065
Usp21	6.3263e-05	-9.86159e-05	0.000256009	-5.69369e-05	1.59871e-05	-2.51603e-05	1.21026e-05	0.000226792	-3.42962e-05
Ufc1	4.5358e-05	-0.000689979	3.09699e-05	0.000994378	-3.48935e-05	-0.000484956	0.000734138	-0.000108926	0.000423489
Gm20045	-8.00414e-05	-0.000205782	-3.03337e-06	5.5012e-05	-6.2331e-05	-0.000123775	1.12374e-05	0.000354923	2.2891e-05
Dedd	0.000122145	-0.000306589	-1.79166e-05	2.69546e-06	0.000126879	3.32358e-05	0.000153334	0.000368241	0.000150588
Nit1	-0.000125497	-0.000465734	-9.88766e-06	0.000178447	-2.0982e-05	-0.000256304	3.23258e-05	0.000574952	0.00054767
Pfdn2	0.000186499	-0.000807296	0.000122897	0.000719429	0.000130105	-0.000840526	0.00108401	-0.000203032	0.00112327
Klhdc9	9.15907e-06	4.87361e-05	-6.89654e-06	-9.76139e-05	-5.54646e-05	0.000172205	-6.5058e-05	-3.68503e-05	-7.33935e-05
Nectin4	0.000668369	0.000280578	-0.000110528	-0.000463393	-3.05024e-05	3.42714e-05	4.48409e-06	-0.000254104	-3.60509e-05
Arhgap30	-8.11042e-05	-0.000133749	1.80516e-05	7.16314e-05	7.9995e-05	-0.000144306	-0.000137567	-5.99447e-05	0.000518578
Usf1	0.000583917	-0.000378809	7.20791e-05	2.62565e-05	0.000441693	-0.000205691	0.000458158	6.12923e-05	0.000359691
Tstd1	-0.000511718	9.35229e-06	5.03732e-05	-0.000101976	-1.57778e-05	0.00185093	-0.00047523	-0.000470012	-0.000483456
F11r	0.000307545	-0.000692976	7.53282e-05	-4.56843e-05	0.00079833	-0.000802676	0.00239728	0.000218797	0.000611494
B930036N10Rik	0.000438512	4.56007e-05	0.000241736	-6.27976e-05	7.71988e-05	-0.000356908	0.000104734	-0.000143419	5.41256e-05
Alyref2	3.21904e-05	-0.000215592	-7.2173e-05	8.95895e-05	1.11155e-05	0.000198419	0.000103978	-7.4013e-05	0.000155534
Itln1	0.000172042	-0.000777146	3.29338e-05	-0.000144316	-0.000215678	0.00311845	-0.000132815	-0.00022405	-0.000255923
Slamf1	-9.04347e-05	-3.40222e-05	2.54067e-05	-2.71555e-05	0.000364125	9.45622e-05	6.85475e-06	-9.7328e-06	2.07301e-05
Vangl2	1.84038e-05	-0.000227457	7.78139e-05	0.000120328	0.000547986	8.10908e-05	0.000121756	7.57143e-05	-4.94759e-06
Ncstn	0.000180114	-0.000454422	-6.20052e-06	0.000191675	0.000229449	-0.000188237	0.000654277	0.000149498	0.000263179
Copa	0.000558111	-0.000522835	-5.60461e-05	0.000228999	-8.60952e-07	-0.000174011	0.000460803	0.000347238	0.00010525
Gm37756	4.73982e-05	-2.74489e-05	-4.45796e-05	1.4272e-06	0.0001136	5.55779e-05	-4.46792e-05	7.04873e-05	-7.61077e-05
Pex19	0.000237159	-0.000218719	-9.21924e-06	5.76072e-05	0.000131649	-0.000247779	0.000185351	0.000291648	6.59019e-05
Dcaf8	0.00024159	-0.000286428	-3.18401e-05	-0.000101597	-4.60358e-06	-0.000388632	7.03789e-05	0.000625007	0.000202803
Pea15a	2.77042e-05	-0.000664392	0.000145094	0.000522826	-6.15471e-05	-0.000422604	0.000570173	-9.06612e-05	0.000926605
Igsf8	0.000961433	-0.000329932	0.000391569	-0.000191054	0.00014151	-5.06053e-05	3.99642e-05	-0.000354853	0.000998323
Kcnj9	-4.43237e-05	-8.01457e-06	-1.84469e-05	-1.3877e-05	-1.25759e-05	-1.8652e-05	0.000184945	-7.21695e-06	1.86148e-05
Kcnj10	-0.000164089	-0.000161826	-2.42176e-05	-7.98227e-05	-2.76941e-05	0.000280236	-3.78452e-05	0.000378434	-7.58163e-05
Pigm	-7.04841e-05	-0.000129857	-2.56018e-05	-1.11514e-05	4.22509e-05	-7.23384e-05	0.000325347	0.000281983	-0.00012408
Igsf9	0.000337048	-0.000182126	0.000125533	0.000118494	0.000743077	4.16748e-05	0.000218052	-0.000202254	3.3628e-05
Tagln2	0.00143927	-0.000464871	0.00175603	-0.000195996	0.00162388	-0.00139986	0.00235277	0.000173608	0.000257877
Cfap45	0.000243791	-6.08499e-05	0.00015526	-7.99798e-05	0.00128304	-8.27931e-05	0.000142537	-4.22636e-05	-1.62638e-05
X4933439K11Rik	5.57312e-05	-5.59335e-05	0.000162983	-4.30312e-05	3.65751e-05	4.41209e-05	-3.93051e-05	0.000162922	-4.98773e-05
Vsig8	4.44523e-05	-7.63081e-05	-4.07146e-05	4.03902e-05	-6.69459e-06	-6.75494e-06	-7.79737e-05	4.813e-05	0.000106112
Dusp23	-1.79047e-05	-0.000123316	7.55627e-05	9.12853e-05	8.83505e-05	0.000272092	-0.00011135	-5.98606e-05	4.74606e-05
Fmn2	-5.38428e-05	3.68261e-05	-3.05852e-06	-1.38985e-05	-5.09586e-06	-1.67249e-05	-1.73183e-05	-9.56909e-06	-1.11691e-05
Grem2	-4.47866e-05	-5.47845e-05	-3.84248e-05	5.83515e-06	-1.74316e-05	-4.5116e-05	3.87075e-05	-3.51043e-05	0.000203788
Fh1	-8.50005e-05	-1.34943e-05	0.000437076	0.000227527	-0.000194024	-0.000283195	0.00024372	-0.000111227	8.72293e-05
Opn3	-1.07793e-05	0.000337461	7.75569e-05	-5.87092e-05	-5.04488e-05	-0.000276863	7.52178e-05	-0.000208322	-0.000187795
Chml	-6.5652e-05	0.000138616	8.5652e-05	-8.13564e-05	-2.66674e-05	-0.000278685	1.9465e-05	2.42438e-05	7.92414e-06
Exo1	0.000104859	-4.1201e-05	0.00278834	6.70054e-05	2.3588e-05	-0.000116825	9.81813e-05	-9.20733e-05	-0.000174244
Pld5	0.000137964	-4.00746e-05	3.65895e-07	8.87849e-06	-1.28667e-05	0.000165658	2.87582e-05	-7.25047e-05	-8.5131e-05
Rbm8a2	3.1103e-06	-2.97093e-05	1.87931e-05	-8.86722e-07	3.5396e-05	-7.66301e-06	-3.24398e-05	8.10967e-07	7.34895e-05
Cep170	-0.000159722	-0.000399676	-0.000138443	0.000327055	-3.1038e-05	-0.000223534	0.000193718	9.36989e-06	0.000665258
Sdccag8	-3.84305e-05	-0.000133421	4.48001e-05	-7.13049e-06	0.000100432	-9.97601e-05	0.000247478	8.07248e-05	0.000163186
Akt3	0.000484164	-5.50185e-05	-6.94581e-05	-0.000174826	0.000775465	0.000449427	0.000169912	-0.000244271	-0.00018552
Gm26801	5.80587e-06	-6.32226e-05	5.44078e-05	-3.18298e-05	2.26201e-05	-3.64476e-05	9.9306e-05	-5.47537e-05	0.000232803
Zbtb18	-7.41051e-05	-0.00052302	0.000180466	-9.24184e-05	0.000232168	-0.000338939	0.000594744	0.00014981	0.00129871
X2310043L19Rik	-4.56701e-05	-6.90277e-05	-4.05288e-05	3.16925e-05	0.000309862	-6.47124e-05	0.000171948	-4.89569e-05	0.000125969
X1700016C15Rik	0.000117696	-8.39211e-06	6.62197e-05	-9.31289e-05	1.11594e-05	0.000293687	-4.84451e-05	-0.000139342	-9.10891e-05
Adss	-5.51024e-05	-0.000505489	0.000551863	0.000241975	-1.97334e-05	-0.000403768	0.000941606	4.69813e-05	0.00075456
Catspere1	-0.000152734	-9.96087e-05	-0.000122741	-4.34525e-05	0.000237823	-0.000127276	0.000101825	0.000414208	-2.58125e-05
Catspere2	-0.00024766	-0.000200158	-0.000144179	-3.48606e-05	0.000196644	-0.000203371	0.000203149	0.000686218	-6.19474e-05
Desi2	0.000223461	-0.000421539	2.01257e-05	0.000233119	-1.35337e-05	-0.000104458	0.000277683	0.000171159	0.000438652
B230369F24Rik	-0.000271035	-0.000176265	5.82463e-05	0.000176446	-0.000129277	-6.14958e-05	0.000142068	3.39802e-06	0.000210218
Cox20	0.000258181	-0.000298315	0.000255662	0.000173613	-4.09856e-05	-0.000127338	0.000121945	-5.33729e-05	0.000406155
Hnrnpu	0.000260838	-0.000816236	0.000922985	0.000303929	-0.000175792	-0.000415312	0.000970854	0.000826989	0.000133733
Efcab2	-8.96926e-05	6.96482e-05	5.63001e-05	-0.000108906	-9.85341e-05	-0.000116113	0.000170934	9.82076e-05	-5.78468e-05
Kif26b	-8.8791e-05	-9.31596e-05	-1.32996e-05	-3.71436e-05	2.86229e-05	0.000357231	0.000101581	-2.57251e-05	-1.41056e-05
Smyd3	-0.000224658	-0.00011648	0.00012986	-7.36601e-05	2.52991e-05	0.000247307	0.000192193	2.5361e-05	0.000140583
Tfb2m	-0.00030924	-6.56063e-05	4.85555e-05	1.24966e-05	7.17897e-05	-3.44934e-05	0.00025564	0.000195059	-6.71171e-05
Cnst	-7.3098e-05	-9.16813e-05	-2.81491e-05	-0.000218788	-0.000103544	-0.000340922	6.01021e-05	0.000916623	-0.000149156
Sccpdh	-7.11385e-05	-0.000306126	6.19298e-05	0.0002812	-6.03617e-05	-0.000355814	0.000559347	0.000111764	0.000258915
Ahctf1	-2.78359e-05	-0.00019242	0.000229732	-0.000182475	9.50822e-05	-7.83233e-05	0.000322541	0.000718986	-0.000254702
Cdc42bpa	-0.000587849	-0.000680074	3.85129e-05	-0.000196198	-0.000113474	0.000418234	-0.000261877	0.00196133	-0.000225617
Coq8a	-0.000191952	-2.1416e-05	-2.47965e-05	-5.86854e-05	0.000101443	-0.000159077	8.56077e-05	0.000400111	-0.000151865
Gm37336	2.7221e-05	8.46823e-06	-9.40774e-06	-1.37153e-05	-1.26293e-05	-1.32949e-05	-3.01264e-05	-1.35235e-05	1.9181e-06
Psen2	0.00052224	-0.000201003	-0.000238877	1.29732e-05	0.00109286	-0.000137936	0.000303313	0.000199883	-0.000171012
Itpkb	-7.81491e-05	-0.000106265	-3.60635e-05	-0.000135476	-0.000175067	-0.000290912	0.000576386	0.00035969	-8.05848e-05
Stum	-0.000207687	-4.81088e-05	-4.68574e-06	-4.76883e-05	0.00301805	-3.67329e-05	-0.000117343	-1.54792e-05	-1.24176e-05
Parp1	0.00019776	-0.00021489	0.000549103	0.000172149	1.36863e-05	-0.00025778	0.000390384	0.000341209	-0.000241175
Lin9	0.000217582	-0.000144915	0.000909741	3.23954e-05	8.82453e-05	-0.000158212	0.000296413	9.59674e-05	-0.000104874
Acbd3	0.000492179	-0.000447798	0.00031299	2.96121e-05	0.00022776	-4.20789e-05	0.000824972	0.000392895	-7.81466e-05
Gm37768	6.13153e-05	-2.40622e-05	-5.28787e-05	-2.24103e-05	-3.34724e-05	1.83767e-05	4.70098e-05	2.65787e-05	1.64163e-05
H3f3a	-0.000287538	-0.000638917	0.00119876	0.000913862	5.08381e-05	-0.000608997	0.00190569	-0.000219026	0.000167248
H3f3aos	-6.91207e-05	-1.56557e-05	-1.69834e-05	-5.2138e-05	-3.32454e-05	-3.7663e-05	2.13098e-05	0.000136832	-2.48008e-05
Sde2	0.000166603	-0.000378987	8.78328e-05	9.49762e-05	9.33541e-05	-0.000200486	0.000422028	0.000276522	0.000354597
Pycr2	0.000431217	5.95456e-05	0.000183293	5.32268e-05	2.51537e-05	-0.000277681	0.000329157	-0.000335615	1.70685e-05
Lefty1	0.000135087	0.000138955	-7.67405e-05	-0.000142232	6.83854e-05	0.000163413	-8.03032e-05	-0.000109292	-0.000157111
Tmem63a	0.000550163	-6.01586e-05	0.000256746	-0.000492914	0.000240961	0.000478358	-8.00381e-05	0.000225499	-0.000158531
Ephx1	-0.000288748	0.00106032	-0.000130323	-0.000803819	-0.000274751	0.000125108	1.86008e-05	-0.000870544	-0.000365177
Nvl	0.000226819	-0.00017958	0.0002215	-0.000102871	0.000145551	-0.000192906	0.000147709	0.000263034	0.00023862
Cnih4	-0.000136376	-0.000457357	0.000736421	0.000415297	0.00028966	-0.000376438	0.00112958	-0.000403907	0.000741889
Wdr26	0.000277732	-0.000632485	7.67699e-05	0.000214402	-3.01436e-05	-0.000382349	0.000455056	0.000664462	0.000472571
A430110L20Rik	2.68939e-05	-3.19002e-05	-5.45704e-05	-2.09826e-05	-4.79222e-05	-2.91581e-05	-2.47801e-05	0.000146756	-2.62459e-05
Cnih3	-0.000126621	9.49722e-05	-1.66258e-05	-6.56473e-05	-2.39016e-05	9.47572e-05	-1.77544e-05	-5.92065e-05	-8.45014e-05
Ccdc121	-5.53246e-05	1.40963e-05	1.27026e-06	-2.27702e-05	-2.83764e-05	5.84895e-05	-2.84114e-05	-2.25363e-05	-4.4123e-05
Lbr	2.31643e-05	-0.000132045	0.00132118	-7.53724e-05	-0.000140237	-0.000266364	-0.000162313	0.000646652	-0.000206877
Gm5533	1.85407e-05	-4.21463e-06	-3.85032e-05	4.36345e-05	-1.9007e-05	-4.91396e-05	-2.15844e-05	7.57212e-06	-2.30401e-05
Enah	0.000328918	0.00114477	5.70146e-05	-0.000529075	-8.97974e-05	-0.000382953	-0.000740351	-0.000796221	-0.000589446
Srp9	-0.000381216	4.02957e-05	0.000229265	0.000192532	0.00045536	-0.000285173	0.00024446	-0.000222872	0.000290437
Degs1	-0.000363369	-0.00101318	0.000176671	-0.000466376	-0.000166478	-0.000936229	-1.45117e-05	0.00100088	0.00333077
Fbxo28	0.000255014	-0.000223573	0.000128976	-0.000118533	-3.26531e-06	-0.000349774	0.000406399	0.000256484	0.00037675
Trp53bp2	-0.00020868	-0.000294108	4.17053e-05	-0.00023185	9.55006e-05	-5.81925e-05	0.00119559	0.000424403	-2.1436e-05
Capn2	-0.00024942	-0.000222302	0.000116929	-0.000249015	1.76152e-05	-0.000136805	0.00222657	-0.000165587	0.000133701
Gm37885	-7.38047e-05	-3.2127e-05	-1.02996e-05	-3.36101e-05	1.4228e-06	-2.39943e-05	-4.12579e-05	0.000240915	-2.2732e-05
Capn8	-4.73171e-05	4.63123e-05	-4.1731e-05	-7.2776e-06	-3.05112e-05	2.60215e-05	1.84371e-05	-3.96411e-05	-7.47507e-05
Susd4	0.000172269	-0.000173667	2.25062e-05	3.72123e-05	-0.000104405	-0.000470713	0.000377332	0.000140959	0.000382507
Tlr5	0.000130877	5.84637e-07	-7.20757e-05	-9.15769e-05	5.55764e-05	0.000296097	-0.000133505	-0.000127556	2.61703e-05
Gm38079	3.14349e-05	3.40722e-06	2.48682e-05	-7.99319e-05	-5.74878e-05	0.000106371	5.81602e-05	-5.15048e-05	1.99668e-05
Disp1	0.000186996	-0.000202907	4.35416e-05	0.000127583	-2.33557e-05	-2.69716e-05	0.000169926	7.4503e-05	3.33676e-05
Brox	4.63573e-05	-0.000299673	0.000120534	0.000114759	0.000129554	-0.000265615	0.000406624	0.000391734	3.31609e-05
Aida	0.00123925	-0.000469524	0.000473721	-5.7756e-05	-7.41627e-05	-4.80096e-05	0.000363193	0.000254818	0.000136892
Mia3	0.000168267	-4.20843e-05	4.08318e-06	-0.000402021	0.000357473	0.000906889	-0.00038369	0.000295187	-0.000270432
Taf1a	0.000332666	4.12328e-05	7.93697e-05	-0.000148807	-5.21098e-06	0.000147532	0.000118155	-7.01966e-05	-0.000186171
Gm37986	7.28668e-05	1.66829e-05	3.23273e-05	-3.61762e-05	2.78467e-05	1.20366e-07	2.37053e-05	-1.62147e-05	-4.75311e-05
Hhipl2	3.78338e-05	-1.8383e-05	-2.68996e-05	4.11114e-05	7.01604e-06	2.4229e-05	-6.47149e-05	-2.9473e-05	2.14193e-05
Gm37214	-4.52541e-05	-1.70768e-06	-3.15032e-05	1.72816e-05	3.40986e-05	-3.92135e-05	6.7862e-06	1.12508e-05	-1.55381e-05
Dusp10	5.52646e-05	-0.000310584	1.80994e-06	-8.18424e-05	-5.86711e-05	-0.00015688	0.00114192	-6.39605e-05	0.000442958
X1700056E22Rik	1.30314e-05	-0.000103085	9.1274e-05	-4.82369e-05	-3.81331e-05	5.00285e-05	0.000469575	-3.87323e-05	3.38183e-05
Marc1	-5.44158e-05	-6.24466e-05	-8.70536e-07	4.21873e-05	-2.42608e-05	-6.18251e-05	5.32214e-05	-1.42877e-05	0.000154458
Marc2	0.000238947	-0.000421626	-1.45699e-05	6.81626e-05	7.86072e-05	-0.000321161	0.000317779	0.000526978	0.000419884
C130074G19Rik	-7.54352e-06	-0.000494318	-0.000154592	0.00018593	-9.50691e-05	-0.000323493	-7.27286e-05	0.000530876	0.000667594
Mark1	0.000269991	-1.34773e-05	-3.15205e-05	-5.0328e-05	-9.27661e-05	0.000345336	-0.00017704	-0.000167939	-6.5232e-05
Rab3gap2	-1.18062e-05	-0.000238726	-8.24326e-05	0.00015102	-1.25679e-05	-0.000281598	0.000115376	0.000365833	0.00013463
Iars2	9.4909e-06	-0.000282365	0.000317657	0.000115106	2.33402e-05	-4.83533e-05	0.000217811	0.000342461	-2.73032e-05
Bpnt1	6.64125e-05	-0.000223837	0.000130869	0.000163965	-0.000156231	-7.19267e-05	0.000216472	0.000277995	-0.000100889
X4930532G15Rik	0.000146728	4.76238e-05	-2.40058e-05	-5.76667e-05	7.65459e-05	-0.000103723	-3.53673e-05	4.98244e-05	-5.95614e-05
Eprs	0.000321089	-0.000131111	0.000157185	6.50821e-05	5.46312e-05	-0.000279572	0.00073611	0.000101944	-0.000142225
Lyplal1	1.92145e-05	0.00077353	-0.000121661	-0.000196827	-0.000235561	-0.000171793	-0.000381804	-0.000598618	-0.000408292
Tgfb2	5.88384e-05	0.000487666	-0.000215484	-0.000451541	-4.26763e-05	-6.8679e-05	0.00138021	-0.000560587	-0.000570659
Rrp15	0.000213313	-3.55171e-05	0.000158407	0.000153886	0.000199537	-2.10315e-05	0.000589804	-0.000298373	-0.000277321
A430105J06Rik	-5.57115e-05	-3.31359e-05	-4.03376e-05	-5.11218e-05	2.28401e-05	-3.1734e-05	-4.08497e-07	0.000157029	1.00488e-05
Spata17	-6.62296e-06	-4.8538e-05	-4.50817e-05	1.26538e-05	-2.48329e-05	-7.7571e-05	-3.03248e-06	0.000148655	-3.88312e-05
Gpatch2	0.000187519	-0.000202502	6.28512e-05	1.91589e-05	0.000202664	-0.000178963	8.31304e-05	0.000404796	-0.000109093
Esrrg	1.08193e-05	0.000226146	-5.54062e-05	-9.10689e-05	0.000183467	-0.000106951	-7.18085e-05	-0.00013317	-0.000111967
Kctd3	0.000462184	-0.00045118	0.000321997	0.000129234	-6.54988e-05	-0.000226252	0.00063559	0.000297254	7.76598e-05
Kcnk2	0.000326401	0.00129679	0.000111807	-0.000805569	-0.000348902	-0.00051091	-0.000191978	-0.000608551	-0.000902396
X2900042K21Rik	2.04371e-05	0.00036177	5.36424e-06	-0.000211735	-0.000101332	-0.000196145	-6.97045e-05	-0.000159508	-0.000222896
A430027H14Rik	1.26061e-05	0.000917902	-2.15429e-06	-0.000478161	-0.000315309	-0.000327601	-0.000192585	-0.000433304	-0.000598538
Cenpf	2.34898e-07	-0.000158533	0.00700687	-9.07917e-05	-4.67452e-05	-0.000144703	-9.14141e-05	-3.7943e-05	-2.97049e-05
Ptpn14	5.01238e-05	2.34965e-05	-0.000102672	-0.000249627	3.24508e-05	-0.000127297	0.00126171	-0.000325063	-8.249e-07
Gm37422	3.15278e-06	-1.67186e-05	-4.64436e-05	-2.55656e-05	-2.3918e-05	-7.72627e-06	0.000150595	-4.19814e-05	3.19206e-05
Smyd2	7.09589e-05	-0.000196039	-4.41736e-05	0.000271285	0.000461449	-0.000394521	0.000833009	-0.000262948	0.000164738
Prox1	-0.000181181	-3.30652e-05	-2.58273e-05	-4.14707e-05	0.0023275	-4.98441e-05	3.57292e-05	-1.21743e-05	-3.86841e-05
Rps6kc1	3.68054e-06	-0.000332681	7.36502e-05	-0.00016923	4.42124e-05	-0.000313862	-3.4608e-05	0.000120774	0.00128777
Angel2	-0.000146339	-0.000197631	0.000162484	-0.000103422	-5.4421e-05	-0.000240564	0.00018406	0.000454796	0.00026337
Flvcr1	-0.000236815	-0.000294507	-7.13797e-05	5.19367e-05	-9.00451e-05	-0.000267447	-1.00285e-05	0.000664135	0.000224269
Tatdn3	4.724e-05	-9.43921e-05	-1.82891e-05	9.74225e-05	0.000221407	-0.000101816	0.000173237	3.0607e-06	9.69369e-06
Nsl1	-1.63271e-05	-9.05678e-05	0.00256828	7.95471e-05	3.00875e-05	-3.83181e-05	8.94586e-05	-3.59117e-05	-9.5242e-05
Fam71a	-1.64452e-05	-0.000310997	0.000112312	3.43773e-05	-2.67973e-05	-1.36881e-05	0.000200803	4.90422e-05	0.00053436
Atf3	-9.46771e-05	-0.000708303	-4.59823e-06	-2.83603e-05	-0.000183898	-0.000470151	0.0015264	-0.000436257	0.00205557
D730003I15Rik	-0.000151232	2.53148e-05	-8.55638e-05	-0.000221918	-3.0834e-05	0.000169968	0.000143529	0.000187861	-0.00013355
Nenf	0.000152197	-0.00118512	0.000171489	0.000357285	0.000308249	-0.000464141	0.00141867	0.000768578	0.00090057
Pacc1	-1.73437e-05	-0.000192177	9.96627e-06	0.000104899	6.25357e-05	-0.000114837	0.000517901	-8.50394e-06	0.000139072
Ppp2r5a	-0.000235429	-0.000799858	2.9626e-05	4.745e-05	-0.00022654	-0.000872402	0.000715297	0.00110574	0.00117649
Gm32200	-0.000204632	-0.000148037	-6.3694e-05	-1.14565e-05	-4.21914e-05	-0.000131996	0.000324958	0.000310187	5.59829e-05
Dtl	0.000194819	-0.000104752	0.00223068	0.000150979	-3.35871e-05	-0.000192061	0.000453052	-9.27596e-05	-0.000226901
Ints7	9.78968e-05	-0.000273711	0.000354087	0.000154426	-6.14528e-05	-0.000195463	0.000245432	0.000135803	0.000189696
Lpgat1	-5.60717e-05	-0.000745587	0.000115345	0.000307685	0.000175424	1.99566e-05	3.39958e-05	-6.93175e-06	0.00142352
Gm38037	-2.31299e-05	-6.70394e-05	0.0028296	-2.59166e-05	-4.28517e-05	-3.73334e-05	-6.17837e-05	-3.40746e-05	-3.55421e-06
Nek2	-0.000198069	-0.000180517	0.00655783	4.56695e-05	-5.0332e-05	-0.000135019	-0.000149031	-8.58703e-05	6.49718e-05
X1700034H15Rik	-2.36599e-05	-8.88026e-06	-2.66481e-05	7.92922e-06	-2.40446e-05	1.51621e-05	-5.08745e-05	6.90099e-06	-1.37113e-05
Slc30a1	-0.000119499	-0.000207577	-2.84666e-05	0.000166072	-2.11344e-05	-9.53748e-05	2.83273e-05	-3.05721e-06	0.00037878
Rd3	-4.49451e-05	-1.9765e-06	-1.63463e-05	2.82606e-05	1.02448e-05	2.83948e-05	-5.72205e-06	-1.35582e-05	-5.12183e-05
Gm26670	6.52699e-06	-2.47854e-05	-4.31938e-05	-5.48105e-05	2.50005e-05	9.01582e-05	-3.19725e-05	3.09452e-05	4.48999e-05
Traf5	0.000191294	-0.00015095	2.21973e-05	-5.54823e-05	0.000150021	0.000619185	-9.75949e-05	-0.000122891	-1.63691e-05
Gm26879	-7.3203e-05	-7.537e-05	-2.93516e-05	-6.76583e-06	-1.63907e-06	-6.00927e-05	0.000197314	4.83681e-05	6.91492e-05
Rcor3	-0.000179409	-0.000109566	1.182e-05	-0.000161378	6.7204e-06	-0.000311719	0.00011913	0.00064525	8.0619e-05
Gm10516	-0.000125243	-4.49925e-05	1.84332e-05	-2.92286e-05	1.95694e-05	-9.27919e-05	6.9523e-05	0.000224048	-2.17006e-05
Kcnh1	-1.99729e-05	-8.22397e-05	-8.91302e-05	0.000189471	-3.9702e-05	-0.000108484	-0.000118614	-3.61007e-05	0.000219157
Hhat	1.50557e-05	-2.50021e-05	-1.4688e-05	8.69536e-05	-3.9985e-05	-9.41182e-05	0.000133831	-7.69002e-05	6.5462e-05
Sertad4	-0.000159662	-0.000574474	-7.2682e-06	0.00114889	-0.000164815	-0.00038062	0.000498395	-0.000282243	3.58809e-05
Gm15867	-0.000161228	-0.000458911	-0.000126856	0.000437643	-0.000142251	-0.00028228	0.000746122	-0.000206935	0.000629283
Syt14	-3.27381e-05	-3.57262e-06	-1.62424e-05	-6.90737e-06	0.00013295	-1.05202e-05	2.71757e-07	-7.96723e-06	4.19535e-05
Utp25	9.32204e-05	-7.00141e-05	0.000108148	-2.95976e-05	9.79123e-05	-7.64716e-06	0.000141583	9.62185e-05	-0.000128181
Irf6	0.000133172	-0.000116756	9.85837e-05	-0.000146621	0.00024486	-4.655e-05	0.000357557	0.000351011	-0.00021752
A130010J15Rik	6.25579e-05	-0.000136631	-2.43276e-05	0.000142945	1.4842e-05	-0.00022382	3.62867e-06	0.000102275	0.000127082
Lamb3	-0.000194159	-0.00120536	-0.000211788	0.000929531	-9.03878e-05	-0.00100705	0.00138406	-0.000215897	0.00192747
Hsd11b1	1.34387e-05	-0.000132246	3.77754e-05	0.000154653	-3.12689e-05	-0.000118202	-0.000270538	-9.19294e-05	0.000422167
G0s2	-0.000110883	-0.000414074	-0.000194853	0.000904529	-0.000113514	-0.000334759	-0.000287445	-0.00011927	0.000246901
Mir205hg	1.08681e-05	-3.3133e-05	-3.9502e-05	-4.24208e-05	-1.00131e-05	6.74321e-05	0.000343255	-6.83412e-05	-9.86984e-05
Plxna2	0.000409335	-0.00048661	-4.14319e-05	0.000202593	-0.000209532	-0.000764035	0.00028363	0.000906008	0.000192441
Gm16897	-1.11818e-05	1.64616e-05	-1.65451e-05	-2.86146e-05	-2.28226e-05	6.43363e-06	-2.63664e-05	-1.68661e-05	1.91074e-05
A330023F24Rik	-0.000134481	-2.54549e-05	-9.38795e-05	-0.000211675	-6.32445e-05	6.13897e-05	-0.000242013	0.000427969	-5.75087e-05
Gm32250	-4.72705e-05	-8.48642e-06	-1.0349e-05	-1.26708e-05	-1.35672e-05	2.27561e-05	2.27055e-05	1.54636e-05	-3.98834e-05
Gm37027	-7.72651e-05	-4.30814e-06	-3.18353e-05	-4.46647e-05	-3.23106e-05	3.43661e-05	-6.00001e-05	0.000129606	-2.56101e-05
Cd46	-2.61553e-05	-2.26445e-05	-6.53044e-05	-3.4862e-05	-3.70632e-05	-3.33299e-05	5.63719e-06	0.000157403	-3.77484e-05
Cr1l	0.000201567	-0.000233917	2.70099e-05	-0.000124795	0.00231203	0.000217093	0.000276406	9.00302e-05	-9.67751e-05
Cr2	-0.000306739	-2.4526e-05	1.40336e-05	-2.23733e-05	0.00209023	-3.3033e-05	-6.89153e-05	1.77467e-05	-4.81683e-06
Fam171a1	-2.18329e-05	0.000177977	-9.61318e-06	-0.000116224	-7.5264e-05	0.000199594	2.77903e-05	-0.000193165	-0.000218
Nmt2	-0.000205209	-0.00027497	0.000249073	0.000115197	-7.67797e-05	-0.000581382	0.000513915	0.000503491	0.000186102
Rpp38	0.000443894	-3.27246e-05	6.885e-05	-0.000120104	0.000241835	8.88715e-05	0.000285021	-0.000215643	-9.38544e-05
Acbd7	-0.000165692	0.000282294	3.49493e-05	-7.1776e-05	-3.48414e-05	-0.00026756	-1.74953e-05	-0.000108648	-0.000130005
Meig1	0.000148513	0.000658463	-0.000152348	-0.00027676	-0.000186058	-0.000263904	-0.000360716	-0.000400667	-0.000316724
Dclre1c	5.34851e-05	2.78056e-05	9.37288e-05	-8.18059e-05	0.000219076	-6.15318e-05	0.00011899	6.44796e-05	-8.36101e-05
Suv39h2	0.000227349	-8.15369e-05	0.00156429	2.77663e-05	0.000114942	-5.65956e-05	0.000144691	-0.000117587	5.26815e-06
Hspa14	0.000405193	-8.03753e-05	0.000967008	1.19312e-05	0.000109688	-0.000273694	0.000383529	-3.45743e-05	-1.46369e-05
Gm45902	0.000151096	-7.1545e-05	0.000183853	4.44288e-06	-1.22341e-05	-0.000100166	2.62172e-05	0.000102719	-1.36717e-05
Cdnf	-6.87661e-05	-3.71778e-05	3.43896e-05	-1.00595e-05	-1.90298e-05	-1.46233e-05	0.000132937	3.18218e-05	2.39852e-06
Fam107b	0.000493447	-0.000521836	0.000131206	0.000304856	0.000434241	0.000872846	0.000836333	-0.000784362	0.000166397
Frmd4a	0.000622322	-2.6235e-05	0.000430981	-0.000121143	9.20308e-05	-0.00055143	0.000297409	0.000281899	-0.000172475
Gm36988	0.00021357	2.75773e-05	0.000412296	-3.42008e-05	-5.69735e-05	-3.80708e-05	-8.41514e-05	-4.80691e-05	-8.24922e-06
Gm13179	-3.25835e-05	-8.41018e-05	-3.28032e-05	0.000138899	-2.7093e-05	-9.0302e-05	-2.20083e-05	5.49152e-05	5.65348e-05
Prpf18	-0.000160466	-0.00039738	8.86345e-05	-2.01814e-05	-3.51564e-05	-0.00065586	0.000416358	0.00104235	0.000193897
Bend7	-0.000237123	-0.000678905	0.000115989	-6.02812e-05	-0.000157171	-0.000978551	0.00164859	0.000867035	0.000835374
Sephs1	0.000111696	-0.000223752	0.000577176	0.000142947	0.000132675	-0.000251763	0.000466453	0.000174843	-4.37395e-05
Phyh	0.00045518	-7.92972e-05	1.1385e-05	-0.000456196	0.000937942	0.00165455	0.000347031	-0.000451643	-0.000488268
Mcm10	-1.59948e-05	-0.000270294	0.0013217	0.000248717	-7.96374e-05	-0.000210645	-0.000109494	-8.24906e-05	0.000578243
Optn	0.000403272	-0.000498961	0.000171511	-4.63501e-05	-6.06624e-05	-0.000425371	0.000266615	0.00101153	0.000242485
Camk1d	-1.51976e-05	-0.000111948	5.7013e-05	-6.95902e-05	-6.79367e-05	0.000736962	8.59595e-05	-0.000114229	-0.000136282
Cdc123	0.00023472	-0.000193077	0.000506215	0.000114857	0.000170317	-0.000128218	0.000551489	-0.000152402	0.000139684
Nudt5	6.34283e-05	-0.000295516	0.00053315	0.000214872	-0.000114253	-0.000305594	0.00109179	-0.000152174	0.000183638
Gm13199	5.45647e-05	-1.829e-05	-1.82141e-05	-1.56306e-05	3.56481e-05	-2.246e-05	2.12307e-06	-1.84371e-05	0.000117741
Sec61a2	0.000105352	-0.000150421	7.64878e-05	-4.67426e-06	-2.43639e-05	8.50802e-06	4.66203e-05	0.00011735	6.4203e-05
Dhtkd1	-0.000128924	2.56127e-05	-6.27982e-05	-3.25644e-05	-4.44401e-05	-1.41177e-05	-6.43687e-05	6.66117e-05	3.46904e-05
Upf2	0.000191081	-0.000333217	0.000152211	-2.26925e-05	3.87735e-05	-0.000148912	0.000195109	0.000522331	8.10944e-05
Proser2	0.000224908	-0.000321071	-0.000116754	-4.32495e-05	0.00108981	0.000138072	0.000383211	-9.04415e-05	0.000362068
Echdc3	-0.000138165	2.93073e-05	-0.000117604	-7.31716e-05	-0.000286066	-0.000277385	-0.00024687	0.000449795	-0.000125727
Gm13383	-8.03658e-05	-9.63251e-07	-2.4385e-05	-2.11973e-05	-1.80585e-05	-5.68671e-05	-4.93326e-05	0.000183991	-8.18272e-06
Usp6nl	0.000119378	-0.000274173	8.56674e-05	-1.03975e-05	-2.89746e-05	-0.000376718	8.36712e-05	0.000676494	7.03738e-05
Celf2	-0.000192377	-0.00019311	-1.48603e-05	-0.000305227	0.000215011	0.0002012	0.00136876	0.000216808	-0.000178749
Gm10855	-0.000101335	-1.27437e-05	1.98522e-05	-8.05444e-05	6.24585e-06	0.000147306	7.92434e-05	9.9032e-05	-9.1426e-05
Gm10115	-4.02316e-05	-3.58722e-06	5.24526e-07	-0.000172062	5.10761e-05	0.000417019	0.000124101	-3.50319e-06	-0.000236882
Taf3	0.000103078	-0.00025222	0.000279607	-9.01419e-05	-2.80584e-06	-1.22211e-05	-6.22013e-06	0.000398975	0.000105883
Atp5c1	-0.000130223	-0.000669702	0.000253814	0.00118066	3.67764e-05	-0.000387828	0.000710509	-0.000545095	0.000838567
Kin	0.000258014	-8.5166e-05	5.02749e-05	-1.95218e-05	4.54186e-05	3.79559e-05	0.000182905	-2.60961e-05	-4.24716e-05
Itih2	0.000345144	-0.00020967	0.000117177	0.000685203	-0.000307205	3.84436e-05	-0.000317176	-0.000666129	0.00023092
Itih5	0.000100601	0.000773279	-3.52891e-05	-0.000261386	-0.000254627	-0.000382789	-0.000583628	-0.000410002	-0.000332348
Gm13261	-4.37139e-05	-2.79146e-05	5.34018e-05	8.53216e-05	-2.25216e-05	-5.62805e-05	1.48681e-05	-3.61833e-05	8.01403e-05
Sfmbt2	-6.84701e-05	-0.000165571	0.000126571	0.000289373	-4.92054e-05	-6.6767e-05	-5.13401e-05	-0.000104674	0.00013556
Pfkfb3	0.000224189	-0.000486955	-0.000109203	0.000369907	0.000705169	-0.000382282	0.000563164	-0.000211073	0.000678242
Gm10851	2.41841e-05	-9.66931e-05	-3.25418e-05	-4.7295e-05	0.00351781	-9.28165e-05	-0.000132211	-4.09692e-05	-9.73576e-06
Rbm17	0.000295621	-0.000273555	0.000319099	-0.000111987	0.00021857	-0.000111008	0.000853276	0.000102114	8.86973e-05
Il15ra	0.00112646	-0.000150598	-9.39891e-06	-0.000111779	0.000168214	0.00015905	-0.000215579	-5.07793e-05	-3.14977e-05
Fbh1	0.000171501	-0.000276048	-0.000136668	0.000167703	0.000172926	-7.55105e-05	0.000273969	0.000131951	0.000109413
Ankrd16	8.88676e-05	-7.53056e-05	-3.3509e-05	-2.01958e-05	3.78044e-05	-3.69493e-05	0.000112766	4.10389e-05	-7.58328e-06
Mindy3	0.000327896	-0.000259913	-8.84228e-06	8.89685e-05	6.51459e-05	-0.000225457	0.000577428	0.000250958	-6.8604e-05
Pter	-8.3966e-05	3.22608e-05	-7.79222e-05	1.59965e-05	1.53074e-05	6.23483e-05	0.000105011	-8.23309e-05	-8.4673e-05
Rsu1	5.19947e-05	-0.000463337	-0.000101488	0.00019375	0.000238974	-0.000435453	0.0017504	4.79218e-06	0.000162272
Gm13270	-0.000140539	1.01892e-05	7.78128e-05	-4.31193e-05	0.000135034	-2.17564e-05	-3.23434e-05	0.000116915	-4.48678e-05
Trdmt1	0.000116183	-4.84098e-05	-2.5106e-05	-8.50131e-06	5.28942e-05	-7.89298e-05	4.39325e-05	9.60771e-05	1.61353e-05
Vim	0.00016719	-0.00011332	-3.88518e-05	-6.23543e-05	0.000497315	2.31115e-05	0.000504031	-9.85188e-05	5.72187e-05
St8sia6	0.000151852	-0.00121677	6.16032e-06	0.00154935	-0.000279274	0.000957486	-0.000320257	-0.000639351	0.000627416
Hacd1	-0.0001847	-0.000861799	-0.000148962	0.00121213	-0.000315186	-0.000734236	0.000572292	4.46676e-05	0.000773712
Stamos	-2.57547e-05	-8.81909e-06	1.43593e-07	-3.77561e-05	-2.2655e-05	-4.25539e-05	2.77396e-05	-5.90588e-06	0.000124463
Stam	4.78093e-06	-0.000294378	0.000205729	-0.000104858	-0.000253298	-1.08247e-05	0.000273383	0.000497462	0.000224692
Tmem236	-6.43475e-05	-5.66143e-05	-5.7665e-05	9.47385e-05	-2.94206e-05	-6.02744e-05	0.000106526	-3.61829e-05	7.07231e-05
Slc39a12	-3.28382e-05	2.55243e-05	-1.89124e-05	-4.22422e-05	-1.94678e-05	0.000130279	-5.02405e-05	-5.76509e-05	-4.55782e-05
Cacnb2	-3.84776e-05	-4.87303e-05	-9.8024e-07	-0.00010309	-7.73324e-05	0.000637249	-0.000111968	-0.000125162	-0.000111444
Gm10848	2.07945e-05	-5.10705e-05	-1.68775e-06	-3.30426e-05	-4.30327e-05	0.000273462	-5.42264e-05	-3.63375e-05	-3.65154e-05
Nsun6	5.34983e-05	-1.7857e-05	9.10721e-06	-0.000102359	7.60242e-05	-0.000170891	9.24577e-05	0.000214188	-6.80807e-05
Arl5b	-0.000319823	-0.000404234	-9.11812e-06	0.00039528	-6.65492e-05	-0.000314231	0.000166675	0.000316643	0.000367179
Plxdc2	0.000158429	0.00024135	-3.15408e-05	-0.000312445	2.89326e-05	0.000895065	-0.000293508	-0.000454299	-0.000391597
Nebl	-0.000294796	0.000966131	-0.000171816	-0.000742428	-0.000305914	-0.00144367	0.00162141	-0.000221709	-0.000548322
A930004D18Rik	-8.65756e-05	0.0001011	3.49604e-05	-4.08431e-05	4.74794e-05	-0.000199069	0.000252959	-8.39401e-05	-5.98297e-05
Skida1	-2.82884e-06	0.000208486	-8.82542e-07	-8.61544e-05	-9.07621e-05	-0.000153123	-5.64486e-05	-3.72885e-05	-0.000168675
X1810059C17Rik	-4.66971e-05	2.55348e-05	-1.69031e-05	-4.08098e-05	-2.71131e-05	-6.2722e-06	0.000120286	5.01655e-06	-5.34057e-05
Mllt10	6.26831e-05	-0.000257169	0.0002184	-4.3621e-05	0.00023742	-0.000267537	0.000206853	0.0003228	0.000359485
Dnajc1	0.000313138	-0.000238971	5.5306e-05	0.000179866	-6.12824e-05	-0.000403085	0.000461475	0.000132975	0.000124376
Commd3	3.00867e-06	-0.000643663	0.000318864	0.000363017	-0.000152765	-0.000564362	0.00188185	-0.000499424	0.00109553
Bmi1	-8.09695e-05	-0.000634572	7.96545e-06	0.000175689	-5.67351e-05	-0.000378153	0.000252708	0.00102843	0.00033559
Gm20539	-1.09289e-05	6.71936e-06	-2.7333e-05	-3.6452e-05	-2.47817e-05	-6.23805e-05	-4.66985e-05	0.000165619	-4.79017e-05
Pip4k2a	3.44408e-05	-3.17689e-05	7.12854e-05	-1.2326e-05	8.46295e-05	0.000157567	0.000134226	-0.000155668	-6.92858e-06
Armc3	0.000154684	-0.000152725	3.95334e-05	0.000229611	0.000244933	0.000315753	-0.000113622	-0.000130184	-0.000183356
Msrb2	-0.000204126	-0.000365157	-9.72138e-05	0.00061833	-0.000215185	-0.000162217	7.08262e-05	7.26807e-05	0.000179454
Gm33940	-1.56747e-05	-7.36793e-06	-7.08064e-06	8.0699e-06	-3.86098e-06	-1.09189e-05	-1.18834e-05	-4.7855e-06	-1.64147e-06
Otud1	-0.000297545	0.000536795	4.19136e-05	-0.000462564	-2.03647e-05	3.01043e-05	8.12967e-05	-6.76171e-05	-0.000536261
Etl4	0.000290043	-0.000185804	-1.79774e-05	-2.96325e-05	0.000558267	-0.000246849	0.000238731	-0.000144097	0.00046475
Gm13362	0.000143488	2.72878e-05	-5.04175e-05	-5.31041e-05	0.000176933	2.42735e-05	-0.000106641	-3.87366e-05	-1.11102e-05
Arhgap21	-3.00398e-06	-0.000462947	0.000152508	-3.46108e-05	7.18654e-05	1.33719e-06	0.000229349	0.000774003	0.000129774
Gm13375	-1.82104e-05	-7.73438e-05	2.31367e-05	-4.50818e-05	-1.05666e-05	3.499e-05	6.23455e-05	0.000130748	2.2949e-05
Enkur	3.36614e-05	-8.68635e-05	3.65976e-06	-0.000131631	6.59516e-05	-9.04194e-05	0.000361284	0.000310988	-9.51785e-05
Thnsl1	-7.13019e-05	-0.000137627	0.000112174	1.25908e-05	7.88549e-05	-4.62807e-06	0.000184417	9.37145e-05	9.68e-05
Pdss1	0.000259382	-8.38966e-05	0.000521264	0.000101784	2.0909e-05	-5.73081e-06	6.5901e-05	-9.90504e-05	-3.85409e-05
Abi1	1.34444e-05	-0.000520509	6.14915e-05	-1.58719e-05	0.000175755	-0.000120011	0.00052483	0.000817206	0.00011258
Acbd5	-0.000186835	-0.000512689	-7.0541e-05	7.08266e-05	4.56709e-05	-0.00025685	0.000438544	0.000720769	0.000335355
Mastl	-0.00011533	-0.000123723	0.00358827	-2.17422e-05	4.91967e-06	-3.48269e-05	8.79661e-05	-6.16697e-06	-1.27315e-05
Yme1l1	9.67806e-05	-0.000489022	0.000257125	0.000157739	-6.16433e-05	-0.000313672	0.000612419	0.000607194	5.24031e-05
X4931423N10Rik	4.93512e-05	-3.12973e-05	-2.28931e-05	-3.70341e-06	-2.11375e-05	-4.45411e-05	-6.10199e-05	-1.60172e-05	0.000171437
Spopl	-0.000229289	-1.27344e-05	3.95776e-05	-0.000282369	-3.36612e-05	-0.000620497	0.000311508	0.000926448	-0.000165929
Hnmt	0.000632184	0.0005686	-3.63318e-05	-0.000486052	3.26214e-06	-0.0010775	-0.000322652	0.000655196	-0.000413392
Il1f9	-0.000278767	0.000424496	-3.36562e-05	-0.000103294	-5.57605e-05	-0.000387994	6.1978e-05	-0.000102314	-0.000134352
Il1rn	0.000492671	-0.000102286	-9.59078e-05	-1.88184e-05	0.00204838	-0.000120732	0.000225254	-0.000135998	-0.000124548
Psd4	0.000546754	-0.000231975	6.01204e-05	-3.46718e-05	-5.41003e-05	-0.000264329	0.000109038	0.000487409	-3.9205e-05
Pax8	-7.28288e-05	-2.2485e-05	-1.73207e-05	6.71646e-05	7.08039e-05	-3.63753e-05	-4.33262e-05	-2.85616e-05	8.96622e-05
Cacna1b	-7.01067e-05	-0.000120545	8.18342e-05	-0.000143711	0.000183611	0.000877878	-0.000131243	-2.02818e-05	-0.000158347
Ehmt1	0.000283201	-0.000282341	0.000122364	0.00010377	-8.89562e-06	-0.000267352	0.000206352	0.000383735	-7.49599e-06
Arrdc1	0.000421026	-0.000242666	-5.77798e-05	0.000192453	-1.94456e-06	-0.000724004	0.00119048	-0.000136578	7.34e-05
Zmynd19	0.00130477	-0.000226067	0.000299934	2.96751e-05	1.56198e-05	-0.000217598	0.000322326	8.91063e-05	-0.00020309
Dph7	0.000154412	-5.60425e-05	7.0839e-05	2.01752e-05	0.000217238	3.70794e-05	9.94475e-05	-0.000138606	5.79276e-05
Mrpl41	9.22244e-05	-0.000183396	0.000167335	0.000214207	8.73698e-05	-0.000200538	0.000632769	-0.000155644	2.07014e-05
Pnpla7	0.00143697	-0.000162196	-6.27505e-05	-9.65385e-05	0.000107086	-0.000155263	0.000234819	-9.71036e-05	-9.29947e-05
Nsmf	0.000272356	7.13641e-06	0.000262313	6.43225e-05	6.2601e-05	-0.000488899	0.000196574	-0.000156095	8.88628e-05
Entpd8	0.000266681	0.000483626	0.000157754	-0.000208547	0.000424673	-0.000509045	-0.000165832	-0.000318501	-0.000243704
Noxa1	0.000574339	0.000460467	0.0004599	-0.000227196	0.000757061	-0.000505303	-0.000333072	-0.000305864	-0.000268614
Gm13387	-3.91339e-05	-2.65971e-05	-1.69504e-05	0.0001229	-2.41721e-05	-2.42979e-05	-8.22207e-06	-4.77931e-05	-4.70011e-05
Nrarp	1.04525e-05	0.0010007	0.000175451	-0.000459473	-0.000242442	-0.000128495	-0.00044596	-0.000720515	-0.000587276
Gm38287	-4.23917e-05	5.31715e-06	2.21751e-05	4.0729e-05	-3.46399e-05	-4.58976e-05	-9.36199e-05	-4.89654e-05	6.86376e-05
Tor4a	0.000277481	-0.000154652	3.59883e-05	-2.77496e-05	0.000251813	-2.58704e-05	1.13514e-05	0.00019653	-4.11807e-05
Nelfb	0.000362042	-0.00018889	1.72097e-05	0.000105332	0.000185864	-0.000319369	0.000336114	7.0055e-05	1.54141e-05
Stpg3	-6.16202e-05	-6.64888e-05	-7.67978e-06	0.000105037	1.48861e-05	-3.16884e-05	-7.93592e-06	-4.65984e-05	9.32902e-05
Fam166a	-4.91135e-05	1.48313e-05	-6.64302e-06	-1.38406e-05	-6.72332e-06	2.69722e-05	7.86405e-06	-8.59771e-06	-1.9195e-05
Tubb4b	0.000816385	-6.73418e-05	0.00324267	-0.000322438	3.37735e-05	2.3815e-05	0.00125999	-0.000863088	0.000265816
Cysrt1	0.0001247	0.000211398	6.23726e-05	-0.000128562	7.63692e-05	-0.000157336	0.000181855	-0.000184147	-0.000158141
Rnf208	-5.92881e-05	0.000241651	-6.98844e-05	-0.00022351	-6.06705e-05	-3.26482e-05	-6.413e-05	-4.49266e-05	-0.000106309
Ndor1	-2.33511e-05	3.30633e-05	-5.25027e-05	-7.86213e-05	4.83243e-05	-1.54101e-05	-9.21806e-08	8.20647e-05	-0.000119459
Tmem203	-6.22036e-05	-0.000122122	-1.5325e-05	0.000107201	-9.70661e-05	-0.000231504	0.000306674	1.64808e-05	0.000242335
Tprn	0.000150834	-0.000473313	-5.85824e-05	0.000435355	0.000504117	0.000707931	-0.000195615	-0.000170182	2.07013e-05
Ssna1	0.000114058	-0.000339875	0.000976234	0.000294094	2.41302e-05	-0.000316334	0.000703852	-0.000153909	0.000256156
Anapc2	0.000127006	-0.000301116	0.000201806	-6.97649e-06	0.00025256	-0.000117296	0.000633277	0.000209982	7.22215e-05
Tmem210	4.63722e-06	0.000106652	-4.22385e-05	-7.19767e-05	-3.84741e-05	0.000123398	-3.47691e-05	-0.000103982	-0.000107317
Lrrc26	-0.000102857	0.000529154	-0.00024503	-0.000739351	0.000484714	0.00277207	-0.000703796	-0.0010261	-0.000958071
Grin1	-4.80432e-05	-0.000146375	5.22098e-05	-8.37648e-05	-4.26504e-05	-9.93171e-05	3.57593e-05	-9.13052e-05	0.000741876
Grin1os	3.55311e-05	3.41433e-05	-5.82532e-05	-6.61528e-05	0.00062489	0.000191169	3.26586e-05	-9.92305e-05	-0.000102488
Man1b1	0.000132504	-0.000476379	0.000272065	6.32149e-05	0.000128475	-6.16753e-05	0.000343202	0.000470821	0.000232248
Dpp7	-0.000159562	-0.000410988	-2.45274e-05	-4.55105e-05	-3.89943e-05	0.00122756	0.000360726	-0.000256923	0.000176984
Uap1l1	-0.000184449	-0.000122301	-9.96464e-05	-0.000238066	-0.000182427	-0.000441121	0.00137567	1.71267e-05	0.000409016
Sapcd2	0.000332308	0.00033386	0.00330976	-0.000175159	-0.000198477	-0.000298541	-0.000343385	-0.000299898	-0.000191476
Entpd2	0.000542102	-0.000114798	-8.96542e-05	-0.000161246	0.000870892	0.000348118	0.000107616	-0.000101454	-7.5518e-05
Npdc1	0.000652567	-0.000944834	-0.000171575	0.000537757	0.000597122	0.000581626	0.000876606	-0.000307181	0.000513442
Abca2	-3.03201e-05	-0.000163698	-6.22073e-05	-5.25003e-05	-6.29081e-05	-0.000144652	0.000408228	0.000282324	6.18037e-06
Paxx	-6.50879e-05	-0.000166137	6.49214e-05	0.000175274	0.000165554	-2.13224e-05	-0.000168749	0.000115236	-1.10494e-05
Clic3	-0.00025047	0.000986056	-0.000543556	-0.000704971	-0.000533897	-0.00205236	0.00314342	-0.000312201	-0.00054901
Ptgds	4.16733e-05	-0.000119277	9.91203e-05	-6.89292e-05	0.000330309	-0.000104719	0.00022446	0.000351347	-0.000112012
Lcn12	0.00013534	4.61032e-05	-3.41518e-05	-3.73867e-05	0.000237243	-2.03918e-05	-3.43251e-05	-1.94437e-05	-5.63429e-05
C8g	0.000200904	6.99096e-05	-5.62997e-05	-7.2814e-05	5.75462e-05	0.000262318	-0.000192535	-0.000102813	-0.00016161
Fbxw5	0.000329843	-0.000162858	0.000202728	5.29877e-05	0.000170588	-0.000200808	0.000283052	0.000140242	-4.29973e-05
Traf2	0.000920212	0.000146666	0.00032028	-0.000200225	0.000525167	-0.000460583	0.000267317	-0.000139232	-0.000296201
Edf1	0.00122822	-0.000669263	0.000304802	0.000495497	0.00110031	-0.000227155	0.00141725	-0.000400342	2.80665e-05
Mamdc4	-2.22323e-05	-1.67796e-06	-3.40975e-05	-1.50561e-05	-3.25182e-05	-3.19265e-05	4.45524e-07	7.87092e-05	-4.32467e-05
Phpt1	-0.000124392	2.37537e-05	-0.000161715	8.05239e-05	-6.17884e-05	-0.000446838	0.000176914	0.000223629	-9.00759e-05
Ajm1	-8.68126e-05	1.42863e-06	5.90813e-05	1.85766e-05	-6.15597e-06	-1.86899e-05	7.19268e-05	-1.54962e-05	-3.99199e-06
Rabl6	0.000209572	-0.000237693	0.000105364	0.000240063	-5.77966e-05	-0.000309416	0.000638729	-1.2104e-05	1.87386e-05
Fcnaos	-9.14674e-05	5.47424e-05	-1.02972e-05	-2.0259e-05	-1.50439e-05	8.94418e-06	7.19172e-06	-2.28958e-05	-3.19195e-05
Tmem141	-0.000212726	-0.000355271	-0.000148736	0.000490921	0.000331612	-1.42161e-05	0.00026704	-0.000283842	0.000386535
Bmyc	-0.000183272	-0.000246947	1.52769e-05	9.01793e-05	0.00213609	8.97886e-05	0.000234717	-0.000330713	0.000356262
Camsap1	0.000187197	-0.000202982	4.42498e-05	-7.59907e-05	0.000143216	-0.000274582	0.000439124	0.000368757	4.3229e-05
Ubac1	0.000237032	-0.000207486	0.000224451	0.000165341	-7.60333e-05	-8.54234e-05	0.00032317	-7.67101e-05	6.68364e-05
Nacc2	-5.37285e-05	-0.000328468	-0.000142649	0.000109392	-5.17237e-05	-0.000246683	0.000344848	0.000242555	0.00041747
Tmem250.ps	-0.000140625	-0.000179198	3.6234e-05	-2.10507e-05	0.000160923	-0.000179955	0.000363124	0.000193795	0.000156047
Qsox2	0.000143645	-0.000394761	-5.2513e-05	0.000403138	-7.35076e-05	-8.00198e-05	0.000169672	0.000212223	-5.31807e-05
Ccdc187	5.07432e-05	-5.84124e-06	-3.0876e-05	-1.27293e-05	-2.96754e-05	1.27906e-05	-3.06473e-05	1.88647e-05	-3.74597e-05
Gpsm1	-6.41791e-05	-0.000281155	-4.69592e-05	0.000224121	-7.29085e-05	-0.000227974	0.00025052	6.46642e-05	0.000401681
Dnlz	6.85881e-05	-0.000403998	0.000214553	0.000222592	2.78496e-05	-0.000143667	0.000962195	-9.62282e-05	0.000248291
Snapc4	8.16073e-05	-5.97861e-05	-2.11174e-05	-1.66537e-05	1.58061e-05	-6.43302e-05	0.000185879	1.58482e-05	1.13967e-05
Gm13563	3.94523e-05	-9.22982e-06	-1.89001e-05	1.25902e-05	-1.26605e-05	-5.48536e-05	-3.47489e-06	-1.34531e-05	7.50388e-05
Entr1	9.39782e-05	-0.000370769	0.0002009	0.000117737	0.000122083	-0.000147442	0.000584486	0.000202082	0.00014347
Pmpca	0.000199047	-0.000246501	0.000173684	0.000189556	7.89387e-05	-0.000186171	0.000485511	-3.68374e-05	6.57002e-05
Inpp5e	-6.10152e-07	-0.000119688	-1.89623e-05	-4.10993e-05	4.11692e-05	-0.000137086	0.00021598	0.000158695	0.000120078
Sec16a	0.000363297	-0.000323375	-7.26623e-05	0.000109673	7.65327e-05	-0.000106464	-7.49267e-05	0.000478309	-7.16277e-06
X0610009E02Rik	7.25038e-05	-8.68327e-06	-6.45834e-05	-1.30867e-06	-8.71346e-05	1.8412e-05	-4.81682e-05	3.27219e-05	-1.9768e-05
Gm13568	2.26217e-06	1.48758e-05	-1.17607e-05	-2.58925e-05	-3.68021e-06	-2.36818e-05	-4.96351e-06	2.45601e-05	-3.02388e-05
Notch1	0.000464458	0.000163054	0.000190165	-0.000308165	-0.000306103	-0.000362202	-0.000154568	0.000241576	-0.000134575
Egfl7	-0.000148234	-0.000558822	0.00019652	0.000489839	-0.000159931	-0.000421731	3.01813e-05	0.00063628	0.000336166
Agpat2	-0.000122151	-0.000810774	1.39908e-05	0.000346856	0.00042035	-0.000376451	0.000790802	0.000751338	0.000436595
Dipk1b	-0.000253313	-0.000642774	-0.000153871	0.000576937	-0.000140543	-0.000461098	-7.07235e-05	0.000887381	0.00023897
Surf6	0.000180285	-0.000151508	0.000139908	3.06579e-05	8.48549e-05	-5.52886e-05	8.30176e-05	0.000191742	-3.23781e-06
Med22	-9.40347e-05	-0.000367668	5.30288e-05	0.0002936	1.62159e-05	-0.000400147	0.000115915	0.000225821	0.000494034
Rpl7a	9.19758e-05	-0.000812281	0.000197241	0.000783613	5.93057e-05	-0.00053727	0.00202751	-0.000775698	0.000969031
Surf1	0.000201534	-0.000168227	-7.34513e-05	-1.79552e-05	0.000230953	-3.46898e-05	0.000418751	-6.7887e-05	0.000197082
Surf2	0.000127516	-0.000202561	-4.03576e-05	9.97755e-05	0.000114258	-0.00013557	0.000442453	-0.000144587	0.000338625
Surf4	0.000630929	-0.00072186	3.80709e-05	0.000748443	0.000226031	-0.000163858	0.000464313	1.21765e-05	0.000229681
Stkld1	0.000184987	1.44921e-06	-3.16539e-05	-1.83642e-05	0.00013184	-3.81818e-05	-4.1345e-05	3.29138e-05	-6.20217e-06
Rexo4	0.000415548	-0.000127013	0.000124567	-3.64662e-05	0.000152355	-4.31769e-05	3.31128e-05	5.24447e-05	5.66698e-05
Adamts13	-9.97796e-05	0.000131121	-4.26574e-05	-8.58959e-05	-5.29128e-05	9.08594e-05	-6.41737e-06	-5.38923e-05	-0.000113614
Cacfd1	4.68281e-05	-0.000113616	8.75083e-05	6.3807e-05	0.000120586	-6.56857e-05	0.000130969	-3.04139e-05	0.000174949
Slc2a6	0.00097502	-0.000253367	-4.56082e-05	-8.42252e-05	0.00587494	-0.000277108	-2.25968e-05	-0.000175294	-6.36245e-05
Gm13398	-8.39277e-05	-1.67273e-05	-4.97047e-05	1.76856e-05	-9.31854e-06	-7.79228e-05	0.000354302	-7.60762e-05	2.18439e-06
Sardh	4.32573e-05	-0.000270249	-3.22732e-05	0.000490745	-0.000145794	-0.000149786	0.000120529	-0.000129272	0.000114829
Vav2	0.000106864	-0.000436419	6.13049e-06	-0.000169533	0.000111841	-1.90875e-05	-0.000113862	0.00116845	-8.20991e-05
Brd3os	0.000178558	2.97667e-05	-3.05911e-05	-5.26658e-05	-6.21357e-05	-2.4848e-05	0.00011618	-0.000183637	5.17605e-05
Brd3	0.000115253	-0.000291104	0.000405716	-3.61226e-05	6.12265e-05	-0.000191493	0.000423941	0.000556132	-9.41133e-05
Wdr5	0.00014557	-0.000172689	0.000280787	5.68443e-05	5.66278e-05	-0.000179848	0.000569247	1.69362e-05	-5.93021e-05
Gm13421	8.84923e-05	-9.22248e-06	0.000106924	-4.39365e-05	-2.22513e-05	-6.24458e-07	-1.1745e-05	0.000172446	-0.000108842
Rxra	9.14865e-05	-4.15412e-05	6.70156e-05	-0.000314146	-4.79092e-05	0.000351806	-1.18212e-05	0.000261728	-0.000163755
Olfm1	0.000124368	2.6705e-05	-4.47121e-05	-5.31273e-05	0.000134602	-7.75896e-05	0.000157157	-2.96082e-05	-4.7565e-05
Ppp1r26	-8.54619e-06	-0.000151252	-8.27122e-05	-6.85374e-05	-4.41288e-05	-0.000185664	0.000177903	0.000283743	0.000124261
X1700007K13Rik	3.8647e-05	-7.40637e-05	-9.96272e-06	-0.000113605	-3.42751e-05	0.000100108	0.000298862	-0.000118806	0.000141081
Mrps2	0.000113425	-0.00010852	2.82353e-05	3.24917e-05	-9.45897e-06	5.1039e-05	0.000324835	-2.83655e-05	-6.38057e-05
Gm10134	5.3191e-05	7.89875e-06	-1.88049e-05	-2.07834e-05	0.000127645	-3.88912e-05	-5.08152e-06	-3.30434e-05	4.95896e-05
Ralgds	0.000148238	-0.000269923	0.000131428	6.2453e-05	6.32393e-06	-0.000243531	0.000242952	0.000181671	0.000335703
Gtf3c5	0.000148301	-0.000103102	0.000185892	-5.2459e-05	0.00023367	-7.80864e-05	6.03415e-05	0.000187874	-4.29413e-05
Tsc1	-8.95742e-05	-0.000215848	-3.11893e-05	-2.89554e-05	-3.16668e-05	-0.000190812	3.48645e-05	0.000450357	0.000180218
Spaca9	0.000216829	-3.8008e-05	6.43928e-05	-7.6748e-05	-3.91251e-05	0.000369532	9.61912e-07	-0.000142546	-9.05855e-05
Ak8	-1.63667e-05	1.26288e-05	-2.5929e-05	-3.80843e-05	-3.75341e-05	0.000111035	-3.57777e-05	-1.51191e-05	-3.84154e-05
Gtf3c4	7.50483e-05	-9.20567e-05	0.000124249	2.08492e-05	-7.18845e-05	-0.00018706	0.000250927	0.000197595	-8.17669e-05
Ddx31	0.000137248	2.21254e-05	2.61243e-05	-4.45881e-05	0.000132498	3.88669e-05	0.000171972	-9.27067e-05	-0.000109556
Cfap77	0.000387883	-4.0772e-05	4.45652e-05	-7.38748e-05	-4.08073e-05	0.000141139	-5.53612e-05	-0.000100054	-4.16385e-05
Ttf1	0.000234602	-0.000163967	0.000142306	-8.62385e-05	1.59917e-05	-3.95368e-05	0.000147287	0.000235199	3.53916e-05
Setx	-0.0001205	-0.000444442	0.000164952	8.3892e-05	0.00014489	-0.000314629	0.000281034	0.000857348	0.000104012
X6530402F18Rik	0.000142176	-7.96396e-06	-4.59646e-05	-4.07872e-05	0.000613557	8.38714e-05	-1.23968e-05	-7.35709e-05	-5.19397e-05
Med27	0.000336847	-7.92271e-05	2.485e-05	4.44859e-05	0.000225856	-0.000152452	0.000361418	-9.7381e-05	-4.3045e-05
Rapgef1	-2.916e-05	-0.000157183	1.49726e-05	6.38686e-05	0.000417896	-9.07544e-05	0.000384261	1.09661e-05	3.07643e-05
Trub2	9.68172e-05	-0.000172123	0.000125923	0.000139974	-1.48706e-05	-0.000141551	0.00013943	6.22911e-05	2.80555e-05
Coq4	0.000187315	-0.000105247	-1.93795e-05	8.2839e-05	-4.25994e-05	1.51115e-06	0.000304079	-0.00010155	1.21445e-05
Slc27a4	0.000284432	-0.00031566	-5.961e-05	0.000297181	-0.000142585	-0.000162067	0.000151432	0.000128333	6.5965e-05
Urm1	0.000502627	-0.000254043	6.16054e-05	0.00023742	-3.34737e-05	-0.000368553	0.000638632	-0.000212402	0.000180318
X2600006K01Rik	1.35681e-05	3.62305e-05	-2.42536e-05	-6.10083e-05	0.000107913	-8.56707e-05	8.53745e-06	1.37928e-05	7.80826e-05
Cercam	0.000176074	-2.87006e-05	7.48672e-05	-0.000104906	5.5648e-05	3.76496e-07	0.000125302	1.54282e-05	-1.20037e-05
Odf2	3.23788e-05	-0.000135978	0.000880502	-0.000132939	1.44224e-05	-2.97039e-05	6.28579e-05	0.000286025	-3.74163e-05
Gle1	-1.55686e-05	-1.38429e-05	0.000234461	-0.00014356	0.000104708	-0.000221169	0.00051013	0.000111976	-0.000158515
Sptan1	0.000169845	-0.000598126	-2.59858e-05	-4.12323e-06	-0.000168384	-0.000485851	0.00156353	0.00034734	0.000513877
Wdr34	0.000174851	-6.97093e-05	0.000296058	1.10452e-05	6.97084e-06	-5.74495e-05	0.000189777	-8.34244e-05	4.65921e-05
Set	0.000215566	-0.000831816	0.00117315	0.000528738	0.000376045	-0.000768495	0.00188875	0.000188083	0.000323242
Pkn3	4.83519e-05	-0.000119414	0.00139536	8.31232e-05	2.56505e-06	-0.000114088	0.00010145	-5.51219e-06	6.21367e-05
Zdhhc12	0.000227316	-0.000422212	0.000150208	0.000399622	0.000140667	-0.000233409	0.000809643	-7.24721e-05	5.21811e-05
Zer1	-6.02976e-05	-0.00010496	-4.29838e-06	-9.1597e-05	7.16346e-05	-6.7393e-05	5.35381e-05	0.000355992	-7.36361e-05
Tbc1d13	-1.10871e-05	-0.000254078	9.18893e-06	9.48202e-05	5.2331e-05	-0.000154684	2.39083e-05	0.000403021	7.67194e-05
Endog	-9.56836e-05	-0.000401917	-0.000305371	0.000331451	-0.000164939	5.09512e-05	-0.000292851	5.77848e-05	0.000680558
Spout1	0.00017515	-6.80844e-05	0.00017479	7.1492e-05	9.8982e-05	-3.80629e-05	0.000138899	-0.000179146	-1.81051e-05
Kyat1	-0.000137781	7.48121e-05	-0.000213275	7.19148e-05	-4.31616e-05	-0.000354352	-0.000213917	-2.15231e-05	0.000252973
X1700084E18Rik	-3.4073e-05	-9.0067e-06	-5.76597e-05	1.57787e-05	3.05669e-05	7.83256e-05	-2.60334e-05	-6.77824e-06	-2.59002e-05
Lrrc8a	-1.00934e-05	-0.000414718	5.28656e-05	0.000138562	0.000302094	4.00932e-05	0.00060946	7.00048e-05	0.000226787
Phyhd1	4.1918e-05	-0.000159213	-2.32136e-06	0.000184782	-5.31268e-05	4.79419e-05	8.39677e-05	-4.93153e-05	0.000128181
Dolk	7.42315e-05	-0.000168649	-7.92642e-05	6.41732e-05	9.82455e-05	-1.28649e-05	3.0313e-05	5.92801e-05	0.000215277
Nup188	0.000212564	-0.000173264	0.000211317	8.8811e-05	6.0672e-05	-8.36409e-05	0.000236869	1.18119e-05	6.17661e-05
Sh3glb2	0.00019962	-0.00029617	0.00010134	-3.13744e-06	2.51321e-05	0.00063113	0.000333511	-0.000231808	5.80559e-05
Miga2	0.000123873	-0.000240773	-5.96787e-05	4.19583e-05	-8.94586e-05	-0.000272021	0.00013278	0.000282107	0.000288165
Dolpp1	0.000201192	-0.000202438	7.23514e-05	4.30769e-05	-5.3666e-05	-8.52806e-05	5.34839e-05	0.000144264	0.000168039
Crat	3.16755e-05	-0.000214546	0.000215787	2.07307e-05	-4.46049e-05	-0.000411376	2.61421e-05	0.000414543	0.000417464
Ptpa	0.000696549	-0.000472856	0.000342636	0.0001379	-2.7348e-05	-0.000407333	0.000394874	0.000239124	0.000358614
Ier5l	-3.17918e-05	-0.000577329	0.00018374	0.000277008	0.000192249	-9.64351e-05	0.00028839	-0.000266429	0.00122274
Gm14488	-1.50612e-05	-2.81052e-05	-5.54565e-05	7.40735e-06	7.35114e-05	0.000170418	6.65405e-06	-1.38091e-05	-4.78936e-05
X1700001O22Rik	-7.65488e-05	-0.000172393	0.000137785	4.67104e-05	-2.11701e-05	0.000634503	2.59183e-05	-8.86734e-05	-4.03026e-05
Ntmt1	0.000198198	-0.000268943	0.000134213	0.000251842	-2.45248e-05	-0.000138311	0.000920805	-0.000259233	7.83784e-05
Asb6	0.000305415	-5.35792e-05	9.25512e-05	-4.11466e-05	0.000178061	2.5328e-05	0.00044564	-0.000167935	-0.000140816
Ptges	0.000340389	-0.00119875	-7.58349e-05	5.07448e-05	0.000244956	-0.000315484	0.000309721	-0.000118759	0.00309077
Tor1b	0.000148881	-0.000553323	9.65812e-05	0.000242083	0.000100731	-0.000137526	0.000622563	0.000228572	0.000371011
Tor1a	0.00038177	-0.000237232	0.000376839	-0.000109298	0.000315756	0.000119762	0.000563971	-0.000114903	0.000157335
BC005624	0.000194175	1.87365e-05	-3.71544e-06	-0.000223479	0.000381507	2.09876e-05	0.00057504	-0.000184931	3.18813e-06
Usp20	0.000100161	-8.38337e-05	-1.9651e-05	5.87363e-06	-0.000183517	-0.000286442	8.77498e-05	0.000121513	0.000161371
Fnbp1	0.000162088	1.38535e-05	2.05348e-05	-6.51248e-05	0.00037147	-0.000303712	-0.000255556	0.0003738	-8.02527e-05
D330023K18Rik	0.000119382	0.000127426	-8.99538e-05	-0.000111296	-6.0604e-05	-0.000161899	-2.0755e-05	-2.00127e-05	-6.29525e-05
Gpr107	0.000624064	-0.000139963	7.20481e-05	-7.96784e-05	0.000165613	-0.000372253	0.000280736	0.000362468	-0.000142552
Ncs1	-4.6949e-05	-0.000115891	-1.74844e-05	6.94724e-05	-3.69749e-05	-5.30124e-05	0.00042913	-7.63141e-05	7.32123e-05
Hmcn2	-1.21115e-05	-2.87771e-05	7.2555e-07	-6.38886e-05	-5.69236e-06	-3.10902e-05	5.11322e-05	-2.62383e-05	0.000175714
Ass1	-0.000257358	-0.000201152	-6.45547e-05	-0.00052325	-0.00014603	0.000936042	0.000387563	-0.00014161	0.000560606
Fubp3	4.20116e-05	-0.000395087	0.000191821	5.41818e-05	-4.51769e-05	-0.000273779	0.000580856	0.000439968	0.000195456
Exosc2	4.96404e-05	-3.64661e-05	0.000486348	-2.67417e-05	1.34947e-05	-0.000107592	0.000176103	-2.52051e-05	7.66149e-05
Gm13427	-6.67879e-06	-3.44037e-06	4.41273e-05	-6.82636e-06	0.000262513	-7.50143e-06	-2.03564e-05	-1.72868e-05	-1.33726e-05
Abl1	9.69173e-05	-0.000172023	0.000114906	-5.92794e-06	-2.37948e-06	-0.000191275	-3.38137e-05	0.000335822	0.000126589
Nup214	-6.06308e-05	-0.000666261	0.000100893	0.00113229	-8.11745e-05	-0.000508276	-0.000272953	0.000402166	1.60951e-05
Plpp7	-1.2591e-05	-5.54567e-05	-5.84416e-05	-2.44805e-05	4.82073e-05	-2.14459e-05	6.43134e-05	-4.42257e-05	0.000252121
Prrc2b	6.54157e-05	-0.000477121	4.3842e-06	6.34342e-06	-0.0001713	-0.000437454	-1.29692e-05	0.000955723	0.000338635
Gm13610	6.71323e-05	-1.34246e-05	2.03247e-05	8.26795e-06	-3.84803e-05	1.13466e-05	-1.81857e-05	1.14637e-05	-2.37455e-05
Pomt1	4.10367e-05	-9.59229e-05	0.000478421	0.000120482	-9.75801e-05	-8.63186e-05	3.82883e-05	-0.000167794	0.000190635
Uck1	6.75915e-05	6.59827e-05	0.000195164	1.05836e-05	1.42293e-05	-0.000251039	0.000269972	-0.0001226	-0.00011456
Swi5	0.000348049	-0.000306636	0.000514942	0.000439623	0.000113849	-0.000648204	0.00106323	-0.000476597	0.000488393
Golga2	-0.000101992	-0.00023187	3.02694e-05	-4.42534e-05	6.40632e-06	-0.000183524	0.000319551	0.000384859	0.000139006
Dnm1	-0.0002175	-0.000267742	-5.1435e-05	4.19833e-05	-0.000122963	-0.00019362	0.00163906	-0.000139039	5.46833e-05
Ciz1	0.00026775	-0.000167425	4.50244e-05	-5.95949e-05	4.80631e-05	-0.000103929	0.000161349	0.000133517	8.36063e-05
X1110008P14Rik	8.28793e-06	-0.00104121	-0.000451223	0.00182209	-0.000244473	-0.00072274	-7.39184e-05	-0.000441371	0.00106222
Lcn2	4.46934e-05	-0.00113137	-0.000358523	0.00241974	-0.000358566	-0.000843606	-0.000941158	-0.000261914	0.000795894
Ptges2	0.000199814	-0.000294308	6.73111e-06	0.00023016	-0.000122039	-0.000156801	0.000289625	6.03725e-05	0.000186519
Slc25a25	0.000521576	-0.000479431	-2.71313e-05	0.000104556	0.000114126	-0.000335887	0.00123865	-0.000280729	0.000702021
Naif1	0.000119132	-7.43354e-05	-1.62778e-06	-3.59829e-05	0.000134293	-1.29312e-05	0.000104871	0.000101577	-2.719e-05
Fam102a	9.41426e-05	-0.000287758	0.000108425	-7.83882e-06	0.000718444	0.000120969	0.000189521	6.88053e-05	0.000211428
Dpm2	0.000471816	-0.000335499	6.96084e-05	0.000203896	0.000167722	-0.000171185	0.000875503	-9.7494e-05	-1.52312e-05
St6galnac4	0.000166897	-0.000933095	-3.40994e-05	0.000909764	-0.000261006	-0.000691844	-0.000646672	0.000924519	0.00080161
St6galnac6	-0.000250851	-0.000645001	-0.00010751	0.000580307	-0.000116916	-0.000465246	-6.12167e-05	0.000992146	0.000110183
Ak1	-0.000299248	-0.000675717	-0.000262228	0.00127346	-0.000151264	-0.000603885	0.000156894	-9.7352e-05	0.000341857
Fpgs	3.37963e-05	-8.15019e-05	2.31868e-07	3.06461e-05	9.33196e-05	0.000127456	0.00016077	2.86075e-06	-0.000120541
Cdk9	0.000205232	-0.000175801	0.000131899	-5.28611e-05	0.000168376	-0.000200329	0.000673789	-6.69811e-05	8.32388e-05
Sh2d3c	-3.89043e-05	-0.000352697	-5.40022e-05	0.000181215	-5.65388e-05	-0.000219456	-0.000140803	7.97632e-05	0.00084953
Ttc16	1.51709e-05	-3.29406e-05	-2.77391e-05	-3.70691e-05	1.07837e-05	-5.5595e-06	4.0308e-05	-8.66239e-06	0.00013442
Tor2a	0.00046734	-0.000437075	0.000117245	0.000367771	4.99906e-05	-0.000252211	0.000609259	-0.000116843	0.000255498
Ptrh1	-3.02789e-06	-0.000123548	-0.000161865	-1.11732e-05	6.7013e-05	-5.43888e-05	0.00088036	-0.000171355	9.42266e-05
Cfap157	-7.3915e-05	2.04388e-05	-7.55722e-06	-2.02243e-05	5.94028e-06	6.41844e-05	-2.82116e-05	4.02251e-05	-7.70853e-05
Stxbp1	0.000963686	-0.000285073	-6.23187e-05	-0.000108707	0.000362905	-0.000172568	0.000419542	0.000276146	-8.66729e-05
Gm13523	4.77659e-06	-2.28594e-05	-4.90123e-05	-3.9433e-05	-5.43499e-05	-7.53843e-06	9.62071e-05	7.74962e-05	-2.98779e-05
Fam129b	0.000686644	-0.000125346	9.67123e-05	-0.000395729	-0.000315425	1.86859e-06	0.000577269	0.000246232	-0.000256545
Lrsam1	-6.02933e-05	-0.000133516	4.47146e-05	8.58433e-06	-3.77221e-05	-6.71606e-05	9.61462e-05	0.000168462	0.00010842
Rpl12	-0.000690215	-0.000745052	0.000144602	0.000963644	-0.000220884	-0.000791468	0.00260402	-0.000580705	0.000839491
Slc2a8	-7.9441e-05	-0.000153	0.000115256	5.1029e-05	-2.54431e-05	0.000377398	0.000223214	-0.000162691	5.27503e-05
Garnl3	-2.94091e-05	-0.000245972	-5.88491e-06	4.6062e-05	-0.000108312	-0.000260334	0.000566943	7.70465e-05	0.000357976
Ralgps1	-2.33196e-05	-0.000179962	-1.61234e-05	7.64599e-05	9.30266e-05	-0.000113307	0.000206536	0.000160767	0.000113538
Angptl2	-4.93811e-05	-7.92296e-05	0.000125732	4.51191e-05	0.00046015	-5.88802e-05	0.000183495	-5.1024e-05	6.30136e-05
Zbtb34	-5.88365e-05	-0.000203431	2.63781e-05	0.000148985	-5.08783e-05	-0.000178914	1.98978e-05	0.000328445	6.11145e-05
Zbtb43	0.00018559	-0.000228679	0.000148707	-3.91739e-05	1.48798e-05	-4.7619e-05	0.000195565	0.000151545	0.000213585
Lmx1b	-4.08479e-05	-0.000117461	-3.30188e-05	-5.53115e-05	1.72651e-06	0.000651239	-9.65602e-05	-6.73859e-05	-6.86725e-05
C130021I20Rik	-0.000107936	-1.72971e-05	-1.6968e-05	-3.5197e-05	-3.72779e-05	0.000358264	-7.00926e-05	-3.35712e-05	-3.68917e-05
Mvb12b	-0.000135814	-0.000538282	0.00011502	0.000221769	-0.00020523	-0.00080252	0.000774777	0.000775533	0.000362808
Gm13404	-2.94882e-06	-5.35039e-05	-1.56364e-05	2.15423e-06	-2.61374e-05	-6.49252e-05	0.000188498	2.39074e-05	0.000102895
C230014O12Rik	0.000177843	-0.000155888	3.91163e-05	-1.21456e-07	7.00602e-06	-5.06929e-05	6.0331e-05	0.000106957	0.000206967
Pbx3	3.30003e-05	-0.000126056	0.000621131	-0.000278847	-5.81485e-05	-0.000508027	8.37089e-05	0.000847496	-5.5086e-06
Mapkap1	0.000327479	-0.000345862	0.000312688	-7.80532e-06	8.12392e-05	6.0734e-05	0.000600384	0.000229736	5.52107e-06
Gapvd1	0.000103596	-0.000424403	3.38245e-05	8.41233e-05	9.75494e-05	-0.000168905	0.000532005	0.000535262	7.26651e-05
Hspa5	0.000758461	-0.000641715	-9.92373e-05	0.00067177	0.000415994	-0.000612741	0.00145608	-0.000333889	0.000363762
Rabepk	0.000337677	-0.000271653	0.000191452	0.000165698	-5.9551e-06	-5.35404e-05	0.000382313	-0.00010432	0.00010805
Fbxw2	0.000213536	-0.000252429	0.000246181	-0.00013125	0.000150377	-0.000269923	0.000805403	0.000313798	8.22623e-05
Gm34653	3.82575e-05	4.72442e-05	-8.03085e-06	-1.48247e-05	-2.04724e-05	-3.06347e-05	-1.30079e-05	-2.27562e-05	-1.01174e-05
Psmd5	0.000150797	9.94428e-05	0.00012885	-7.11034e-05	-0.000149991	-0.000578179	0.000625654	0.000133293	-9.26292e-05
Cutal	-0.00031385	-4.99479e-05	-0.000102069	-4.68338e-05	-0.000134345	-0.000715867	0.000226241	0.000817485	-3.83515e-05
Phf19	0.000129608	-2.30818e-05	0.00282829	-0.000117681	2.84632e-05	-0.000186398	7.47559e-05	6.39875e-05	-4.55964e-05
Traf1	0.000112465	0.000247687	-0.000109809	-0.000525644	0.000977506	-0.00120223	0.000833106	0.000902844	-0.000473601
Hc	-0.000487263	-0.000886205	-0.000142111	-4.66937e-05	-0.000180856	-0.000687737	-0.000447436	0.00224219	0.000780185
Gm13449	-0.00013863	-7.456e-05	2.92365e-05	-3.82622e-05	-4.37827e-06	-5.34823e-05	-5.48059e-05	0.000391178	-1.78837e-05
AI182371	-0.000102189	-0.000249344	-4.78282e-05	-0.000180664	-7.52879e-05	-0.000216165	-7.42517e-05	0.000931335	8.19867e-05
Cntrl	0.000764064	-0.000357324	0.000614382	-0.000211015	-0.000119505	-0.000280865	-2.61e-05	0.0011078	-0.000267445
Rab14	0.000206861	-0.000592416	0.000202192	0.000215525	0.000296635	-0.000911456	0.00133225	0.000556851	0.000559834
Gsn	0.000193629	-0.000790092	-3.95167e-05	-0.000436123	-0.000285253	-6.45568e-05	0.00370529	0.000469678	-7.9035e-05
Stom	0.000400401	0.000560578	0.000260672	-0.000353228	-0.000316218	-0.000453968	-0.000144653	-0.000440498	-7.67624e-05
Dab2ip	0.000307324	-0.000343481	8.82493e-05	-0.000130743	-0.000167005	-0.000295157	0.000604773	0.000299959	0.000422969
Ttll11	1.80731e-05	-9.49831e-05	-6.10201e-05	0.000177827	-7.38468e-05	-0.000202912	-0.000215853	-5.61239e-06	0.000343859
Ndufa8	0.000370738	-0.000157191	0.00014965	0.000381792	-0.000111647	-0.000152352	0.000557419	-0.000655299	0.000326994
Morn5	-3.69466e-06	1.35617e-05	-1.89304e-05	-2.59351e-05	-4.16013e-05	0.000108599	-2.40948e-05	-3.24219e-05	-6.38283e-05
Rbm18	0.000126472	-0.000250268	9.77045e-05	5.98287e-09	-6.04214e-06	-0.000277714	0.000728793	0.000352366	-9.54105e-05
Mrrf	-3.80233e-05	-0.000189415	-9.81774e-05	4.28292e-05	-4.70942e-06	-7.76359e-05	0.000450043	0.000132158	0.000158655
Gm13431	-8.33816e-05	-0.000118002	-5.72104e-05	0.000156136	0.000731935	-0.000111293	-9.42752e-05	4.62765e-06	0.000126762
Ptgs1	-0.000138704	-0.00118118	3.00203e-05	0.00118118	-0.000202917	-0.000791647	0.000710674	0.00108223	0.000214916
Olfr338	6.3543e-05	3.76485e-05	-1.7313e-05	-2.31066e-05	-1.3303e-05	4.06578e-06	-9.21412e-06	1.00558e-06	-4.33105e-05
Pdcl	-0.000109282	-0.000405134	9.90625e-05	0.000306175	4.16285e-05	-0.000275116	0.000438142	0.000342933	0.000144182
Rc3h2	-0.000134026	-0.000408124	0.000129527	-7.77481e-06	-4.75115e-05	-0.00011791	0.000295359	0.000856644	-9.1485e-05
Zbtb6	-9.5649e-06	-0.000209673	4.78828e-05	-3.2113e-05	-6.83197e-05	-0.000120501	0.00012347	0.000535249	-0.000138854
Zbtb26	1.10835e-06	-5.61147e-05	1.47692e-06	-9.42754e-05	2.78254e-05	1.77465e-06	-4.2944e-05	0.000308533	-0.00010326
Rabgap1	0.000100605	-0.000255533	-0.000172052	-2.96472e-05	1.64276e-05	-0.000266234	0.000219747	0.000568983	2.84605e-06
Strbp	-0.000189368	-0.000327731	0.000263552	3.52313e-05	0.000339569	-0.000305939	9.42476e-05	0.000630184	0.000236005
Gpr21	-7.67467e-05	-2.70423e-05	8.16034e-05	-4.13123e-05	1.45232e-05	-1.63348e-05	2.53388e-05	0.000139588	-1.96598e-05
Dennd1a	2.78633e-05	-0.000205737	2.61115e-05	-0.000143254	-4.98492e-06	-2.56039e-05	0.000266318	0.000344995	6.97002e-05
Nek6	0.000131479	-0.00079186	-2.87027e-05	0.00103878	-0.000258913	-0.000679413	0.000222796	0.000513552	0.000237384
Psmb7	0.000732129	-0.000590419	0.000529756	0.000480019	0.000253418	-0.000182159	0.00103895	-0.000168916	9.06368e-05
Nr6a1	0.000167199	-0.000167612	-6.88814e-05	0.000119112	-4.91855e-05	-5.81425e-05	0.000152419	3.63392e-05	5.05852e-05
Olfml2a	0.00015398	0.000590281	-3.0179e-05	-0.000329233	0.000569379	-0.000136395	-9.54764e-05	-0.000499058	-0.000432376
Gm13496	5.73396e-05	7.67323e-05	-2.44384e-05	-5.26259e-05	8.3998e-05	5.73925e-05	-1.12167e-05	-8.83623e-05	-6.02083e-05
Wdr38	5.10642e-05	1.21718e-05	2.41497e-05	-6.51809e-05	2.96361e-06	-4.2178e-05	2.31605e-05	4.90341e-05	-2.06322e-05
Rpl35	-0.00026858	-0.00022709	0.000135921	0.000150998	0.00061325	-0.000409331	0.00179674	0.000168373	-0.000331875
Arpc5l	0.000533702	-0.000423861	0.000484191	0.000600682	6.85206e-05	-0.000257495	0.000900941	-0.000349666	0.000129205
Golga1	0.000249535	-0.000206313	6.14487e-05	8.27752e-06	0.000138947	-3.83127e-06	0.000240251	0.000140001	-8.69607e-06
Scai	-0.000108762	-0.00020698	8.46598e-05	5.48021e-05	-1.41148e-05	-3.20006e-05	3.4701e-05	0.000232529	0.000127174
Ppp6c	-0.000124634	-0.000176851	3.58551e-05	8.39012e-05	7.9608e-05	-0.000295645	0.000698918	0.000115784	0.000117683
Gtdc1	2.74291e-05	-0.000103064	7.19862e-05	-3.21691e-07	0.000141246	-9.92108e-05	0.000202139	0.000109471	5.11565e-05
Acvr2a	-0.000172923	-0.000353892	-5.44665e-05	-6.45079e-05	-2.23148e-05	-0.000194739	0.00014876	0.0010073	-3.11104e-05
Orc4	0.000155254	-0.000213875	0.000187511	0.000124045	0.000295	-0.000259818	0.000371597	0.000194648	-6.63205e-06
Mbd5	5.7503e-06	-0.000279882	4.06134e-05	0.000129022	7.41974e-05	-0.000196308	3.39637e-05	0.000228022	0.000350556
Epc2	-5.47081e-05	-0.000395367	0.000170208	2.91882e-05	3.36835e-05	-0.000321371	0.00029329	0.000675821	0.000294261
Kif5c	-5.92236e-05	-0.000138371	7.89166e-05	8.24743e-05	0.000372229	-8.85025e-05	0.000316319	-0.000103069	0.000224921
Lypd6b	0.000370477	7.98912e-05	3.51538e-05	-0.000331357	0.000418777	0.000532078	0.000333971	-0.00020825	-0.00024716
Lypd6	-8.1985e-05	0.000197579	-3.82701e-05	-0.000211366	-4.97405e-05	0.000704149	-0.000276739	-0.000290597	-0.00026342
Mmadhc	0.000164724	-0.000314443	0.0001423	0.000371059	0.000106706	-0.000139799	0.000482442	-0.000131883	0.000105193
Gm13483	1.23494e-05	2.28343e-05	-2.21237e-05	-4.29402e-05	-2.69445e-05	-7.44688e-07	1.38748e-05	-3.62468e-05	7.51166e-05
Gm48908	-1.743e-05	7.5367e-06	-2.71874e-06	-6.58965e-06	-3.37964e-06	-2.01955e-05	-3.08279e-06	-4.15814e-06	-9.66186e-06
Rnd3	0.00027333	9.89869e-05	1.9876e-05	-0.000174004	0.000546616	9.7912e-05	8.71931e-05	-0.000313334	-1.60934e-05
Rbm43	0.00080656	-0.000188986	8.99158e-05	-9.30153e-05	0.000197671	3.04005e-05	0.000252957	-1.80506e-05	-2.43157e-05
Nmi	0.00278186	-0.000397649	0.000165477	-8.69368e-05	0.000111298	-0.000122235	0.000268485	-0.00013559	-0.00016359
Rif1	0.000115668	-0.000234428	0.000451171	-0.000243229	5.04695e-05	0.000578607	-0.000160607	0.00055957	-0.00031926
Neb	4.19494e-05	-4.56728e-05	-5.2537e-05	2.64602e-06	-1.18627e-05	8.88415e-05	-1.56292e-05	-7.66166e-05	5.3619e-05
Arl5a	-0.000175581	-0.000694862	1.01469e-05	0.000180389	0.000432204	-0.000666984	5.25647e-05	0.000506649	0.00148733
A430018G15Rik	-0.00047134	3.17133e-06	-0.000116646	-2.28113e-05	3.91817e-05	3.71994e-05	-0.000230409	6.59531e-07	0.000330873
Cacnb4	3.54825e-05	-4.76512e-05	-1.84707e-05	-4.49048e-06	-2.97592e-06	-1.77155e-06	-6.69661e-05	3.35428e-05	0.000100558
Stam2	0.000139407	-0.00033706	6.39703e-05	8.42785e-05	8.3005e-05	-0.000154434	0.000494279	0.000197851	0.000216635
Fmnl2	0.000216825	-0.000133032	3.75615e-07	-5.75048e-05	-3.30699e-05	-8.83215e-05	0.000107466	0.000347598	-7.82977e-05
Prpf40a	0.000472236	-0.000617122	0.000462314	0.000363172	0.000178107	-0.00028657	0.00082878	0.000388546	3.98314e-05
Arl6ip6	2.08735e-05	-0.000428777	0.00053249	-5.27501e-07	-5.02519e-05	-0.000354337	0.000379476	0.000677118	0.000310912
Rprm	-0.000415093	-0.000452408	-3.83154e-05	-0.000189838	-3.54967e-05	-0.00035979	-0.000103754	0.00187058	-0.000196037
Galnt13	-0.00026034	0.000163299	1.08149e-05	-0.000218362	-0.000111048	-0.000426923	-0.000201349	0.000763303	-0.000253913
Nr4a2	-8.3102e-05	-0.00011184	-5.66656e-05	0.000143045	-0.000198374	-2.39274e-05	0.000484585	-0.00027726	0.000218583
BB557941	2.52171e-05	7.06874e-06	3.07793e-06	-1.614e-05	2.91246e-06	1.48823e-05	-1.1979e-05	-2.8585e-05	-1.96823e-05
A930012O16Rik	4.74697e-05	6.41262e-06	2.30658e-05	-4.81465e-05	-1.19335e-05	-4.99865e-05	0.000253276	-4.65767e-05	-2.43551e-05
Gpd2	0.00036874	-0.000180637	0.000474103	-5.80162e-05	9.90295e-05	0.000252833	0.000554449	-1.08182e-05	-0.000166041
Galnt5	0.000305679	9.41382e-05	-3.20922e-05	-0.000170658	0.000506018	0.000677371	-0.000213066	-0.000321109	-0.000296885
Cytip	-0.000266399	-0.000180046	6.52134e-05	-0.000437481	5.56415e-05	-0.00058732	0.000795411	0.00130753	-0.0001153
Gm13546	2.59924e-05	1.10236e-05	0.000369849	-4.69009e-05	-3.65553e-05	-5.28683e-05	-2.90537e-05	2.87304e-05	6.22892e-05
Acvr1c	-8.17101e-05	-5.40036e-05	6.76514e-06	0.000126219	5.27344e-05	-5.45298e-05	-3.63368e-05	1.87064e-05	1.68604e-05
Acvr1	1.40831e-06	-0.000181168	7.0217e-05	2.36123e-06	-3.97252e-05	-0.00018264	0.000122202	0.000231992	0.00018161
Upp2	-7.20138e-07	-0.000192567	-4.18743e-05	-3.0888e-05	-0.000111317	-2.66363e-05	8.61325e-05	0.00014043	0.000318409
Gm13558	-6.91674e-05	4.02653e-05	-7.46608e-06	-1.70199e-05	-8.9752e-06	-1.08767e-05	5.24022e-06	-1.33271e-05	-2.16593e-05
Ccdc148	7.60687e-06	-0.000112281	0.000199145	9.18216e-05	0.000585136	-0.00015106	0.000150318	8.15305e-05	-6.75559e-05
Pkp4	0.000313476	-0.000321288	0.000590002	-0.000200319	-9.28785e-05	-0.000208353	0.000646236	0.000729587	-0.000197016
Dapl1	-8.75569e-06	-0.00016717	-5.98644e-05	-8.46933e-05	1.63019e-05	0.000199987	0.000887917	-9.11406e-05	-5.14505e-05
Tanc1	2.7776e-05	-0.000307118	0.000103193	-1.61359e-05	-0.000153781	-0.000512504	-4.47507e-05	0.000650959	0.000475723
Wdsub1	5.41835e-05	-0.000174813	9.11554e-05	-3.28986e-05	4.98647e-05	0.00027677	0.000488543	-5.95556e-05	3.49555e-06
Baz2b	-0.000203643	-0.00062456	-8.28903e-05	7.73344e-05	2.50204e-05	4.48657e-06	-0.000158374	0.00108674	0.000342202
Gm13572	-0.000105358	7.74057e-06	-1.79475e-05	-2.78992e-05	-1.58611e-05	2.58309e-05	-3.14975e-05	8.4085e-05	-1.15269e-05
Gm13620	-3.58489e-05	1.02545e-05	4.88841e-05	-2.7412e-05	-3.57831e-05	-4.07923e-06	1.74316e-06	8.07791e-05	-5.57337e-05
March7	-0.00029878	-0.000576481	0.000169967	0.00020006	-6.41502e-05	-0.000403534	0.000338643	0.000615884	0.00069158
Cd302	8.23177e-05	-0.000895899	-8.19837e-05	0.00181263	-0.000264205	-0.000627579	-0.000434272	-0.000142222	0.000402083
Ly75	0.00112793	-0.000388693	1.87388e-05	-8.78287e-05	0.000525606	-0.000104686	0.000215521	0.000451012	-5.27076e-05
Gm13580	-4.86646e-05	-1.96164e-05	-2.54734e-05	2.87537e-05	-1.34275e-05	0.000196636	-2.44752e-05	-3.00997e-05	-6.59323e-05
Itgb6	0.000838757	-0.000519863	-2.68681e-05	-0.000418434	0.000318449	-0.000433749	0.00433912	-0.000227636	-0.000354515
Rbms1	0.000388887	-0.00105329	0.000354677	0.000481033	-3.62782e-05	-0.000417978	0.0013773	0.00113021	-6.24288e-05
Tank	0.000328533	-0.000125844	8.66096e-05	7.18701e-05	0.00200843	-0.000366873	4.37695e-05	0.000188671	-0.000186456
Psmd14	0.000724317	-0.00012553	0.000606746	0.00025967	0.000352226	-6.49015e-05	0.00103209	-0.000560992	-0.000174259
Tbr1	-2.82284e-05	-3.18934e-05	-4.90096e-05	3.85153e-05	-2.25659e-05	-2.39887e-05	5.72976e-06	-1.68004e-05	9.65956e-05
Dpp4	-0.000126316	-0.000761917	-0.000108387	0.000660759	-0.000290953	-0.00130128	2.93318e-05	0.00141443	0.000555123
Gm13561	5.01264e-05	6.744e-06	-7.92147e-06	4.82883e-07	-7.15649e-06	-2.36219e-05	-1.16001e-05	-8.54584e-06	-8.91519e-06
Gm13565	-7.04358e-05	2.9685e-05	-9.40549e-06	-2.1326e-05	-1.0755e-05	-5.32283e-05	7.1653e-05	-1.41224e-05	7.03329e-05
Fap	0.000319131	-6.48436e-05	-7.80937e-05	1.88888e-05	2.90315e-05	-2.05031e-06	-6.11373e-05	4.37814e-05	-2.7032e-05
Ifih1	0.00205533	-0.000394015	-0.000113129	-0.000230973	0.000455967	-5.26126e-05	9.63288e-06	0.000357472	-0.000150672
Gca	9.40383e-05	-0.000340278	0.000298719	0.000225223	0.000623204	-0.000418069	0.000614864	0.000163263	0.000138439
Kcnh7	1.55662e-05	-4.3495e-05	2.41993e-05	-3.22674e-05	-3.47374e-05	-1.67838e-05	-1.79934e-05	-1.5288e-05	0.000187888
Fign	0.000178771	0.000891395	9.24747e-05	-0.000421777	-0.000164869	-0.000665012	-0.000350259	-0.000338133	-0.000501096
Grb14	0.000132603	-0.00113738	-3.61173e-05	0.000236861	-0.000339616	-0.00101204	-0.000188174	0.00147274	0.00187112
Cobll1	-8.06859e-05	-0.000344641	8.35601e-05	-5.61545e-05	9.86743e-05	-0.00022851	-5.93003e-05	0.001179	-0.000114811
Gm13594	5.84241e-05	-3.96402e-05	3.79015e-05	-9.42553e-05	0.000101616	-4.52524e-05	0.000147136	0.000281994	-0.000123076
Csrnp3	-4.85692e-05	2.50059e-05	-6.01447e-06	-1.17646e-05	-3.72887e-06	-9.97633e-06	3.64694e-06	-3.17118e-06	-1.52378e-05
Galnt3	0.000396555	-3.56297e-05	0.000237701	-0.000111988	0.000110137	-0.000248878	0.000399904	3.25228e-05	4.57716e-05
Ttc21b	-0.000102766	4.03098e-05	5.9504e-05	-0.00013542	-1.8834e-05	2.74252e-05	-0.000103311	0.000273184	-0.000186257
Stk39	8.4979e-05	-0.00105485	-2.1425e-05	0.00127481	-0.000206114	-0.000563235	-0.000140671	-0.000198139	0.00150672
Cers6	-0.000337654	-0.000405769	-3.41822e-05	0.000312293	-0.000135966	-0.000401318	0.000330038	-0.000168258	0.00109145
Nostrin	-2.91962e-05	-0.000207997	0.000171438	0.000151182	0.000442092	0.000125895	0.000198062	-0.000133394	0.000141599
Spc25	-0.000229744	-0.00017566	0.0065217	-2.53978e-05	-3.11899e-05	-0.000105831	0.000211764	-0.000104857	-1.26396e-05
Lrp2	-0.00011929	-0.000990254	-0.000206854	0.000778425	-0.000396965	-0.00105229	-7.68123e-05	0.0019728	8.46106e-05
Bbs5	7.38614e-06	-4.60696e-05	3.60129e-05	1.60456e-05	-9.40704e-05	0.000104514	0.000259061	-0.000127332	3.38665e-06
Klhl41	-8.61956e-05	2.10557e-05	-1.67599e-05	-3.96157e-05	-1.90332e-05	1.66833e-05	-4.05696e-05	3.14596e-05	-1.00958e-05
Fastkd1	6.4812e-05	-8.6764e-05	-9.66486e-05	-3.12683e-05	0.000143682	0.000257802	-3.07406e-05	9.58732e-05	-0.000150147
Ppig	0.000225158	-0.00056746	0.0003231	4.69625e-05	0.000119661	-0.000108011	0.000716314	0.000443433	0.00034147
Ccdc173	0.000255303	-9.41424e-05	-1.37363e-05	-4.80808e-05	-3.22785e-05	-0.000123928	0.000173815	-1.53303e-05	0.000183974
Phospho2	0.000206831	-6.29828e-05	-2.36543e-05	-8.10753e-05	0.000160943	7.42509e-06	0.000158168	0.000135274	-1.38744e-05
Klhl23	7.88582e-05	-2.68981e-05	0.000276564	0.000168294	-8.38647e-05	0.000170108	-0.000173731	-0.000224173	-5.97388e-05
Ssb	0.000473024	-0.00040127	0.000806347	0.00026374	0.000289939	-5.13595e-05	0.000818776	-0.000149945	-1.93934e-05
Mettl5	4.71473e-05	-0.000115758	2.93411e-06	-2.78798e-05	-3.25778e-05	-3.39789e-05	0.00035097	2.80591e-06	0.000144361
Gm13625	0.000123511	-5.34971e-05	-7.04747e-05	-6.37717e-06	3.94226e-06	-2.35016e-05	-9.16738e-05	0.000108884	-8.73364e-06
Mettl5os	-5.71581e-05	-6.24272e-05	2.64347e-05	2.73933e-05	9.3199e-06	-2.63915e-05	1.04567e-05	7.27908e-05	5.61722e-05
Ubr3	-0.00015762	-0.000336959	-0.000108029	3.85476e-05	-2.28816e-05	-0.000158867	7.47708e-05	0.000640351	0.0002358
Myo3b	-2.7287e-05	2.45522e-05	2.96214e-05	-7.90295e-05	-4.75907e-05	-0.000250845	0.000217512	0.000288481	-0.000157822
Sp5	0.000285348	-0.000730259	0.000295774	0.000871834	-0.000220199	-0.000532788	0.000715765	0.00076524	-0.00060639
Gad1os	3.83495e-05	-0.000206903	8.69987e-05	0.000166797	-5.60492e-05	-0.000161585	0.000240765	0.000300031	-0.000148518
Erich2os	1.60316e-05	-0.00023437	0.000143247	8.55785e-05	-5.85488e-05	-0.00015241	0.000271499	0.000465352	-0.000110226
Erich2	5.34209e-05	-0.000308425	0.000123198	0.000214097	-6.54152e-05	-0.00013484	0.000457903	0.000249606	-0.000108766
Gm26558	5.21046e-05	1.27418e-06	2.24116e-05	1.39327e-05	-1.49388e-05	-7.5749e-05	2.16622e-05	-1.49755e-06	-3.69222e-05
Gorasp2	0.000366847	-0.000404753	0.000159106	0.000341097	0.000101186	-0.000343367	0.000649058	0.000263176	-7.17787e-05
Tlk1	0.000348915	-0.000297316	0.000303606	-6.18234e-05	5.41534e-05	-0.000375605	0.000338419	0.000389267	0.000230422
Mettl8	-0.000169649	0.000220464	3.53299e-06	-0.000105576	-5.82012e-05	-0.000257912	0.000257755	-8.21146e-05	-9.19461e-05
Dcaf17	4.32406e-05	-0.000124537	0.000114156	-1.28455e-06	-2.66131e-05	-0.00016688	3.24083e-05	0.00029745	2.7152e-06
Cybrd1	0.000459016	1.74076e-05	-0.000133398	-8.272e-05	1.44763e-05	-0.000552475	-0.000186585	-0.000230094	0.000835052
Dync1i2	2.30272e-05	-0.000778654	0.000210381	0.000182872	0.000160422	-0.000285847	0.00146275	0.000524521	0.000320351
Slc25a12	2.77602e-05	-0.000234031	5.38799e-05	0.000157013	1.88105e-05	2.40248e-06	8.8778e-05	4.53646e-05	0.000180946
Hat1	9.48149e-05	-8.5232e-08	0.00202955	-1.61257e-05	0.000203578	-0.000408456	0.000550647	-0.000150421	5.14273e-05
Metap1d	-0.00021931	-0.000285488	2.28849e-05	9.62461e-05	3.01349e-05	0.000322345	0.000339498	-0.000188268	0.000342407
Dlx1	-5.12793e-05	-4.86357e-05	-6.62556e-05	0.000110395	-2.95595e-05	-3.19171e-05	0.000243932	-3.05336e-05	-8.13935e-05
Itga6	-7.18165e-05	-0.000825757	0.000229277	0.000874147	-5.27336e-05	-0.000381895	0.000617848	0.000164192	0.000541641
Pdk1	-0.000308292	-0.000345786	0.000106904	-2.58998e-05	-0.000140522	-8.36903e-05	6.47318e-05	0.000170777	0.000917721
Map3k20	-8.27147e-05	-0.000576005	0.000112021	-0.000184677	-0.000214485	-0.000293479	0.000501901	0.00134748	0.000162983
Cdca7	0.000154414	-0.000316163	0.000323181	0.000190283	-7.86412e-05	-0.000237362	0.000270099	0.00062715	-0.000330026
Sp3	-0.000117844	-0.000545834	0.000421918	4.34311e-05	-9.50272e-05	-0.000451405	0.000101548	0.00109511	0.000327261
Sp3os	3.91585e-05	8.30423e-06	4.8799e-05	5.05185e-05	-0.000216246	-0.000576603	0.000230562	9.13385e-05	0.000175395
Ola1	0.000200549	-0.000296712	0.000206134	0.000650127	0.000119202	-0.000136622	0.000628058	-0.000343178	-0.000108237
Sp9	-2.56587e-05	-9.10542e-06	-1.37764e-05	2.54935e-05	-5.92174e-06	-1.8254e-05	-3.92033e-05	-4.67153e-06	6.57867e-05
Cir1	-0.000359574	-0.000442098	4.07051e-05	1.22332e-05	-1.71171e-05	-0.000530414	0.000305311	0.00117279	0.000129753
Scrn3	-0.000342545	3.31795e-05	4.44611e-05	-3.88022e-05	-0.000194497	-0.000303748	9.93034e-05	0.000152094	0.000228735
Gpr155	-0.000409878	0.000262637	-1.04163e-06	-0.000214625	-0.000193991	-0.00029316	-6.7244e-05	0.000504881	-0.000391695
D230022J07Rik	-4.08212e-05	-1.47807e-05	-3.73146e-05	-8.11768e-05	7.47477e-05	-0.000121196	7.56437e-05	0.000189553	-7.00465e-05
Wipf1	0.000156764	-0.000308629	-4.44764e-05	0.000109885	0.000186114	-0.000435403	0.000149698	0.000371218	0.000368754
Chrna1	9.25357e-05	2.93767e-05	5.54867e-06	-6.15564e-07	1.74258e-05	-5.15428e-06	-6.67317e-05	-2.57455e-05	-4.97476e-05
Chrna1os	-0.000139041	-0.00011434	-0.000108495	0.000127097	-5.61101e-05	9.79066e-05	-1.98903e-05	-0.000112093	0.000222142
Chn1os3	7.07938e-05	-7.96397e-07	-7.54391e-05	9.95598e-06	-6.88034e-05	4.03633e-05	-1.63173e-05	-5.38771e-05	-3.18784e-05
Chn1	-0.000127429	1.38721e-05	9.659e-05	-9.46043e-05	0.000211767	0.000384265	-6.08637e-05	-0.000105897	-0.000107016
Atf2	-0.0001393	-0.000433955	0.000160486	0.000116786	2.42737e-05	-0.000270126	0.000346839	0.000558835	0.000318953
Atp5g3	5.51553e-05	-0.000691921	0.000389548	0.00127363	-6.91881e-05	-0.000822807	0.000656972	-0.000241456	0.000469219
Lnpk	2.74113e-05	-1.04521e-05	0.00061379	-0.000167992	-1.27886e-05	-0.000162629	0.000135206	0.000243141	-5.47286e-05
Mtx2	0.000147493	-0.000276659	0.000150104	0.00048546	7.3074e-05	-0.000269388	0.000849318	-0.000430515	0.000272186
Hnrnpa3	0.000502343	-0.000643081	0.00144739	0.000433688	-6.59305e-05	-0.0010781	0.000925989	0.00089439	5.6495e-05
Nfe2l2	0.000616559	-0.000705377	3.42593e-05	0.000384519	-0.000398122	-0.00108551	0.0011138	-0.000147344	0.00163873
E030042O20Rik	0.000110579	-1.39033e-05	-4.54343e-05	-3.82538e-05	-4.32767e-05	-5.95309e-07	-2.35406e-05	8.15996e-05	3.947e-06
Gm13657	6.75517e-05	3.57102e-05	1.07441e-05	-4.07556e-05	-3.78635e-06	-0.000187704	0.000125347	3.68692e-05	-5.81554e-05
Agps	-0.000257292	-0.000448997	0.000231355	0.000208076	0.00205321	-0.0004554	0.000375043	0.000563016	0.00014031
Ttc30b	-2.56235e-05	0.00010528	2.35151e-05	-0.000125417	2.17185e-06	-0.000244668	-3.73098e-05	0.000330081	-0.000194675
Ttc30a2	-4.41863e-05	9.55298e-06	1.01433e-05	-1.77323e-05	-2.64234e-05	4.3239e-05	-1.95315e-05	-4.0295e-05	9.20382e-05
Ttc30a1	-4.17235e-06	-4.2839e-05	0.000117436	-2.45211e-05	2.13055e-05	8.52011e-05	5.56701e-05	6.19115e-05	-8.46279e-05
Cyct	5.55137e-05	7.80731e-05	-2.95319e-05	-2.8792e-05	-3.9734e-05	-4.94682e-05	-1.54655e-05	-2.93443e-05	-3.03203e-05
Rbm45	0.000170063	-0.000142655	5.34979e-05	6.26499e-05	2.602e-05	-0.000116136	0.000296281	0.000121196	-2.35818e-05
Osbpl6	-0.000150864	0.000445103	0.000178302	-0.000309971	-0.000399546	-7.55191e-05	7.70765e-05	-0.000353367	-0.000184755
Prkra	-0.000164974	-0.000294501	-3.40876e-05	0.000462946	-3.6833e-05	-0.000161103	0.000527615	-0.000175206	0.000266004
Fkbp7	-6.31065e-07	-0.000161003	-4.37708e-05	-0.000124025	-1.3037e-06	-0.000220265	0.00152144	-8.28223e-05	-1.42704e-05
Plekha3	1.44628e-05	-0.000317326	0.000205704	0.00011015	0.000405162	-0.000269743	0.000299753	0.000313997	0.00021007
Ttn	-0.000187674	-0.000240917	5.25885e-05	-4.82489e-05	0.000159353	-0.000175322	-0.000161523	0.000701575	0.000137054
Ccdc141	-6.04746e-05	-0.000630519	3.74637e-05	-0.000195281	-0.000174861	-0.00105005	-7.1936e-06	0.00163782	0.0010111
Sestd1	-0.000543652	-0.000428349	0.000164085	5.88707e-05	0.00126667	-0.00010973	0.000523416	0.000704163	1.04002e-05
Zfp385b	-0.000349705	-0.000647637	-4.37385e-05	0.000320555	-0.000137411	-0.000448848	-0.000165978	0.00125103	0.000376771
Cwc22	0.000189629	-0.000212725	0.00011437	2.00367e-05	9.59155e-05	-3.27119e-05	0.000302857	0.000188013	-2.22249e-05
Ube2e3	-6.00271e-05	-0.000422851	0.000438672	0.00027641	7.61039e-05	-0.000236718	0.000837027	0.00031849	7.27056e-06
Cerkl	5.94501e-06	-0.000137185	-3.01124e-05	-6.81605e-05	-4.05702e-05	0.000596981	-2.5861e-05	-5.14135e-05	-1.51474e-05
Itprid2	-8.59373e-05	-0.00048616	-0.000142298	-0.000103383	4.68769e-06	0.000290736	-0.000218308	0.00129195	-0.000179842
Pde1a	-1.55683e-05	0.000124831	-2.63351e-05	-8.26093e-05	0.000748527	0.000167254	-0.000187819	-0.000108995	-8.60259e-05
Prdx6b	-7.55457e-05	0.000110306	1.52684e-06	-3.82778e-05	-3.94054e-05	-4.95575e-05	-7.05116e-06	-2.58394e-05	-6.71445e-05
Dnajc10	0.000251862	-0.00079644	0.000485232	0.000362438	0.00179172	-3.03107e-05	0.000487414	0.000599274	0.000122369
Nckap1	-0.000130853	-0.000587266	0.000213957	0.000160441	6.93861e-05	2.66309e-05	0.000741164	0.000512936	0.000103717
Dusp19	-3.49097e-05	-0.000131178	0.000110595	8.01515e-05	2.37327e-05	0.000123335	0.000363876	-0.000166126	6.62389e-05
Nup35	0.000190819	-3.88876e-05	0.000704351	-2.16105e-05	7.50136e-06	-0.000101002	0.000260727	-6.9379e-05	2.68534e-05
Zc3h15	0.000573245	-0.000547243	0.000229786	0.000132581	9.807e-05	-0.000116114	0.000533226	0.000549671	-6.2497e-05
Itgav	0.00010817	-0.000769955	-5.09871e-05	-2.32263e-06	0.000881351	-0.000441102	0.000878809	0.000209162	0.00137022
Gm13684	3.47419e-06	-8.76737e-05	-3.92513e-05	3.11379e-05	2.44362e-05	-4.64172e-05	0.000173486	6.49377e-05	5.06985e-05
Calcrl	1.33359e-05	-0.000313482	-3.00806e-05	-6.1683e-05	-0.000103198	0.00124606	-6.20084e-05	-9.11248e-05	-0.00010032
Tfpi	0.00034635	0.00012075	-3.51567e-06	-7.23053e-05	4.46459e-05	0.00017617	-8.18959e-05	-0.000194675	-0.000116508
Gm13710	-8.78071e-06	4.24576e-05	-1.70766e-05	-2.48971e-05	-3.24754e-05	-8.30039e-05	0.000115309	-3.21122e-05	-1.72336e-05
Ctnnd1	0.000225362	-0.00076908	0.00017969	9.92425e-05	2.69985e-05	-0.000467775	0.00204013	0.000566371	0.00016883
Selenoh	-0.000170745	0.000406474	0.00319965	-8.87829e-05	-0.000412792	-0.00125615	0.000379701	-8.53341e-05	-3.79273e-05
Tmx2	0.000194627	-0.000257785	0.000409189	0.000335587	-9.38626e-05	-0.000666767	0.000389248	1.964e-05	0.000307944
Med19	0.000487833	-0.000481248	0.000646917	0.000349667	0.000248807	-0.000223023	0.000764495	-4.86843e-05	8.47502e-05
Zdhhc5	0.000288863	-0.000601493	5.08725e-05	0.000248383	8.8924e-05	-0.000210431	0.000496167	0.000304758	0.000486364
Clp1	0.000140495	-0.00017678	0.000261244	-5.9846e-05	6.1259e-05	1.40434e-05	0.000188685	-2.08466e-05	0.000381302
Ypel4	0.000368721	-0.000552293	-0.000185084	0.000134341	-0.000213607	0.00045159	-0.000435517	-0.000298779	0.00114455
Gm19426	0.000450467	-0.000373631	3.58109e-05	0.000114517	-0.000267111	0.000375693	-5.2803e-05	-2.19728e-05	0.000236348
Serping1	0.00272282	-0.000568202	-0.000127416	-0.000258159	5.77137e-05	0.0018493	-0.000578853	-0.000515628	-0.000247314
Ube2l6	0.00366838	-0.000474335	0.000180706	-0.000306896	0.000328629	9.35727e-05	-1.94975e-05	-4.71469e-05	-0.000248461
Smtnl1	0.000597917	0.000114608	-4.56976e-06	-9.77521e-05	-0.00013096	2.2811e-05	-8.95041e-05	-0.000193987	-9.76095e-05
Timm10	0.000204359	-7.37561e-05	-3.27811e-06	0.000155303	4.44244e-05	-4.69138e-05	0.000817504	-0.000417126	-0.000142414
Slc43a1	-3.1983e-05	9.09653e-05	0.000210578	-5.07462e-05	-3.82788e-05	-0.000130305	7.1188e-05	-2.44615e-05	-4.74482e-05
Slc43a3	0.003143	-0.000166025	0.00133765	-0.000210209	-0.000386093	-0.000612083	-1.50834e-05	3.87433e-05	-0.000316399
P2rx3	1.25445e-05	-1.4585e-05	-1.7939e-05	-1.97387e-05	-2.19475e-05	-1.10576e-05	5.04347e-05	6.41999e-06	-4.21985e-06
Ssrp1	0.000421039	-4.55116e-05	0.00127215	-0.000249803	-2.47113e-05	-0.000168955	0.000690448	4.11393e-05	-0.000141982
Tnks1bp1	0.000653247	0.000141405	-2.65736e-05	-0.000268747	0.000142088	-0.000149802	0.000100181	1.46117e-05	-0.000274476
X4930443O20Rik	-8.59202e-05	0.000117271	2.92511e-05	-3.99794e-05	-3.93813e-05	-7.74365e-05	-1.97357e-05	-1.88151e-05	-6.52801e-05
Aplnr	5.76073e-05	8.18455e-05	0.000118149	-5.41433e-05	-8.24708e-06	-4.88681e-05	-3.83314e-06	-5.8354e-05	-7.59347e-05
Gm13713	7.29885e-05	0.000155668	-6.47485e-05	-0.000126214	0.000447547	3.15745e-05	3.34822e-05	-0.00014873	-0.000154386
Gm13715	0.000114837	9.27293e-05	0.000179281	-7.1777e-05	0.00030718	-5.32536e-06	-4.14467e-05	-7.26358e-05	-7.67377e-05
X4833423E24Rik	-8.67153e-05	-0.000138838	-1.94669e-05	-4.39013e-05	-3.8367e-05	0.000568375	0.000142086	-4.35021e-05	-7.59187e-05
Olfr1122	-4.47901e-05	5.55012e-05	-2.59739e-06	-6.54969e-06	-3.82867e-06	-3.38369e-05	7.85649e-06	-3.89554e-06	-1.1523e-05
Olfr1124	-2.84677e-05	-1.79777e-05	3.91386e-06	-2.48883e-05	-1.75911e-05	-2.21313e-05	4.96986e-05	6.10412e-05	3.58469e-06
Olfr1156	8.7382e-05	3.0177e-06	-1.68472e-05	-2.4041e-05	-3.28647e-05	-4.59955e-05	4.92264e-05	-1.9034e-06	-3.35287e-06
Olfr1160	-7.89161e-05	1.09235e-06	0.000815593	-5.03069e-05	-1.16451e-05	-1.22564e-06	-2.1196e-05	4.19668e-05	-2.42628e-05
Olfr1247	-3.49094e-05	4.21653e-05	6.27343e-06	-8.89768e-06	-4.35545e-06	-3.06087e-05	-2.26141e-05	-5.00076e-06	-1.0001e-06
Ptprj	0.000196021	-0.000298383	6.05433e-05	-0.000107706	3.39795e-05	-6.42053e-05	0.000783075	6.80098e-05	0.000278857
X4933423P22Rik	0.000214016	-3.33994e-05	9.01305e-05	-8.66461e-06	-2.86053e-05	2.15599e-05	7.92459e-05	6.60369e-06	-4.16902e-05
Nup160	1.748e-05	-0.000184348	0.000559556	5.65393e-05	-4.54603e-05	-0.000138417	0.000226566	0.000245221	-1.77946e-06
Fnbp4	0.00069867	-0.000178176	0.000243062	-0.00016079	9.85448e-05	-1.13789e-05	-0.000101237	0.000326694	-7.94927e-05
Agbl2	-2.77302e-05	-8.69596e-05	0.000449218	5.65907e-05	-5.184e-05	-2.6919e-05	2.27084e-05	-1.85806e-05	0.000116997
Mtch2	0.000245012	-0.000749389	0.000269174	0.000799272	-0.000112864	-0.000558218	0.000316467	0.000289222	0.00054452
C1qtnf4	-0.000203712	-0.000501817	-0.000221192	-0.000108666	-0.000313961	0.000773549	9.69053e-05	0.000151185	0.000655739
Ndufs3	0.000616355	-0.000594059	3.99103e-05	0.000637213	-0.000183117	-0.000403789	0.00057606	-0.000220775	0.000570711
Kbtbd4	0.000167107	-8.21121e-05	9.53755e-05	-2.08764e-05	4.6166e-05	-4.28486e-05	0.000127686	8.57617e-05	-4.16184e-05
Ptpmt1	0.000167043	-0.000502626	8.98135e-05	0.000384211	0.00013527	-9.38631e-06	0.00102997	-0.000213228	0.000294086
Celf1	6.53942e-05	-0.000712543	0.00034021	0.000308257	3.44643e-06	-0.00050348	0.000301826	0.000900772	0.000368644
Rapsn	0.000106499	-8.89961e-05	-4.79559e-05	-0.000115436	-0.000104323	-0.000333024	0.000182921	0.000500281	-6.80486e-06
Gm13778	5.42427e-05	-4.22957e-05	-1.22265e-05	5.23055e-06	-3.76153e-05	-2.76597e-05	-4.5054e-05	7.97813e-05	-3.26443e-05
Psmc3	0.000725923	-0.000781638	0.000675204	0.000258907	0.000274624	0.000525378	0.0013159	-0.000162376	-5.73309e-05
Slc39a13	0.000131026	-0.000274757	-0.00012876	-5.72891e-05	3.32486e-05	-0.000164417	0.000793171	0.000271925	9.664e-05
Madd	8.61295e-05	-0.000308589	-0.00012026	-9.71348e-05	4.24104e-05	-0.000196408	3.7896e-05	0.000799679	-5.52034e-05
Nr1h3	1.49217e-05	-0.000374456	-0.000118949	0.000182533	-0.000192669	-0.000405501	2.73963e-05	0.000565343	0.00036752
Gm13783	-3.10317e-05	-3.12959e-05	-1.31309e-05	-2.29909e-05	-1.14334e-05	-1.8314e-05	-1.40727e-05	5.25001e-05	9.62652e-05
Acp2	-7.32174e-05	-0.000313396	-3.55819e-06	7.21178e-05	1.75884e-05	-0.000289528	0.000220173	0.000515749	0.000185853
Ddb2	3.28984e-05	-8.49922e-05	0.000257733	-8.53439e-05	7.1727e-05	-0.000112561	9.99904e-05	0.000191834	7.40365e-05
Pacsin3	0.00017982	-0.000278197	-0.000123389	0.000122237	2.80872e-05	-0.000383312	0.000416822	0.000251368	0.00019473
Arfgap2	0.000494607	-0.000210794	0.000269526	-7.37976e-05	0.000101868	-0.000313497	0.000498058	0.000185377	-4.19863e-05
X1110051M20Rik	0.00013016	0.000596573	1.47655e-05	-0.000334236	-2.63496e-05	-0.000131105	0.000413053	-0.000549927	-0.000456631
Lrp4	0.0002266	0.000505707	-3.70874e-05	-0.000357198	-9.87024e-05	-0.00042306	0.000424061	-0.000355095	-0.000309727
Ckap5	0.000110533	-0.000262882	0.00222934	-4.40238e-05	1.79175e-06	-0.000284753	0.000191003	0.000349065	0.000169548
F2	-4.85109e-06	5.64535e-05	1.38444e-05	-6.53779e-05	0.000429408	0.000421008	-0.000149828	-0.000147287	-0.000123994
Zfp408	8.50787e-05	-1.58607e-05	4.89304e-05	-3.38607e-05	7.32164e-05	-0.000132156	0.000105169	5.64899e-05	-1.60481e-05
Arhgap1	0.000569047	-0.000167299	2.51208e-05	0.000126804	0.000453078	-0.000325836	0.000780236	-4.70771e-05	-0.00025504
Atg13	2.71646e-05	-0.000107601	-7.55223e-05	-2.13736e-05	-5.50669e-05	-0.000462464	8.40715e-05	0.000470076	0.000144638
Harbi1	8.23916e-05	2.25315e-05	-0.000147629	-9.33298e-05	9.87125e-06	-0.000225132	-2.85217e-05	0.000166764	0.000102142
Ambra1	6.91063e-05	-0.000118704	-1.19114e-05	-6.4228e-05	-1.19547e-05	-0.000131711	0.000215981	0.00017071	0.000122621
Mdk	0.000455967	0.000126288	0.000142275	-0.000174888	0.00216882	1.9704e-05	-0.0001488	-0.000344352	-0.000231934
Dgkz	0.000282287	-4.62506e-05	0.000125896	5.12309e-06	-2.65983e-05	-0.000293903	-9.74718e-05	0.000358401	-0.000252904
Gm9821	-2.24461e-05	1.72978e-05	-1.84984e-05	1.49281e-05	-1.27441e-05	8.26884e-07	-3.36116e-05	-3.59598e-06	-8.2406e-06
Creb3l1	0.000791233	-0.000194236	-8.5664e-05	0.000464737	-0.000240749	0.00044389	-0.000782996	-0.000298836	-0.000198926
Phf21a	0.000100507	-0.000335685	-9.53409e-05	2.12741e-05	0.00028383	-0.000247381	0.000134852	0.000411424	0.000324132
Large2	7.04238e-05	-1.29773e-06	-1.51003e-06	0.000171422	0.00010592	-0.000364998	0.000517603	-0.000110188	-0.000235332
Pex16	0.000500373	-0.000186325	4.68069e-05	0.000147441	0.000565901	-0.000331422	0.000367862	-0.000147632	0.000135517
X1700029I15Rik	6.27473e-06	-1.06832e-05	-4.68749e-05	-2.20492e-05	0.000247462	-5.39976e-06	-1.1187e-05	-2.82713e-05	2.23308e-05
Mapk8ip1	-7.00484e-05	-0.000340675	-9.52802e-05	0.0001842	-6.97018e-06	-0.000187653	0.000246785	-0.00014228	0.000723316
Cry2	-0.000220852	0.00019793	-0.000101426	-0.000146403	-8.11911e-05	-0.000808017	0.00022255	0.000341052	6.30372e-05
D930015M05Rik	-1.82645e-06	3.43382e-05	-2.02215e-05	-1.9819e-07	-8.44184e-06	-9.28265e-05	-2.21917e-05	-5.62856e-06	-5.81751e-07
Slc35c1	0.000423015	-0.000219733	-8.30547e-05	4.97426e-05	0.000304004	0.000353757	0.000195211	-6.84129e-05	-0.000183067
Gm13816	-3.60359e-06	-4.91282e-05	0.000123941	-2.94935e-05	-4.8603e-06	-4.06029e-05	5.35018e-05	0.000158746	5.41111e-06
Prdm11	0.00015569	-8.58369e-05	-3.63704e-05	-8.42528e-05	-9.32611e-06	-3.29376e-05	-6.29332e-05	0.000209636	2.69183e-05
Trp53i11	0.00070892	-0.000187449	0.000142253	-0.000403318	0.000581629	0.00159838	-0.000377609	-0.000239065	-0.000459783
Tspan18	0.000147428	1.55282e-05	-2.68938e-05	-1.95856e-05	-4.22858e-05	1.76868e-05	-3.17676e-05	-3.41679e-05	-1.9996e-05
Cd82	0.000962528	-0.000188834	-1.83829e-05	-0.00036374	0.00238575	0.000629971	-9.17374e-05	5.5416e-07	-0.000308086
Ext2	0.000235276	-0.000344859	0.000130674	2.44176e-05	5.74385e-05	0.000301352	0.000612405	2.70273e-05	1.93898e-06
Accs	6.83022e-06	-9.69093e-05	5.0215e-05	2.09213e-05	0.000101589	0.000147242	3.03942e-05	3.5558e-05	-5.0256e-05
Gm13889	-1.51239e-05	-6.56178e-05	-5.94489e-05	1.67774e-05	7.72211e-05	-2.0993e-05	0.000371037	-3.30401e-05	-2.10048e-06
Alkbh3	0.00034253	-0.000150698	-2.94835e-05	4.9898e-05	0.000129189	1.26516e-05	0.000475737	-0.000153407	-4.37697e-06
Hsd17b12	0.00036117	-0.000443947	0.00045348	0.000308669	0.000209087	-0.000461875	0.000764673	7.22534e-06	0.000417107
Ttc17	5.23861e-05	-0.000186536	4.57974e-05	1.36795e-05	4.97438e-05	-6.86075e-05	0.000182657	0.000210135	4.31421e-05
X2810002D19Rik	2.41608e-05	1.59027e-05	-1.60304e-05	-5.53921e-05	0.000177865	-5.66047e-05	0.000110797	1.71816e-05	-9.92897e-05
Api5	0.000171107	-0.000282838	3.78836e-05	7.18086e-05	0.000156737	-0.000178136	0.000380614	0.000369055	1.38017e-05
B230118H07Rik	-5.5517e-05	6.70751e-05	0.000183921	0.000104841	-0.000169149	-5.3192e-05	0.000445576	-0.000337581	-9.73008e-06
Traf6	-6.46714e-05	-0.000182414	-8.33966e-06	-8.19045e-05	8.63122e-05	-0.00014636	6.18392e-05	0.000532247	8.78826e-05
Commd9	8.45828e-05	-0.000394824	-1.05644e-05	0.000479148	-0.000144413	-0.000347311	0.000722688	-0.00010462	0.00015805
Ldlrad3	-5.29715e-06	5.42289e-05	-5.0849e-05	4.58752e-05	9.61173e-05	-8.46979e-05	-0.000134009	-0.000223958	0.000118993
Gm13920	-4.31891e-05	4.23454e-05	-8.96956e-06	-1.25407e-05	-7.63574e-06	-3.76114e-05	2.62964e-05	1.06326e-05	-1.8132e-05
Trim44	-0.000151834	-0.000600942	-1.69518e-05	0.000294896	-8.23057e-05	-0.000404021	0.000383458	0.000583411	0.000538013
Fjx1	-0.000284368	-0.000463243	-0.000238466	0.000795351	-0.000127582	-0.000350321	0.000396604	-0.000236924	0.000439113
Pamr1	2.58991e-05	-0.00011191	1.83263e-06	0.000134747	-4.157e-05	0.000202807	-6.67353e-05	-9.54584e-05	6.1365e-05
Slc1a2	0.000259491	-9.33227e-05	0.000453421	-0.000127294	0.000493209	-0.000235833	-5.90654e-05	0.000567963	-0.000186294
Cd44	0.00214227	-0.000874944	-3.64997e-05	0.000364459	0.000794852	-0.00112279	0.000553829	0.00015592	0.000968424
Pdhx	9.89068e-05	-0.000280162	0.00015237	0.000172087	-1.71938e-05	-6.14452e-05	0.000132357	0.000383852	-5.66909e-05
Apip	0.000126645	-0.000303138	0.000530566	0.000236621	-5.09033e-05	1.48376e-05	8.67305e-05	0.000417731	-0.000226543
Gm13869	-3.4743e-05	9.07604e-06	-3.99283e-05	-2.77028e-05	-3.62888e-05	-1.21166e-06	-2.6272e-05	8.41173e-05	-2.71192e-05
Ehf	0.000596089	-0.000847236	0.000389598	-5.27035e-05	0.000455636	0.000517242	-0.000440627	0.000258952	0.00135182
BC016548	-0.000153895	-3.38445e-05	-3.45349e-05	-7.58207e-06	5.73157e-06	-9.06676e-05	-0.000107422	0.000260981	-1.10669e-05
Elf5	0.000176529	0.000749824	-0.000150997	0.000212445	-0.000658428	-0.000294857	-0.00119775	-0.000297786	-0.000810271
Cat	-0.00143912	0.000926287	-0.000322986	-0.000443955	-0.000648177	-0.00172892	-0.00128935	0.00160099	-0.000222028
Abtb2	0.000842462	-3.4687e-05	3.89799e-05	-0.000102448	0.000243224	-0.000215882	0.000389299	-0.000128227	-0.000113492
Nat10	2.67551e-05	-7.96248e-05	2.22526e-05	0.000105372	3.40363e-05	-9.4342e-05	0.000125132	-3.02645e-05	1.50987e-07
Caprin1	0.000241281	-0.000700818	0.0003571	0.000287018	6.08902e-05	-0.000327106	0.000857356	0.000708551	3.91665e-05
Lmo2	0.00051755	-0.00030152	2.52046e-05	-0.000171987	0.00062067	0.00143608	-0.000304978	-0.00026523	-0.000154389
Fbxo3	-3.43126e-05	-0.000148621	5.9208e-05	-0.00013574	0.000187107	-6.41211e-05	0.000225827	0.000504826	-3.93212e-05
Cd59b	-0.000153104	-6.80102e-05	-6.13329e-05	7.64136e-05	-6.87043e-05	-8.74385e-05	0.000188086	-1.98504e-05	0.000104328
Cd59a	-0.000573528	-0.000740313	-0.000153009	0.00132225	-0.000314122	-0.000723913	0.00118369	0.000217738	-0.00011915
Hipk3	-0.0001738	-0.000379063	0.000133849	1.02853e-05	-6.87915e-05	-0.000503711	0.000522057	0.000526682	0.000489898
Platr14	0.000230873	1.66056e-05	-2.6176e-05	-1.5752e-05	-5.69616e-05	-1.79082e-05	-4.80345e-05	-2.88782e-05	-2.72858e-05
Cstf3	0.00016339	-6.31795e-05	0.000143787	-5.70752e-06	-6.29701e-05	-3.20072e-05	2.03218e-05	0.000126804	-0.000136748
Tcp11l1	-2.6698e-05	1.16727e-05	8.25613e-06	-4.41199e-05	0.000187303	0.000142465	7.17013e-05	-0.000167198	-6.12907e-06
Depdc7	-0.000197988	-0.000302447	0.000460578	0.000244638	-7.05801e-05	-0.000212003	0.000630624	-7.80402e-05	0.000404368
Qser1	-0.000163983	-0.000292315	0.000220065	-2.60749e-05	-3.40032e-05	-3.56664e-05	0.000288319	0.000463638	0.000149023
Prrg4	-3.38488e-05	-0.000374636	-5.02437e-06	0.00045705	-3.41081e-05	-0.000247055	0.000355852	-0.000197016	0.000493337
Ccdc73	-4.36659e-05	3.02707e-05	2.10689e-05	-9.9956e-05	-8.10874e-05	0.000143117	-7.74066e-05	9.0998e-05	-7.97048e-05
Eif3m	-0.000349535	-0.000137733	2.41439e-05	0.000237374	0.000234231	3.91507e-05	0.000896675	-0.000109152	-0.000168761
Rcn1	0.000568811	3.88603e-05	-8.54014e-05	-9.11072e-05	0.000138325	0.00022549	0.00014877	-0.000373	-0.000116794
Elp4	0.000175099	-0.000135572	7.69339e-05	1.11128e-05	-4.95942e-05	3.89849e-05	0.000168976	1.35374e-05	5.98358e-05
Immp1l	-2.8114e-05	-0.000168759	0.000205843	-2.19517e-06	-4.516e-05	0.000162147	0.000539492	-0.000219015	0.00026255
Dnajc24	0.000359711	-0.000159045	5.33442e-05	0.000138362	-7.63515e-06	-0.000181749	0.000598889	-0.000213241	3.38302e-05
BB218582	-2.51519e-05	1.81269e-05	-1.01282e-05	-1.97392e-05	1.82165e-05	2.98445e-05	-2.88119e-05	-2.65367e-05	-2.23726e-05
Mpped2	0.000128122	-2.05224e-05	2.30323e-05	-6.14889e-05	-7.10224e-05	0.000212071	-8.59771e-06	-0.000102958	-8.46262e-05
Arl14ep	4.88957e-05	-0.000152273	7.74353e-05	-9.98654e-06	-2.85751e-05	-9.00995e-05	0.000235612	0.000173372	6.4315e-05
Mettl15	0.000133632	1.18656e-05	0.000244299	-1.37266e-05	0.000138408	5.90452e-05	0.000129997	-0.00011473	-0.000112762
Kif18a	-0.000114805	-6.62833e-05	0.00348162	-0.000108825	-3.53088e-05	-4.00216e-05	0.000199372	2.69239e-05	-6.84651e-05
Bdnf	-0.000376144	-0.000181478	-0.00016697	-0.000172451	-0.000120932	-2.05026e-05	0.00242212	-0.00012165	-0.000344954
Lin7c	-0.000386876	-0.000277863	0.000148825	2.51158e-06	8.53731e-05	-0.000111524	0.000682717	0.000399433	8.25113e-05
Lgr4	-0.000166851	-0.000373384	-0.000130935	0.000113678	-0.000148627	0.000963228	-8.90248e-05	9.01544e-05	-7.94424e-05
Ccdc34	-0.000167061	-0.000249963	0.00451806	-4.26514e-05	6.55181e-05	0.000353316	0.000660975	-0.000275532	-0.00023654
Bbox1	-1.63159e-05	1.29109e-05	-1.98804e-05	-2.33792e-05	-3.11745e-05	0.000153562	-4.8024e-05	-3.56943e-05	-3.19223e-05
Olfr1307	-8.63379e-07	-6.95762e-06	-2.30707e-05	-1.16882e-05	-2.46958e-05	-8.93331e-06	-3.31182e-05	6.94385e-05	-3.04169e-05
Olfr1310	-5.8e-05	-2.06391e-05	-2.16405e-05	-6.68753e-06	-1.34642e-05	-3.4082e-05	0.000146839	-5.89646e-07	5.84133e-05
Lpcat4	0.00106374	-0.000158891	0.000158959	-0.000178977	0.00333806	0.0002068	0.000547689	-0.000433739	-0.000366323
Nop10	-0.000818181	0.000359447	1.97657e-05	8.17902e-06	0.000449753	-0.000236276	0.000223052	-0.000519541	0.000261129
Slc12a6	-0.000283718	-0.000183035	4.17502e-05	-0.000193627	6.13223e-05	4.1587e-05	0.000283608	0.000385163	0.000151482
Emc4	0.000240979	4.82851e-06	3.78061e-05	0.000112561	0.000111074	-0.000478276	0.000749786	-0.000460013	0.000411369
Katnbl1	2.45073e-05	-0.000120159	0.000419485	-0.000140087	0.000720742	2.81302e-05	0.000272542	5.00286e-05	0.000120201
Emc7	-3.16764e-05	-0.000232959	0.00013675	0.000256144	0.000564027	-0.000216076	0.000686074	-0.000227899	0.000413301
Aven	4.98746e-05	-0.00021442	0.000125701	-1.4925e-05	0.000190563	0.000103513	0.000446989	0.000132746	4.21243e-05
Ryr3	-5.62601e-05	-5.74183e-05	3.65253e-06	0.000129597	-2.67163e-05	-1.37724e-05	5.44434e-05	-3.53331e-05	-3.09708e-05
Fmn1	-5.24748e-05	-0.000272741	-4.26104e-05	0.000349209	0.000259002	0.000258093	0.00027542	-0.000152936	-0.000106726
Gm13963	-6.22617e-05	-1.52581e-05	-2.92347e-05	0.000111263	-2.12335e-05	-1.3209e-05	0.000112839	-2.58929e-05	-7.57713e-05
Scg5	-4.51967e-05	-0.000148456	-5.88884e-05	0.000123848	-4.3502e-05	-0.000139458	0.000213723	0.000103665	6.58827e-05
Arhgap11a	-3.06128e-07	-0.000275626	0.00451277	0.000285953	0.000216839	-0.000212611	-9.52458e-06	9.55651e-05	-0.000209341
Aqr	0.000284502	-0.000149547	9.95933e-05	-0.00011189	0.000166205	-4.10658e-05	0.000163221	0.000350178	-0.000127659
Zfp770	-7.08029e-05	-7.13501e-05	0.000254558	-5.31311e-05	0.000100758	1.21866e-05	0.000100787	0.00015995	-5.37404e-05
Dph6	-4.11481e-05	-0.000272624	-0.000126063	9.99165e-05	-2.55024e-05	-0.000105557	0.000332226	0.000534017	-0.000102277
BC052040	0.000131393	-6.00233e-05	0.000598406	-8.64482e-05	-4.63427e-06	-6.79767e-05	0.000255946	7.54585e-05	-4.14958e-05
Meis2	-0.00022137	-0.000281787	2.65045e-06	-9.71232e-05	-6.62915e-05	0.0013567	2.01948e-05	-8.62999e-05	-0.000112009
D330050G23Rik	-4.63285e-05	-0.000251538	-0.000155245	0.000397357	-9.72002e-05	-0.000277508	0.000316679	-0.000140833	0.000295664
Gm29340	-2.04367e-05	-0.000169588	-8.308e-05	0.000153177	-2.27809e-05	-0.000224541	0.000106737	-9.24647e-06	0.000340237
Spred1	-0.000245861	-0.00104897	-9.29024e-05	0.00104845	-0.000374786	-0.000848528	0.000890412	0.000391736	0.00092037
Fam98b	0.000203021	-0.000275148	0.000271927	0.000138922	1.50786e-05	-7.7279e-05	0.000307682	0.000364278	-0.000142291
Rasgrp1	-1.90042e-05	-0.000116037	5.64391e-05	6.3212e-05	0.000826843	0.000217947	-5.20244e-06	-5.50649e-05	-7.81035e-05
Gm28183	1.59729e-05	2.46368e-05	-3.52837e-05	2.29313e-05	-2.49617e-05	-6.90553e-05	-8.3301e-05	-4.06551e-05	8.7441e-05
Gm13986	-3.2005e-05	-2.47588e-05	-3.46637e-06	-1.97596e-05	5.78051e-05	-5.29084e-05	-2.60073e-05	-2.76451e-05	0.000232681
Thbs1	0.00049888	-0.000790412	-4.73052e-05	-0.000285061	-2.62939e-05	-0.000727776	0.000573137	-0.000348629	0.00307439
Fsip1	0.000173333	-5.52325e-05	0.000182176	1.29071e-05	-4.51302e-05	-3.18255e-05	0.000147896	8.76761e-06	-1.1647e-05
Eif2ak4	-7.1461e-05	-0.000268056	-1.29271e-05	0.000112652	-6.05579e-05	-0.00039553	1.6161e-05	0.000687798	7.13459e-05
Srp14	-0.000317781	-0.000519947	-0.000306678	0.00049909	-7.87493e-05	-0.00113681	0.00196869	-6.74022e-05	0.000909557
Bmf	-0.000168613	-0.000345394	-0.000250396	0.000111286	-1.21947e-05	-0.000573953	-0.000261874	0.000829585	0.000340717
Bub1b	-0.000250996	-0.00025279	0.00582782	7.17532e-06	-4.79402e-05	-0.000192827	-0.000136126	0.000406623	-0.000139458
Pak6	4.45015e-05	0.000249461	-2.38295e-05	-0.000369717	-9.77802e-05	0.000104029	-0.000379305	0.000396919	-0.000463979
Inafm2	-0.000169317	-0.000407511	-5.12355e-05	0.000127945	3.67949e-05	-0.000201888	0.000442387	0.000571162	6.4088e-05
Ccdc9b	-0.000145824	-0.000188725	-8.54772e-05	0.00017581	-0.000107668	-0.000124652	0.000504191	4.83603e-05	-1.43529e-05
Phgr1	4.74482e-05	-0.00011674	1.76394e-05	0.000265645	-4.40386e-05	-0.000111046	0.000482827	1.66555e-05	-0.000351139
Knstrn	1.67017e-05	-0.00020636	0.00717783	5.89062e-05	-2.56037e-05	-0.000183283	8.88887e-05	-0.00011346	-0.000155951
Gm14091	-0.000100584	0.000204063	-5.6941e-05	-6.14364e-05	-8.18475e-05	-0.000116313	-1.45622e-05	-3.63979e-05	-0.000129168
Ivd	-0.00035225	0.000261423	-9.05012e-06	-0.000196848	-0.000127117	-0.000405688	-5.48405e-05	0.000574295	-0.000432049
Bahd1	-2.41443e-05	-0.000197424	-7.47351e-05	3.61883e-05	8.35998e-05	6.72968e-05	5.40162e-05	0.000319249	-8.87688e-05
Chst14	0.000179862	-0.000119027	0.000131219	6.81724e-05	-3.7734e-05	-0.000253945	0.00051007	-7.83113e-06	1.21086e-05
Ccdc32	0.000470712	-0.000107576	0.000136895	-1.71729e-05	-2.45002e-05	-0.000180534	0.000231835	0.000153053	-5.86544e-05
Rpusd2	0.000186496	-4.71156e-06	-2.02986e-05	-3.70344e-05	-3.47448e-05	-4.86815e-05	-3.71024e-05	1.226e-05	-1.56397e-05
Knl1	6.25519e-05	-0.000174423	0.00816693	-7.58631e-05	-8.69903e-05	-0.000120666	-0.0001891	-8.07795e-05	-7.31373e-05
Rad51	3.67749e-05	-0.000119202	0.00570905	7.60564e-06	-4.36349e-05	-0.00015694	0.00032774	-8.95099e-05	-0.000230573
Rmdn3	0.0015965	-0.000387643	4.39663e-05	-1.44013e-05	-7.53396e-05	-0.000251401	0.000307078	0.000157102	8.66104e-05
Gchfr	-5.12946e-05	-0.000227469	0.000145093	-0.000204311	0.000236089	0.001104	-8.66548e-05	0.000256796	-0.000312007
Dnajc17	0.000460418	-1.31044e-05	0.000245805	1.20605e-06	2.51944e-05	7.24671e-06	0.0001455	-0.000184224	-0.000169163
Zfyve19	0.000121721	-0.000163043	0.000142438	0.000120689	8.95364e-05	-0.000112724	0.000445468	-0.00010883	4.44227e-05
Ppp1r14d	0.00204797	0.000532462	0.000134503	-0.000425271	-0.000481768	0.000614188	-0.000813063	-0.000869094	-0.000552276
Spint1	0.000140814	1.0524e-05	-0.000177455	-0.000230171	0.0017553	-0.000255665	0.000458464	-0.00033441	0.000266839
Rhov	0.000541231	0.000465544	-0.000182134	-0.000398	-3.61449e-05	0.000534011	-0.0003157	-0.000623595	-0.000477771
Vps18	0.000180885	-0.00020058	0.000123639	-1.60511e-05	0.000326637	-0.000256441	0.000127971	0.000240403	0.000265623
Gm14207	-4.79092e-05	-0.000148044	1.97313e-05	-1.68919e-05	0.00031372	2.01181e-05	3.88747e-06	0.000356047	-9.63799e-05
Chac1	2.55209e-05	2.12949e-05	-2.13501e-05	-0.000112832	-1.70666e-05	-0.000174597	0.000401294	-1.50558e-05	0.00016314
Ino80	0.000480379	-0.000161362	6.1297e-05	1.64357e-05	0.000197595	-0.000188453	6.19435e-05	6.22986e-05	0.000130553
Exd1	-8.85977e-05	-9.07384e-05	1.23831e-05	3.88218e-05	-9.69563e-05	-0.000151447	-0.00010232	0.00026452	0.000151929
Chp1	-0.000566795	-0.00049817	-0.00015596	0.000449798	3.25083e-05	-0.000110145	0.000211732	0.000274017	0.000592421
Oip5os1	-0.000169847	-0.000555228	0.000173067	0.000115209	0.000104532	-0.00028241	0.000461269	0.000790066	0.00027384
Oip5	6.70867e-05	-0.00012057	0.00245103	5.37572e-05	-2.01746e-05	-0.000130583	0.000124524	-2.75173e-05	-1.70908e-05
Nusap1	-0.00022506	-0.000181137	0.0088306	-0.000102782	-3.80691e-05	-0.000114956	-0.000189112	-2.66841e-05	1.5696e-05
Ndufaf1	0.000168042	-3.63764e-05	-3.85441e-05	-2.78591e-05	0.000154507	8.72096e-06	0.000226206	-3.36969e-05	-6.5071e-05
Rtf1	0.000399728	-0.000501858	0.00038107	0.00011266	4.09946e-05	-0.000231251	0.000365395	0.000505116	0.000130391
Itpka	0.00055341	-2.3236e-05	0.000296582	-0.000147192	-7.01689e-05	-7.77937e-05	-6.53414e-05	1.86714e-05	4.79343e-05
Ltk	0.000478002	-4.7029e-05	0.000102682	-3.08363e-05	-0.000102349	-1.62799e-05	6.34268e-05	-7.44258e-05	-6.63931e-05
Rpap1	0.000228989	-0.000131598	5.67588e-05	-1.39678e-05	-2.90822e-05	-8.15836e-05	0.000129477	8.54566e-05	-2.7256e-05
Tyro3	0.000204958	0.000558839	-2.48058e-05	-0.000334146	-0.000204495	0.000229063	-0.000414695	-0.000504116	-0.000422053
Mga	-0.000108156	-0.00038397	0.000114978	-7.62362e-05	-4.00946e-06	-0.000347334	0.000231482	0.000800758	0.000247912
Mapkbp1	-0.000197191	-0.000422584	5.88217e-05	-9.90888e-05	-0.000167783	-0.000598407	-0.000183452	0.000808865	0.0010476
Jmjd7	-6.29602e-05	-0.000351857	0.000127818	0.000312516	-0.000178136	-0.000328862	0.000382399	-0.00014978	0.000651079
Pla2g4b	7.52887e-05	-0.00011601	1.79859e-05	-6.11148e-06	-6.01901e-05	-7.31005e-05	-7.62261e-05	2.78477e-05	0.0002982
Sptbn5	0.000203753	-2.31876e-05	-5.0431e-05	-5.67951e-06	-3.817e-05	-5.92369e-05	-3.9972e-05	3.31885e-05	-1.50389e-05
Ehd4	0.00125085	-0.000387511	0.000144373	5.2985e-05	4.81497e-05	-0.000593205	0.000750838	0.000629855	-0.000273972
Pla2g4f	-5.90648e-06	-0.000572536	-6.45991e-06	0.000363769	-0.000172799	-0.000455903	4.59563e-05	0.00082325	0.000320867
Vps39	0.00014795	-0.000302481	-7.32256e-05	-8.16944e-05	0.000106523	-0.000340006	6.90488e-05	0.000861373	4.1909e-05
Tmem87a	0.000361275	-0.000264198	1.50436e-06	-6.21874e-05	-0.000100977	-9.90616e-05	0.000102898	0.000383314	0.000147824
Ganc	0.00010377	1.36073e-05	-1.54393e-05	-0.000139799	5.99217e-06	-0.000155541	-5.21433e-06	0.000235993	-2.80418e-05
Capn3	0.000132974	-1.75888e-06	-4.0489e-05	-3.95394e-05	-5.87415e-05	5.91467e-05	-5.56174e-05	5.65918e-05	-4.13272e-05
Zfp106	9.73101e-06	-0.000584451	0.000148611	0.000241687	3.77674e-05	-0.000322692	0.000305012	0.000701629	0.000341049
Snap23	0.000228384	-0.000385152	-0.000144129	0.000243324	0.000637394	-0.000391146	0.000901711	0.000138163	0.000225044
Lrrc57	2.10787e-05	-0.000179784	-2.44267e-05	3.42018e-05	1.07922e-05	-8.13201e-05	0.000436861	6.80465e-05	0.000141215
Haus2	-2.7047e-05	-0.000298051	0.000133175	0.000270557	-7.79107e-05	-0.000206516	0.000237427	0.000120262	0.000212096
Stard9	-3.83611e-06	-7.24955e-05	0.000109535	2.03167e-05	-5.22932e-05	-4.31067e-05	6.32879e-05	-1.35993e-05	0.000144558
Cdan1	-3.7451e-05	-1.12907e-05	0.000252506	-8.43524e-05	4.40946e-05	-1.00895e-05	-4.90698e-05	0.000134317	-4.33751e-05
Ttbk2	-0.000162633	-0.000292946	0.00010766	-4.26324e-06	-7.47343e-06	0.000955456	-0.000154117	9.67473e-06	-7.26447e-06
AV039307	-2.58483e-05	-2.36116e-05	-5.56545e-05	-6.12479e-05	-3.13376e-05	0.000272742	-1.4886e-05	-4.33503e-05	-4.06897e-05
Ubr1	-0.000202172	-0.000521936	-0.000110007	-9.74529e-05	-0.000160694	-0.000597647	-0.000108566	0.00203599	-0.00012752
Tmem62	-3.10592e-06	-0.000302949	-0.000202249	0.00012937	-4.18329e-05	-0.000376938	0.000191059	0.000510718	0.000204934
Ccndbp1	-3.46145e-05	-0.000197023	-7.47667e-05	-1.47526e-05	0.000397892	-0.000187067	0.000707123	-6.51666e-06	0.000272324
Tgm5	9.53552e-05	2.78408e-05	-4.42874e-05	-5.74473e-05	-4.74984e-05	-0.000142114	-3.30944e-05	0.000178938	-4.04218e-05
Lcmt2	9.76738e-05	-6.05689e-06	-1.65861e-05	-0.000138591	0.000101582	2.92046e-05	5.60606e-05	0.000209851	-0.0001917
Adal	-9.26731e-05	-0.000119442	7.02379e-05	-3.24819e-05	-2.85728e-06	-3.80969e-05	6.84102e-05	0.000337052	-2.66722e-06
Zscan29	7.00791e-05	-0.000189486	-5.00419e-05	-6.171e-05	2.73204e-05	-7.82651e-05	1.38227e-05	0.000484576	7.0766e-06
Tubgcp4	4.91949e-05	-0.000237269	0.000271195	-7.21738e-05	0.000140582	-0.000138432	0.000247105	0.000529829	-1.65962e-05
Trp53bp1	4.70113e-05	-0.000219374	7.38812e-05	0.000143425	1.75127e-05	-0.000125498	0.000149977	0.000136202	7.23361e-05
Map1a	4.73354e-05	-5.03374e-05	0.000140867	1.63947e-05	-2.06331e-05	-2.37827e-05	2.11036e-06	8.15178e-05	-1.90254e-05
Ppip5k1	-1.87299e-05	-0.000239203	0.000249452	-5.68101e-05	4.2319e-05	-0.000152813	4.69621e-06	0.00035577	0.000322892
Ckmt1	0.000358865	-0.000950279	-0.000316362	0.00111603	0.0011056	-0.000184405	-0.000259688	-0.000538295	0.00137264
Catsper2	0.000150217	-5.1174e-05	-8.75882e-05	3.32993e-05	-4.33918e-05	-8.68109e-05	0.000116574	7.01807e-05	-2.89592e-05
Pdia3	0.00168561	-0.000911946	-5.29503e-05	0.000963391	0.000809778	-0.000479286	0.00139861	-0.000446444	0.000144103
Ell3	-1.20235e-05	-4.58266e-05	1.21787e-07	-2.07861e-05	7.52643e-06	-5.05965e-05	3.58897e-05	4.58689e-05	4.87668e-05
Serinc4	-3.08813e-05	-3.91766e-05	-2.03372e-05	-2.5604e-05	-2.00809e-05	-4.62953e-05	-6.44445e-05	6.20329e-05	0.000139624
Serf2	0.000110591	-0.000867451	0.000154256	0.000670742	0.000375823	-0.000869507	0.00222005	4.71903e-06	0.000537905
Hypk	8.85804e-05	-0.000195456	8.21335e-05	6.07682e-05	0.00012005	-7.15916e-05	0.000554394	0.000200604	-0.000154954
Mfap1b	-0.000168949	-4.08855e-05	-7.42609e-05	-0.00022972	0.000128334	-0.000132528	0.000194767	0.000462767	-8.08134e-05
Mfap1a	4.05557e-05	-0.000201958	-2.08047e-05	-0.000124198	-1.82298e-05	-0.000191834	0.000224758	0.000603426	-2.25015e-05
Wdr76	0.000204124	-0.000164074	0.000763841	-7.44753e-07	0.000237354	-9.57631e-05	0.00032556	0.00012087	-4.44738e-05
Frmd5	0.000582959	-7.12955e-05	0.00013537	-6.40926e-05	0.00157591	-6.13635e-05	-8.96999e-05	-0.000129975	-4.99331e-05
Gm14019	-1.71589e-05	3.14124e-05	0.000167391	-1.25668e-05	-1.80697e-06	-1.22724e-05	-6.5219e-06	-2.06893e-05	-2.6541e-05
Casc4	-0.000146179	-0.000460968	-1.87714e-05	0.000402184	-0.000120651	-9.83859e-05	0.000193017	0.000292462	0.000249753
Mageb3	-5.99773e-05	-1.97477e-05	-1.66999e-05	2.5641e-05	-1.32216e-05	-1.77428e-05	-9.18761e-06	3.01629e-05	4.06732e-05
Ctdspl2	3.38936e-05	-0.000175959	0.000270447	-0.000122698	-3.16966e-05	-0.000218698	5.81896e-05	0.000497876	3.90765e-05
Eif3j1	-9.31585e-05	0.000224039	5.03397e-05	-0.000284197	0.000122615	0.000198312	3.57153e-05	3.43535e-05	-0.00045096
Spg11	-3.08883e-05	-7.25928e-05	5.25705e-05	1.25774e-06	-5.61328e-05	-0.000127981	0.000120731	0.000183515	3.5623e-05
B2m	0.00444064	-0.00074165	0.000293553	-0.000663631	0.00187142	-0.000448281	-0.000335737	0.00145253	-0.000583814
Sord	-0.00082075	-0.00037904	0.000215195	-0.00010331	0.000114736	-9.71196e-05	-0.000329626	0.00169103	-0.000195383
Shf	-1.63098e-05	-0.000202104	-6.84548e-05	5.8578e-05	0.000194209	-7.01632e-05	0.000210626	0.000140016	0.000125447
Spata5l1	4.20498e-06	1.15656e-05	-1.9322e-05	-3.7594e-05	0.000153915	-1.17797e-05	-1.23863e-05	5.43798e-05	-5.09962e-05
AA467197	-0.000222212	-0.000242218	-2.73221e-05	-8.00078e-05	0.00263629	0.000702912	-4.32237e-05	-6.07538e-05	-7.30155e-05
Slc30a4	-0.000325402	-0.000448145	0.000126288	0.000237151	-7.25528e-05	-0.000230635	0.000211075	0.000316582	0.000637241
X4930417H01Rik	-2.82448e-07	2.01043e-05	-2.41025e-05	-3.91106e-05	-3.33072e-05	0.000102814	-4.86905e-05	-1.3451e-06	-4.14209e-05
Bloc1s6os	0.000161041	-2.55865e-05	0.000110249	-2.70877e-05	-3.752e-05	-8.33264e-05	1.77572e-05	7.72059e-06	6.49944e-05
Bloc1s6	0.000310053	-0.000304831	2.37534e-05	-5.52881e-05	6.89113e-05	-7.43113e-05	0.000414328	0.000272441	0.00023779
Sqor	-0.000328598	-7.31836e-05	-0.000242398	0.000243923	-0.00027716	0.000412589	-0.000203956	-0.000250212	0.000291789
Sema6d	-0.000345759	-0.000207558	-0.000146223	-0.000177407	-0.000107165	-0.000115513	0.00229411	-0.000113671	-0.000177095
Slc24a5	0.00025563	-0.000276515	0.000928768	0.000259971	-3.85639e-05	-0.000674353	0.000530423	-1.78914e-05	0.00021904
Myef2	0.000206711	-0.000465494	0.00118517	0.000310513	-0.000112587	-0.00080273	0.000536014	0.000518785	0.000192892
Slc12a1	-8.06382e-05	-1.77377e-05	-2.00523e-05	-2.36411e-05	-1.61323e-05	-6.99017e-05	-4.74653e-05	0.000224194	-4.58571e-05
Dut	9.18995e-06	-0.000392209	0.00322262	0.000162819	-7.97344e-05	0.000788694	0.000395416	-0.000243966	-0.000239828
Cep152	8.59958e-05	-5.00971e-05	0.000360634	-3.69406e-05	5.92648e-05	3.10649e-08	7.64422e-05	5.35625e-05	-1.47614e-05
Eid1	-0.000260289	-0.00087083	-6.38635e-05	0.000955856	0.000626205	-0.000282298	0.000740053	0.000303014	0.000283103
Secisbp2l	-0.00044416	-0.000863532	-6.73095e-05	8.62369e-05	-0.000293269	-0.000934292	-0.00040442	0.00222741	0.000780129
Cops2	-1.04358e-05	-0.00027445	0.000236188	0.000125705	-1.88497e-06	-0.000222632	0.000633531	0.000143524	0.000191632
Galk2	0.000164232	-0.00021091	3.31787e-06	9.23471e-05	5.85687e-05	1.96482e-05	0.000192892	-2.39896e-05	0.000137472
Fgf7	4.84918e-05	-9.06159e-05	-6.70125e-05	6.78932e-05	-3.84602e-05	-6.70096e-05	5.3096e-05	3.88924e-05	4.80536e-05
Dtwd1	0.000193178	-1.77761e-05	0.000124453	-3.83429e-05	4.15253e-05	0.000136913	0.000203264	-0.000134557	-5.69787e-05
Slc27a2	0.000242297	-0.000395683	-9.2945e-06	-0.000218212	-0.000140289	0.00224561	-0.000447005	-0.000165937	-0.00028939
Hdc	0.000128366	-0.00103074	-0.000240572	0.00200778	-0.00030846	-0.000772961	-0.00113821	0.000901146	-0.000298098
Gabpb1	0.000184708	-0.000544955	0.000234721	0.000233402	-5.44222e-05	-0.000406024	0.000176149	0.000738306	0.000308399
Gm27003	-0.00017017	-0.000190111	-1.53837e-06	1.81413e-05	-1.4197e-05	-0.000233889	-5.66223e-06	0.000509327	0.000122437
Usp8	-0.000310528	-0.000983402	-0.000146187	-0.00012667	-0.000179306	-0.00065985	-0.000155409	0.00280875	0.000363701
Usp50	0.000907	-4.13543e-05	0.000217873	-9.13343e-05	-9.82123e-05	-0.000156335	0.000170558	0.000185675	-0.00030406
Trpm7	-0.000262668	-0.000382867	0.000128414	1.21967e-06	0.000137445	-0.000224753	0.00015146	0.000932387	2.46613e-05
Sppl2a	0.000839954	-0.000517282	4.39067e-05	-0.000105904	0.00218443	5.49049e-05	6.99776e-05	0.000417567	0.000155629
Ap4e1	0.000128768	-0.000165529	7.49915e-05	-4.12835e-05	1.07567e-05	-0.000126529	-2.83383e-05	0.000359534	2.73683e-05
Blvra	0.000260592	-0.000284862	0.000419718	0.000132275	0.000101465	0.00010452	0.000566059	-0.000100427	-1.0258e-06
Ncaph	4.92516e-05	-0.000164689	0.00623711	-5.80349e-05	-4.80492e-05	-0.000128203	0.00019618	-0.000114081	-7.25505e-05
Itpripl1	-0.000143533	-0.000191227	0.000295407	2.07082e-05	0.000153343	0.000510875	0.000272908	-0.00014769	-7.89777e-05
X1810024B03Rik	-0.000165286	6.24624e-06	-4.70628e-05	-0.000170741	-3.43315e-05	8.97097e-05	0.000154693	0.000259482	-0.00010672
Snrnp200	0.000218824	-0.000228325	0.00020655	-0.000130766	8.87906e-05	-0.00027252	0.000351979	0.000564726	-6.49512e-05
Ciao1	0.000250282	-0.000115989	0.000135728	-3.27319e-05	9.66276e-05	-4.85456e-05	0.00049192	-0.000125652	5.16067e-05
Tmem127	0.000101509	-0.00038842	0.00013225	2.71855e-05	0.000182785	-0.00016808	0.000428058	0.000405402	0.00018297
Stard7	-0.000132343	-0.000251492	0.000305236	4.32709e-05	0.00032889	-0.000183395	0.000202272	0.000494201	-3.54929e-06
Dusp2	-9.33323e-05	-0.000125631	-4.15032e-05	8.67402e-05	0.000251245	-0.000112294	0.000171947	-5.48736e-05	0.000249056
Fahd2a	-0.000216818	1.88863e-06	-0.000116967	-3.64108e-05	3.84306e-05	0.000303381	0.000163945	-6.48884e-05	-9.39699e-05
Kcnip3	0.000688696	-9.73893e-05	-0.000117132	-1.07209e-05	0.00129095	-2.86675e-05	0.00020873	-0.000137855	-0.000133735
Prom2	0.000100981	0.000276311	6.0356e-05	-0.000174812	0.00125454	-0.000120911	-0.000150973	-0.000266034	-0.000225262
Zfp661	-2.41921e-06	-5.54784e-06	-5.88222e-05	-4.75649e-05	-5.86747e-05	9.445e-05	-1.84989e-06	-9.67505e-07	-4.72341e-06
Mrps5	0.000277201	-0.000272538	0.0002864	5.40838e-05	3.07268e-06	-0.000131198	0.000742695	-5.46485e-05	0.000194436
Mal	0.000210213	-0.00104645	2.83735e-06	-2.12291e-05	-0.000259159	-0.000497028	0.00210375	0.000627098	0.00118407
Mall	0.000290671	-0.000414472	-0.000213423	-0.000151172	-0.000180119	0.00259294	-0.000270657	-0.000467822	-0.000449504
Nphp1	0.000166625	-0.000215413	0.000274894	2.87772e-05	-5.44876e-05	0.000248067	0.000330604	-0.000145654	5.06711e-05
Mtln	-4.47712e-05	-0.000282632	-0.000505929	0.000380056	-0.000108901	2.26927e-05	-5.70649e-05	0.000214446	-1.19357e-05
Bub1	-0.000286307	-0.000314054	0.00398503	-6.40837e-05	-4.0522e-05	-0.000182133	-0.000182528	0.000954458	-0.000223854
Acoxl	-0.000577852	-0.000698922	-0.000178961	-0.00022293	-6.50833e-05	-0.000399466	-0.00056713	0.00309055	-0.000453319
Bcl2l11	-0.000435277	-0.000493711	3.30301e-05	-0.000131649	-7.48715e-05	-0.000375635	1.73388e-05	0.00153637	0.000177153
Morrbid	1.98994e-05	-0.000362353	0.000308044	0.0004046	-8.77467e-05	-5.11403e-05	0.000595203	-0.000165089	0.000210016
Gm39929	4.36445e-05	-3.20289e-05	-2.16406e-05	-6.49334e-05	-2.12016e-05	-1.45577e-05	1.36602e-06	5.36711e-05	9.67944e-05
Anapc1	0.000145354	-0.00030175	0.000317244	-3.42544e-05	-6.93012e-06	-0.000105367	0.000228356	0.000481566	8.23837e-06
Mertk	-0.000278742	1.67836e-05	-3.63431e-05	-7.17032e-05	-5.44842e-05	-4.79541e-06	-7.33555e-05	0.000298703	-0.00012259
Tmem87b	-0.000277165	-0.000517871	-0.000113794	0.000214172	0.000145066	-0.000230193	0.000312749	0.000761144	0.000164241
Zc3h8	4.97219e-05	-0.000166899	0.000148291	0.000132143	7.23869e-05	-0.000152472	0.000223342	3.74123e-05	6.04751e-05
Gm10762	-0.000122039	-0.000119609	-6.76004e-05	6.59528e-05	3.20712e-05	-0.000167262	0.00011047	0.000257935	2.15156e-05
Zc3h6	-8.62997e-05	-1.35871e-05	6.69603e-06	-9.40667e-05	-2.02585e-05	-0.000113382	1.48371e-05	0.000144894	0.000145264
Gm14027	-1.8823e-05	4.65502e-06	-1.19582e-05	-4.10088e-05	-1.24379e-05	-3.03149e-05	-3.55964e-05	-2.3243e-06	7.1747e-05
Ttl	-0.000125577	-0.000173626	0.000459521	-4.13167e-05	-1.707e-05	-3.06542e-05	0.000476058	0.000237113	2.39915e-06
Polr1b	-3.14023e-05	-5.87485e-05	1.37532e-05	2.4373e-05	-2.48597e-05	-8.70685e-05	0.000151479	0.000134105	-9.86949e-05
Chchd5	-0.000256344	-0.000170137	0.000124925	3.97283e-05	6.93742e-05	-1.70704e-05	0.000626236	-0.000138496	0.000274195
Slc20a1	-0.000248583	-0.000192504	0.000175894	-6.03029e-05	-1.62502e-05	-9.19562e-05	0.000255832	0.000494395	-1.70266e-05
Ckap2l	5.72999e-05	-0.000176551	0.00930934	-0.000166368	-9.98126e-05	-5.90921e-05	-0.000209282	-0.000107735	-1.67459e-05
Gm14023	-3.04369e-05	-3.68115e-05	-2.57308e-05	-2.96823e-05	9.42197e-06	0.000128456	0.000107278	-1.1363e-05	-1.38521e-05
Il1bos	-8.23976e-05	1.34799e-05	-4.25503e-06	-1.57082e-05	2.23336e-06	-9.6555e-06	-1.97178e-05	6.84467e-05	-2.16997e-05
Sirpa	-0.000130064	-0.000157627	0.00010501	-0.000118907	0.00203626	0.000352835	-5.70396e-05	0.00013054	-0.000158099
Stk35	2.53333e-05	-5.94587e-06	0.000169759	-0.000122997	0.000453479	0.000179468	0.000233752	-7.53264e-05	-9.78975e-05
Gm28196	-2.18603e-06	6.85353e-05	-9.31829e-06	-1.45011e-05	-1.62483e-05	-5.0708e-05	-3.4967e-05	-1.53316e-05	-4.94302e-06
Snrpb	0.000529339	-0.000286647	0.00130343	0.000350347	0.000110799	-0.000648923	0.00144237	-0.000417869	-9.84377e-06
Nop56	0.000389431	-0.000221266	0.000906642	-2.85109e-05	0.000259384	-0.000157626	0.000895513	-0.000260254	0.000109974
Idh3b	0.000287511	-0.000183951	8.35478e-06	0.000145921	7.33236e-05	-2.17098e-05	0.000496738	-0.000226686	0.00011412
Ebf4	-8.11569e-05	-5.58932e-05	-3.44135e-05	-3.13634e-05	-2.91928e-05	-8.14689e-05	7.34717e-05	8.52528e-05	0.000128078
Cpxm1	-7.46578e-05	6.03503e-05	-2.40191e-05	2.73966e-06	-3.31765e-05	-3.16594e-05	-4.31127e-05	-5.68842e-05	2.69196e-05
Pced1a	1.75872e-05	-0.000123746	0.000109167	3.99087e-05	3.96276e-05	3.88801e-05	7.52938e-05	7.76205e-05	-1.42483e-05
Vps16	-2.25071e-05	-0.000253813	0.000214891	8.68771e-05	5.49933e-05	-6.51652e-05	0.000292158	0.000151708	8.86625e-05
Ptpra	4.90862e-05	-0.00033796	0.000328428	-2.11616e-05	0.00021069	0.000236135	4.4348e-05	0.000330601	0.000122762
Mrps26	0.000145717	-0.000300897	0.000535153	0.000182273	-4.87876e-06	6.7059e-06	0.000545657	-4.21246e-05	5.2632e-05
Oxt	-5.6127e-05	-5.73204e-05	0.000116211	0.000146239	-1.71105e-05	-5.40324e-05	-4.32823e-05	3.23221e-05	-3.03339e-05
Avp	-2.77974e-05	-3.96776e-05	-1.9546e-05	8.06459e-05	-1.65987e-05	-4.46076e-05	-1.58175e-05	-2.93639e-05	4.33701e-05
Ubox5	-4.35312e-06	-1.45604e-05	9.93121e-05	8.87703e-07	0.000121934	-0.000104529	0.000125119	9.46064e-05	-0.000101552
Fastkd5	0.000157495	-5.88863e-05	0.000230789	-6.55855e-05	-4.2672e-05	0.000105283	0.000162543	4.90812e-05	-9.87226e-05
Lzts3	7.46166e-05	-0.000330253	1.18909e-06	-0.000139074	-6.85683e-05	0.00150465	-0.000139322	-0.000142771	-0.000123154
Ddrgk1	-0.00024496	-0.000328134	-0.000153484	-0.000143079	-0.000337841	0.000847029	0.000194412	5.10836e-06	0.000411759
Itpa	0.000398513	-0.000329483	0.000589536	0.000398907	4.13905e-05	-0.000303651	0.000475449	-1.32067e-05	-9.79652e-05
Slc4a11	5.5192e-05	-0.000161308	-4.60234e-05	-5.63734e-05	-6.5685e-05	-9.00387e-05	0.000728914	-6.27692e-05	0.000272171
X4930402H24Rik	-5.3959e-05	-0.000525285	3.41284e-05	0.000282216	4.47712e-05	-0.000333735	0.00033543	0.000510572	0.000385198
A730017L22Rik	2.86697e-05	-9.79813e-05	-6.41448e-05	-4.62996e-05	-4.54166e-05	-3.04957e-06	-4.15608e-05	0.000201909	8.08563e-05
Atrn	-5.57567e-07	-0.000243845	2.40909e-05	3.6294e-05	-1.45154e-05	-0.000161885	0.000208761	0.00045027	1.21128e-05
X1700037H04Rik	-0.000133201	-0.000212435	0.000214685	8.03483e-05	0.000156122	0.000122222	0.000683295	-0.000282641	0.000229378
Spef1	-0.000116937	-0.000207796	0.000184666	0.000183875	1.915e-05	-0.000192885	-4.7396e-05	1.89569e-05	0.00036993
Cenpb	0.000284252	-0.000617402	0.000647545	0.000108659	0.000691363	-0.000292292	0.000783813	7.88027e-05	0.000813138
Cdc25b	-0.000132871	-0.00036444	0.00231985	0.000232859	-4.12705e-05	-0.000599696	3.14043e-05	0.000177125	0.000664389
Ap5s1	1.54869e-05	-0.000297818	0.000297419	0.000175555	-2.54993e-05	-0.000297439	9.17923e-05	0.000137366	0.000425211
Mavs	6.15954e-05	-0.000130961	4.70088e-05	5.75845e-05	-1.258e-05	-0.00011233	-1.48425e-05	0.000106859	0.000176669
Pank2	0.00028035	-0.000157794	0.000464191	2.05921e-05	0.000301142	2.54873e-05	0.000361705	-3.74747e-05	-5.06461e-05
Rnf24	-9.22655e-06	0.000327748	9.65144e-06	-0.000141907	4.99556e-05	-0.000242585	-2.69935e-06	-0.000254255	-0.000116702
Smox	7.4624e-06	-0.000606975	-3.68726e-05	-0.00037583	-0.00011	-0.000373511	-0.00014125	-0.00033514	0.00304157
Prnp	-0.000356113	-0.00121515	-0.000237769	0.000776701	0.00210073	-0.00125619	0.000528021	0.000375474	0.00214875
Prnd	-3.21714e-05	-0.000197115	5.105e-05	0.000155086	5.12272e-05	-0.000156876	4.0662e-05	0.00013857	0.000167259
Rassf2	-0.0002887	-2.99669e-05	-0.000153244	-0.000369572	0.00255894	-0.000707016	0.000653867	0.000784528	-0.000261715
Slc23a2	-0.000595753	0.000857026	-0.000132674	-0.000349888	-8.91601e-05	-0.00084931	0.000134472	-5.0473e-05	-0.000352251
Tmem230	-0.000227843	-0.000142408	-8.8961e-05	1.65129e-05	6.83234e-05	-0.000240602	0.000377141	0.000222482	0.000266148
Pcna	0.000255639	-0.000187332	0.00318344	-5.78865e-05	-7.01158e-05	-0.000276263	0.000573015	4.16808e-05	4.76986e-05
AV099323	-3.37366e-05	-4.3897e-05	9.15873e-05	-6.79961e-06	-4.50034e-05	-6.03703e-05	0.000170717	7.57364e-05	-4.78272e-05
Cds2	-6.49045e-05	-0.000346327	3.13824e-05	-3.42521e-05	0.000122739	-0.00024186	0.000342904	0.00044819	0.000409753
Gpcpd1	4.85416e-05	-0.000274685	-0.000130257	8.45061e-05	0.000720331	1.4589e-05	0.000233255	0.00027731	-5.00381e-05
Shld1	-6.21752e-05	-6.68012e-05	-0.000139876	-6.34137e-05	4.45769e-05	-0.000161437	0.000290672	0.000144982	4.92878e-05
Chgb	-2.65699e-05	-1.76062e-05	-3.15205e-05	7.63195e-05	-1.49018e-05	-1.40406e-05	-2.63387e-05	-2.01884e-05	-7.77212e-06
Trmt6	0.000300276	-0.000210075	0.000221476	0.000242928	0.000132728	-0.000118918	0.000548236	-3.60635e-05	-0.000120272
Mcm8	7.131e-05	-5.5021e-06	0.000745478	-4.88582e-05	-6.22647e-05	-7.8807e-05	0.000213878	4.56204e-06	-8.24542e-05
Crls1	5.0326e-05	-0.000353975	5.27074e-05	0.00039008	-2.26992e-05	-0.000107635	0.000517208	3.76355e-05	6.28168e-05
Fermt1	-6.84231e-05	-0.000276514	8.14935e-05	0.000469693	-3.91674e-05	-5.15196e-05	0.000545185	-0.000178844	-7.48342e-05
Bmp2	8.8122e-05	-0.000473883	4.15752e-05	-0.000155452	8.1317e-05	-0.000374464	-9.68048e-05	0.0011194	0.000495891
Tmx4	0.000263829	0.000176744	-3.02793e-05	-0.000111183	-0.000251455	-0.000376858	-0.000540377	-0.000284646	0.000585842
Plcb1	0.000246435	-0.000293756	-6.54933e-05	-0.000122692	-4.74037e-05	0.00132254	-6.65325e-05	-0.000203121	-0.000164287
Plcb4	-0.000129392	-0.000194963	-4.4592e-05	-0.000264573	0.000859555	0.00198361	-0.000128854	-0.000481823	-0.000315139
Ankef1	1.83228e-07	9.98787e-06	-3.29065e-05	-3.05006e-05	-3.16926e-05	4.27778e-05	5.48671e-05	-2.71711e-05	-2.85762e-05
Mkks	-2.02527e-05	-0.000119821	3.38972e-05	9.90922e-05	-2.45213e-05	-0.000117294	0.000103438	7.02231e-05	4.16652e-05
Slx4ip	0.00030386	-0.000188779	0.000161915	8.93903e-05	0.000138303	-0.000121818	8.51561e-05	0.000136418	1.50077e-05
Jag1	0.000241711	0.000320681	0.0004801	-0.000373073	-2.16788e-05	-0.00062619	8.28641e-05	0.000428798	-0.000485978
Btbd3	4.46306e-05	-2.57271e-05	0.000186478	-0.000215268	0.000752809	0.000402302	-9.73788e-05	8.21469e-05	-0.000237981
Sptlc3	-0.000161111	-6.22263e-05	0.00014577	-4.35195e-05	-2.10156e-05	0.000376432	0.00016531	-3.74064e-05	-6.39568e-05
Ism1	0.000295548	-2.98886e-06	-2.61221e-05	-2.13542e-05	0.00146909	-0.00011872	-5.27777e-05	-0.000106461	-0.000102697
Tasp1	-7.09492e-05	-3.93142e-05	6.24506e-05	2.17353e-05	8.49503e-05	4.68526e-05	9.74182e-05	7.68396e-06	-4.4373e-05
Esf1	0.000210356	-0.000420622	0.000261183	0.000145161	0.000121349	-0.000260032	0.000653397	0.00028974	6.3856e-05
Ndufaf5	0.000241538	-8.24006e-05	9.56321e-05	9.46736e-05	-5.28403e-05	5.25097e-06	0.000173133	-7.76872e-05	-2.96993e-05
Macrod2	-0.000273734	-6.64533e-06	0.000374946	0.00015497	0.000154449	-0.000190777	0.000156167	4.17562e-05	-7.26997e-05
Flrt3	-0.00036418	-0.00033159	-0.000122605	-0.000199879	-0.000158062	-0.000484973	0.00335643	-0.000145163	5.93245e-05
Kif16b	-8.9933e-05	3.73947e-05	2.66978e-05	-7.23264e-05	-2.29037e-05	-7.14577e-05	0.000207427	9.32455e-05	-4.40798e-05
Kif16bos	-5.43468e-05	1.1609e-05	-5.96264e-06	-1.95276e-05	-1.63613e-05	8.9565e-05	-1.84783e-05	-1.6085e-05	-2.44354e-05
Snrpb2	7.19432e-05	-0.000139093	0.000363016	-0.000111635	1.58405e-05	0.000143199	0.000476703	0.00013894	-0.0002068
Bfsp1	3.89507e-05	-0.000213713	-9.15717e-05	2.96811e-05	-7.05386e-05	0.000369219	-0.000187304	0.000252349	-1.82083e-05
Dstn	-0.000107815	-0.000812625	4.99332e-05	0.000147605	0.000704471	-0.000864011	0.00298997	0.000144592	0.000719963
Rrbp1	0.00158549	-0.00115896	-0.000110435	0.000610838	0.000160407	4.49624e-05	-5.3122e-05	0.00037393	0.000577238
Snx5	-0.000196409	-0.000349656	0.000427933	0.000226484	9.51774e-05	-0.000475206	0.00070104	0.000420694	0.000153339
Mgme1	-9.85319e-05	-1.70552e-05	0.000484871	-0.000120532	0.000108854	-2.88307e-05	0.000128487	0.000172161	-1.97039e-05
Ovol2	-0.000126022	9.77475e-05	0.000268599	-0.000223478	7.92707e-05	0.000265772	0.000150256	4.12885e-05	-0.000331773
Kat14	0.000127076	-0.000182232	-7.42819e-05	3.81095e-05	-3.29798e-05	-0.000135235	0.00019492	0.000253323	-3.34197e-05
Dzank1	-8.77992e-05	4.70053e-05	0.000111824	-6.12652e-05	-6.39565e-05	7.642e-05	-8.34053e-05	-2.1278e-05	-6.21768e-07
Polr3f	2.79421e-05	-9.36797e-05	0.000223627	-8.62406e-05	-1.23527e-05	-8.30708e-05	8.52055e-05	0.000316633	-9.48533e-05
Rbbp9	8.52006e-06	8.3862e-05	-0.00010053	-9.62226e-05	-0.000138461	0.00016514	-7.26143e-05	-6.57571e-05	-9.8766e-05
Sec23b	0.000684631	-0.000381783	1.78432e-05	0.000464683	7.45236e-05	-0.00021022	0.000146406	0.000106802	-0.000180897
Smim26	-0.000291102	-0.000123847	-6.65223e-05	-6.40888e-05	-1.12425e-05	-1.11949e-05	0.000304762	0.000331378	9.12136e-05
Dtd1	-0.000140289	0.000121668	-4.78557e-05	-0.000183092	-0.000178134	0.000263532	0.000313171	-2.52816e-05	-0.000215394
Slc24a3	-1.38312e-05	0.000236285	-6.98912e-06	-0.000233046	-0.000130037	-0.000496963	0.000227829	0.000365322	-0.000295215
Rin2	0.000687166	-0.000177861	3.48705e-05	-0.000552758	0.000574065	-0.000895512	0.00159038	0.000153393	0.000541147
Naa20	0.00189491	-0.000553127	0.000494897	0.000209153	0.000355519	-0.000169525	0.00109829	-0.000383072	5.15209e-06
Crnkl1	0.000174421	-0.000171445	0.000191449	-5.73429e-05	0.00014704	1.80496e-06	0.00034907	0.000251938	-0.000121815
Cfap61	-2.47724e-05	-1.90514e-05	-2.91608e-05	5.42783e-06	-3.59958e-06	1.54658e-05	7.56348e-06	2.13621e-05	3.24959e-05
Insm1	0.000272005	-6.17806e-05	-4.99388e-05	-1.4757e-05	0.000879857	-5.14298e-05	5.40029e-05	-4.42325e-05	-4.84212e-06
Ralgapa2	-6.76001e-05	-0.000462002	-0.000256114	0.000166044	-0.000264975	-0.0011452	-0.000882503	0.00181357	0.000494051
Kiz	8.62667e-05	-0.00024278	0.000121386	-4.56809e-05	-0.000334651	-0.000716062	-0.00018145	0.000975411	0.000305149
Xrn2	0.000120174	-0.000745261	0.000296104	0.000342439	-6.40995e-05	-0.00076629	0.0015046	0.000913277	-1.01079e-05
X9030622O22Rik	3.27363e-05	0.00024068	1.19412e-05	-0.000125973	0.00014212	-0.000297731	0.000155988	-0.000124536	-8.61183e-05
Foxa2	0.00027999	0.000201477	9.47993e-05	-0.000346799	8.61873e-06	-0.00124106	0.00069472	0.000664342	-0.000285778
Nxt1	0.000164041	-3.88159e-05	0.00107613	-3.763e-05	9.81634e-05	-0.000270514	3.17115e-05	0.000123974	5.43393e-05
Gzf1	-0.000137308	-0.000407577	-3.25223e-06	8.087e-05	-4.27488e-05	-0.000553611	-0.000385238	0.00111384	0.000347932
Napb	-2.76609e-06	-0.000113104	-1.84768e-05	-1.31668e-05	-4.04803e-05	-4.19637e-05	-8.44769e-05	0.000270387	2.61429e-05
Cst8	-0.000304904	-0.000149577	-2.36226e-05	-0.000126041	-5.25544e-05	-0.000200553	-0.000336036	0.00107716	-0.000214893
Cst3	0.00034242	-0.00056354	3.91143e-05	0.000342588	0.00397701	-0.000388827	0.000773429	4.28433e-05	-2.88139e-05
Syndig1	-0.000114168	0.000127842	-5.6409e-06	-4.27274e-05	-2.76886e-05	-0.000111251	7.96485e-05	-4.52582e-05	-6.3513e-05
Zfp120	-0.000192677	-0.000133719	4.25053e-06	-5.35871e-05	0.000112885	-0.000231156	0.00033565	0.000342831	4.57931e-05
Zfp937	1.62997e-05	-4.34607e-05	0.00012824	-2.39509e-05	1.07624e-05	-0.000113821	0.000104313	0.000132579	-2.11664e-05
X3300002I08Rik	1.53356e-05	-3.39846e-05	-2.21077e-05	-6.41156e-06	2.74109e-05	-6.20282e-05	9.76595e-05	4.47422e-05	-2.7948e-05
Gm10130	0.000161887	-6.94611e-06	-5.41378e-05	-1.24104e-05	0.000139573	-0.000151676	0.000217576	1.92742e-06	-6.13435e-05
Zfp442	4.50807e-05	-0.00015046	9.37059e-05	2.44021e-05	2.9769e-05	-0.000119808	0.000115615	0.000102002	0.000150814
Apmap	-0.000435974	0.000551267	0.000101521	-0.000224147	-0.000193134	-0.00119627	0.000677805	0.000287379	-0.000282823
Gm14123	-8.12734e-05	-2.9687e-06	-1.35363e-05	-3.50817e-05	0.000139608	-3.51794e-05	1.78663e-06	0.000130267	-3.78888e-05
Acss1	-0.000231353	0.000464047	-8.79889e-05	-0.000564951	-0.000178147	0.000173918	-0.00076566	0.000719478	-0.000817949
E130215H24Rik	2.54336e-06	6.08943e-05	-2.46836e-05	-0.000151379	-7.08028e-07	0.000287349	-0.000182388	4.1581e-05	-0.000185463
Entpd6	0.000263735	-0.000111871	-2.16933e-05	3.14412e-05	0.000134714	9.98768e-05	-9.25767e-05	5.55486e-05	-7.01223e-05
Pygb	0.000443362	-0.000177423	0.000169404	-0.000110949	-7.95946e-06	0.00064668	0.000111731	2.42908e-07	-0.000339299
Abhd12	-9.7075e-05	-0.000164671	0.000101169	9.9253e-05	-1.92786e-05	-8.43469e-05	0.00051739	-2.29679e-05	0.00017682
Gins1	0.000125872	-6.73952e-05	0.00118611	8.09208e-05	6.16477e-06	-0.000102587	0.000314947	-1.93949e-05	-0.000177227
Ninl	0.000182505	8.9726e-05	0.000219518	-3.5715e-05	-2.90699e-05	-9.90765e-05	0.000175812	-0.000218423	-6.76392e-05
Nanp	5.29239e-05	0.000236007	0.000129857	-0.000160071	3.63488e-05	0.000125056	4.14034e-05	-0.000225152	-0.000252333
Nsfl1c	0.000478424	-0.000152372	0.000158261	0.000101908	0.000314979	-9.75933e-06	0.000552718	-0.000349905	0.000127169
Gm14167	2.46945e-05	-7.21992e-05	8.7224e-05	6.28703e-05	-5.92291e-05	-4.59079e-05	7.06166e-05	1.66231e-05	4.17724e-05
Fkbp1a	-0.000188125	-0.00103404	0.000174097	0.000489648	1.81878e-05	-0.00111745	0.00127202	-0.0001285	0.00241394
Sdcbp2	-0.000186293	-0.000732023	-0.000111332	-6.66878e-05	0.000317281	0.00191617	0.000469302	-0.000381967	0.000521586
Snph	-1.55737e-06	-6.667e-05	3.90796e-06	0.000160957	-3.17288e-05	-7.10365e-05	6.13655e-06	-7.3038e-05	0.000109996
Psmf1	0.000436167	-0.000136145	8.21195e-05	-2.55111e-05	9.87811e-05	-0.000349986	0.000488105	8.10078e-05	7.60975e-05
Angpt4	-8.10534e-05	3.43922e-05	-2.48463e-05	-5.23064e-05	-2.18878e-05	-0.00010546	-2.0624e-05	0.000202372	-6.00655e-05
Gm14154	-1.78691e-05	-3.4598e-05	4.13088e-05	3.09315e-05	9.69009e-05	-2.46103e-05	4.22185e-05	-4.42403e-06	5.57822e-05
Fam110a	0.000552565	0.000301269	0.00030898	-0.00028572	0.00024613	-0.000566266	0.000411719	-6.80786e-05	-0.000259465
Slc52a3	-0.000270388	-0.000417744	0.000139519	-0.000174193	0.000176315	-0.000126107	0.000333602	0.00129457	-0.000225362
Srxn1	-0.000164468	0.000112541	6.75436e-05	-0.000176822	0.000182061	-0.000322306	0.00133919	-0.000285574	0.000118543
Csnk2a1	6.18541e-05	-0.000620757	0.000118326	0.000118716	2.02275e-06	-0.000294667	0.000936368	0.000701189	0.000289497
Tbc1d20	5.4432e-05	-0.000460236	4.21608e-05	6.80559e-05	0.000308174	-0.000227559	0.000102254	0.000602263	0.000372358
Rbck1	0.000479814	-0.000346302	0.000237449	-1.54516e-05	0.000369821	-0.000215651	0.000798467	6.48135e-05	0.000170039
Trib3	-0.000175453	-0.000184028	-1.80409e-06	0.000133226	-9.31739e-05	-0.000403569	0.00051405	1.53175e-05	0.000453411
Sox12	-0.000146851	-0.000509025	3.41583e-05	0.000369528	-0.000153126	-0.000482459	0.000660807	0.000408139	0.00030026
Zcchc3	9.42976e-05	-9.70733e-05	0.000204317	-9.13378e-05	3.2941e-05	-0.000338392	0.000199231	0.000363147	-7.37467e-06
X6820408C15Rik	9.45907e-05	-3.91396e-05	-3.41967e-05	-3.75501e-05	-4.48101e-05	0.000124253	-0.00010697	1.74907e-05	1.85149e-05
H13	0.00068224	-0.000889965	-0.000449067	0.00117129	5.96888e-05	-0.000555154	0.000353735	-0.000370435	0.000820386
Mcts2	0.000212483	-9.94995e-05	0.00011828	-4.92883e-05	9.0264e-05	6.64019e-05	0.000259845	6.45957e-05	-0.000116775
Id1	5.3169e-05	-0.000558474	0.000634188	0.000650294	-0.000299598	-0.000518138	0.00148329	-0.000487308	0.000388042
Cox4i2	-7.49021e-05	-0.000498356	3.33411e-06	0.000559592	-0.000124539	-0.000403704	1.13826e-05	0.000192565	0.000563228
Bcl2l1	2.22222e-05	-0.000755534	-7.40261e-05	0.000440285	-1.42067e-05	-0.000599351	0.000597872	0.000124183	0.00109105
Tpx2	-6.13914e-05	-0.000223413	0.00872205	-0.000102318	-4.13246e-05	-0.000160687	0.000144804	-9.6752e-05	-3.72243e-05
Ttll9	-2.73022e-05	1.5971e-05	-1.50057e-05	-2.98283e-05	-2.61343e-05	8.20773e-05	-3.52302e-05	-9.80573e-07	-2.45609e-05
Pdrg1	0.000357168	-0.000141671	-0.000254556	7.69683e-05	-2.8523e-05	-0.000288227	0.00103195	-0.000230758	-3.59588e-05
Hck	0.000240567	0.000472876	-0.000226651	-0.000409708	0.00157362	-0.000670991	0.00157998	-0.000577661	-0.000520977
Tm9sf4	0.00114274	-0.00050338	-1.93326e-05	-3.00953e-05	0.00095137	0.000359197	0.000301549	7.99273e-05	-8.25703e-05
Tspyl3	-2.0487e-05	2.52915e-05	-6.28157e-05	-6.82152e-05	8.79034e-05	9.41733e-05	1.05096e-05	5.90728e-05	-8.2058e-05
Plagl2	0.000321013	-0.000353995	9.86537e-05	-0.000266039	0.000262971	0.000757979	-0.000181655	0.000668638	-0.000275912
Pofut1	0.000261939	-0.00023107	0.000141404	-9.34641e-06	0.000222794	0.00039003	6.61914e-05	3.5786e-05	-9.57509e-05
Kif3b	0.000307125	-0.000364841	0.000117034	-4.17808e-05	0.000373652	0.000365329	0.000226107	0.000247685	-2.5566e-05
X2500004C02Rik	-7.89178e-05	-4.74803e-05	0.000157887	-8.83974e-07	7.69575e-06	-3.39452e-05	-2.48365e-05	0.000179478	-9.28184e-05
Asxl1	-8.2046e-05	-0.000445685	0.000444073	0.000309863	-0.000113807	-0.000405381	0.000317458	0.000399392	0.000312417
Nol4l	-3.69593e-05	-0.000256288	-0.000124905	0.000245253	-2.36139e-05	0.000198664	0.000283903	-0.000107248	8.38713e-05
Commd7	0.000335431	-0.000306591	-1.6574e-05	0.000257278	0.000237182	-0.000157026	0.000629803	-0.000106183	0.000117116
Dnmt3bos	3.63068e-05	-1.39642e-06	5.05528e-05	2.79876e-06	-3.82321e-05	-6.61167e-05	3.61597e-05	2.40046e-05	-7.23447e-05
Dnmt3b	0.00013507	-0.000107493	9.24752e-06	7.35452e-06	7.92291e-05	-3.4993e-05	0.00010752	4.75392e-05	4.52417e-05
Mapre1	-5.44777e-05	-0.000666226	0.00095322	0.000541307	9.44619e-05	-0.000648959	0.000879998	0.000119696	0.000741837
Efcab8	-4.374e-05	-8.66001e-06	-3.37319e-05	0.000105968	-4.95303e-06	-1.64173e-05	-1.56299e-05	-9.32341e-06	-7.19268e-05
Bpifa1	-0.000649889	-0.000725733	0.000112171	-0.000164961	-0.00017417	0.00328946	0.000132163	-0.000152795	-0.00027851
Bpifb1	-0.000296062	-0.00100807	-4.89877e-05	-0.000247209	-0.00030823	0.0044091	-0.000205798	-0.000274287	-0.000351885
Bpifb5	-6.55596e-05	-0.000138477	-1.44886e-05	-3.36493e-05	-3.20196e-05	1.19546e-05	5.95707e-05	0.000461564	-0.000131971
Cdk5rap1	-0.000327838	-8.35022e-05	-4.69932e-05	0.000120416	-3.79504e-05	-0.000284646	0.000597279	-0.00021408	0.000424564
Snta1	-0.000141031	-0.000241074	6.78785e-05	-0.000152407	-5.64393e-05	0.00106607	0.000306629	-0.000205169	-3.91739e-05
Cbfa2t2	-6.17536e-05	-0.000116986	5.51559e-05	3.35479e-05	-7.64501e-05	-0.00018824	0.000180065	0.000220249	0.000111184
X1700003F12Rik	-4.75756e-05	-0.000102957	-4.50627e-05	1.43474e-05	-3.33475e-05	-7.14884e-05	4.05564e-05	0.000215241	4.54285e-05
E2f1	0.00016642	-0.000166299	0.00204445	0.00015239	-7.48226e-05	-0.000247667	0.00115424	-0.000107237	-0.000323102
Pxmp4	-0.000150798	-0.000463627	-3.5771e-05	0.000121134	-0.000118344	-0.000500998	5.18685e-05	0.00129338	-1.3752e-05
X4930519P11Rik	2.90526e-05	-6.38365e-05	6.33286e-08	2.93005e-05	1.84481e-05	-1.42028e-05	-1.88895e-05	6.33729e-05	2.70921e-05
Zfp341	-7.45947e-05	-0.000174442	5.43294e-05	0.000162531	-3.65879e-05	-0.000154955	7.3615e-05	4.58103e-05	0.000220917
Gm14198	-3.58787e-05	-7.12319e-05	-5.80202e-05	0.00010499	5.19051e-05	-9.50572e-05	8.92418e-05	7.41978e-05	-5.4147e-05
Chmp4b	0.00182385	-0.000829028	-1.09359e-06	0.000278867	0.000262872	-0.000718658	0.0012436	0.000211279	0.000486024
Raly	0.00116038	-0.000564239	0.00090493	0.000114499	0.000540444	-0.000704027	0.00119629	4.71802e-05	0.000318115
Eif2s2	0.000163451	-0.000641253	0.000458264	0.000357287	0.000677545	-0.000445402	0.00166822	0.000100324	6.12965e-05
Ahcy	-5.76409e-05	-0.000102972	0.000391836	0.000235902	-7.38753e-06	-0.000127886	0.000224158	-0.00013023	3.02369e-05
Itch	0.000129688	-0.000185307	-2.88339e-06	-0.000206939	0.000109761	-3.57989e-05	7.42588e-05	0.000540057	-0.000103467
Dynlrb1	0.00010927	-0.000768011	6.5642e-05	0.000700137	-0.000124058	-0.000709143	0.00132801	-7.90741e-05	0.000646182
Map1lc3a	0.00121606	-0.00036962	-0.000143994	-0.000160912	-0.000408877	0.00127279	0.000336385	-0.000764653	0.000233983
Pigu	0.0005306	-0.000397693	0.000125431	0.000142786	-0.000133004	-0.00039133	3.55231e-05	0.000704344	-5.37362e-05
Trp53inp2	0.000677628	-0.000829746	-8.64298e-05	0.000571676	-0.000167614	-0.000546005	3.63647e-05	0.00120175	-0.000109385
Ncoa6	0.000114287	-0.00034122	0.000100121	-3.8019e-05	-0.00010412	-0.000226757	0.000251504	0.000608253	0.000105834
Ggt7	0.000111109	0.000201865	0.000118812	-0.000160871	2.52471e-05	5.00211e-05	-0.000206148	-0.000213263	-3.26957e-05
Acss2	-5.18042e-06	0.00107185	-8.8459e-05	-0.000532646	-0.00044594	-0.000617698	-0.00064092	0.000131498	-0.000900304
Gss	-0.00025411	0.00130501	2.16013e-05	-0.000576193	-0.000565302	-0.000147445	-4.11182e-06	-0.00085556	-0.000802599
Gssos2	-9.39515e-05	7.51469e-05	-1.42578e-05	-4.64676e-05	-3.10102e-05	-3.77659e-06	-8.68697e-06	-2.72461e-06	-5.81041e-05
Gssos1	-5.31527e-05	7.37469e-05	-1.66994e-06	-5.10317e-05	-5.11207e-05	7.38655e-05	-4.91891e-05	-4.94244e-05	-5.85085e-05
Myh7b	-8.89811e-05	0.000104787	0.000165386	-1.08176e-05	-5.30301e-05	-9.5227e-05	2.59172e-06	-1.41845e-05	-7.97812e-05
Trpc4ap	0.000349113	-0.00030427	0.000221988	4.94714e-05	5.94244e-05	-0.000214033	0.000283609	0.000364513	-5.37474e-05
Edem2	0.000942702	-0.000242904	-9.18086e-06	0.000371765	-1.10178e-05	0.000295572	0.000345468	-0.000597661	-0.000146752
Procr	-0.000193584	-0.000340222	-0.000182348	4.44261e-05	-7.51577e-05	-0.000155916	0.00218747	-0.000173266	5.97079e-05
BC029722	1.30803e-05	-0.000254147	3.8741e-05	5.86494e-05	-8.34633e-05	-0.000105133	0.00019322	0.000160759	0.000216194
Eif6	0.00100093	-0.000637454	0.000258592	0.000215177	0.000577206	-0.000190684	0.00164331	-0.000417299	0.000389848
Fam83c	2.1318e-05	-6.59322e-05	-1.52266e-05	3.42343e-07	-2.76706e-05	0.000204385	-3.47361e-05	-3.0108e-05	1.92348e-05
Uqcc1	0.0002445	-0.000170381	2.11579e-05	3.07656e-06	1.53332e-05	-0.000211661	0.00030878	0.000130212	0.000158583
Cep250	-0.000124784	-0.000120063	0.000317901	-5.99193e-05	-9.92299e-06	-6.79285e-05	0.000161115	0.000212741	0.000117506
X6430550D23Rik	-1.91953e-05	-5.38514e-05	-3.30793e-05	-2.47194e-05	5.8163e-06	-7.20627e-05	-2.57013e-05	0.00012293	7.05314e-05
Ergic3	0.000688326	-0.000256227	-3.05678e-05	5.00877e-05	0.000626986	-0.000187942	0.000847349	-0.000466524	0.000459867
Fer1l4	0.000155099	-5.53551e-05	1.64702e-05	-8.78474e-05	-1.0114e-05	0.000592809	-0.000135314	-0.000190045	-8.38232e-05
Spag4	-2.99455e-05	-5.72223e-05	1.87412e-05	3.42443e-05	-5.79369e-06	-2.00686e-05	0.000112058	-5.5982e-05	9.42695e-05
Cpne1	-4.29865e-05	-0.000374596	-1.92741e-05	0.000247688	3.44358e-05	-0.000291799	0.000250859	0.000334959	0.000303014
Nfs1	0.000181637	-0.000148481	1.13401e-05	0.000125216	-4.11563e-05	-2.73587e-05	0.000399045	-8.10032e-05	4.42518e-05
Romo1	0.000398876	-0.000258588	-0.000403236	0.000237268	0.000262101	-0.00059407	0.000543923	0.00034521	2.03523e-05
Rbm39	0.000795269	-0.00046798	0.000322879	-0.000341497	0.000103734	-0.000650595	0.000883917	0.000461455	0.000360656
Phf20	-4.57399e-05	-0.000235299	0.000209493	-0.000152385	6.54537e-05	-0.000195066	0.000297866	0.000473439	0.000287652
Scand1	0.00051452	-0.000689948	-6.62518e-05	-9.1229e-06	-0.00021789	1.38907e-05	0.00111764	0.000118862	0.000416337
Cnbd2	-3.41943e-05	1.72738e-05	-4.83332e-06	-6.74907e-05	-2.85374e-05	-0.000124595	0.000112652	5.18594e-05	4.95054e-05
Gm14252	8.72977e-05	-1.26454e-05	-2.85152e-05	-2.35733e-05	0.000152818	5.42771e-06	2.00627e-05	4.33167e-05	-1.44422e-05
X2900097C17Rik	6.31586e-05	-0.000489117	-0.000140048	-0.000131408	-9.67546e-05	-0.000217538	0.000218051	0.001218	-8.5207e-05
Epb41l1	-0.000156166	-0.00027788	-9.21879e-05	-7.48262e-05	0.000109674	-0.000375401	-6.27234e-05	0.000833482	0.000181568
Gm14225	-5.10371e-05	4.88246e-05	-7.87127e-06	-1.75722e-05	-1.27481e-05	-1.84249e-05	1.26376e-05	-1.12354e-05	-1.71813e-05
Aar2	0.000150973	-0.000225823	-1.49844e-05	-4.8601e-05	-3.82945e-06	-0.000369062	0.000135824	0.000636811	-4.25224e-05
Gm14168	-3.98293e-05	-6.65001e-05	-5.76285e-05	8.2415e-05	-2.17015e-05	-4.72331e-05	-7.72183e-05	6.7787e-05	2.40844e-05
Dlgap4	0.00062981	-0.000582503	-0.000240415	1.67555e-05	8.32851e-05	-0.000253598	0.00116775	0.000186963	0.000383761
[truncated: 17,881 more rows]

## Sheet: Interferon_KEGG_enrichment
ID	Description	GeneRatio	BgRatio	pvalue	p.adjust	qvalue	geneID	Count
mmu05169	Epstein-Barr virus infection	24/98	231/8918	2.13949e-17	2.99529e-15	2.34218e-15	20846/21354/21355/100038882/54123/12010/21356/246730/246727/230073/15945/20847/18037/14128/19106/246728/12505/18035/23960/16391/15894/15976/18034/19698	24
mmu05164	Influenza A	18/98	173/8918	3.33951e-13	2.33765e-11	1.82794e-11	20846/54123/22035/246730/12265/246727/230073/15945/20847/19106/246728/18035/71586/58185/23960/16391/15894/15976	18
mmu04621	NOD-like receptor signaling pathway	18/98	211/8918	1.01513e-11	4.73729e-10	3.70435e-10	55932/20846/14469/229898/54123/229900/246730/246727/20847/14468/22166/246728/18035/13030/23960/16391/13057/15976	18
mmu05171	Coronavirus disease - COVID-19	19/98	247/8918	1.57365e-11	5.50778e-10	4.30684e-10	20846/100038882/246730/246727/12266/230073/15945/50908/20847/14962/50909/19106/246728/18035/71586/23960/667277/16391/15976	19
mmu05160	Hepatitis C	16/98	165/8918	2.31862e-11	6.49212e-10	5.07655e-10	20846/54123/246730/15957/246727/230073/15945/20847/19106/246728/18035/58185/23960/16391/15976/667373	16
mmu03050	Proteasome	9/98	47/8918	1.55358e-09	3.62501e-08	2.8346e-08	16913/16912/19171/19188/19186/26444/26442/621823/66537	9
mmu05162	Measles	13/98	146/8918	5.78215e-09	1.15643e-07	9.04276e-08	20846/54123/246730/246727/230073/20847/19106/246728/18035/71586/23960/16391/15976	13
mmu05168	Herpes simplex virus 1 infection	21/98	458/8918	1.69569e-08	2.96747e-07	2.32042e-07	20846/21354/69550/21355/54123/12010/21356/246730/16149/246727/12266/230073/20684/20847/19106/246728/18035/71586/23960/16391/15976	21
mmu04612	Antigen processing and presentation	10/98	90/8918	4.45961e-08	6.93717e-07	5.42455e-07	21354/21355/19188/12010/19186/21356/16149/12265/13030/621823	10
mmu05133	Pertussis	9/98	77/8918	1.4026e-07	1.96365e-06	1.53548e-06	16362/12266/50908/12475/12258/50909/15900/667277/20387	9
mmu04380	Osteoclast differentiation	9/98	128/8918	1.04553e-05	0.000123886	9.68732e-05	20846/12703/20847/18035/16391/13057/15976/18034/19698	9
mmu04622	RIG-I-like receptor signaling pathway	7/98	70/8918	1.06188e-05	0.000123886	9.68732e-05	100038882/54123/230073/15945/80861/18035/71586	7
mmu05167	Kaposi sarcoma-associated herpesvirus infection	11/98	225/8918	3.36064e-05	0.000361915	0.000283001	20846/54123/12266/20847/19106/18035/14696/16391/22190/15894/15976	11
mmu04217	Necroptosis	9/98	174/8918	0.000118194	0.00118194	0.000924228	20846/58203/22035/20847/19106/74568/16391/15976/75608	9
mmu04145	Phagosome	9/98	182/8918	0.000166349	0.00155259	0.00121406	21354/21355/12266/12475/50909/20390/667277/20387/13057	9
mmu05145	Toxoplasmosis	7/98	110/8918	0.000197178	0.00172531	0.00134911	16145/20846/15944/54396/12703/12265/18035	7
mmu04625	C-type lectin receptor signaling pathway	7/98	112/8918	0.00022051	0.0018121	0.00141698	20846/16362/20847/18035/16391/18034/19698	7
mmu04668	TNF signaling pathway	7/98	113/8918	0.000232985	0.0018121	0.00141698	15953/16362/15945/432555/18035/74568/15894	7
mmu04610	Complement and coagulation cascades	6/98	93/8918	0.000532662	0.00392488	0.00306908	12266/50908/14962/12258/50909/667277	6
mmu04623	Cytosolic DNA-sensing pathway	5/98	63/8918	0.000614063	0.00429844	0.00336119	58203/54123/230073/15945/18035	5
mmu04620	Toll-like receptor signaling pathway	6/98	100/8918	0.000783235	0.00522157	0.00408303	20846/54123/15945/12475/18035/15976	6
mmu04064	NF-kappa B signaling pathway	6/98	105/8918	0.00101192	0.00643949	0.00503539	230073/12475/18035/15894/18034/19698	6
mmu05170	Human immunodeficiency virus 1 infection	9/98	240/8918	0.00124879	0.00760131	0.00594388	21354/69550/21355/12010/21356/56045/18035/319236/14696	9
mmu05150	Staphylococcus aureus infection	6/98	124/8918	0.00237631	0.0138618	0.0108393	12266/50908/14962/50909/667277/15894	6
mmu05235	PD-L1 expression and PD-1 checkpoint pathway in cancer	5/98	88/8918	0.00275861	0.0154482	0.0120798	20846/60533/74481/18037/18035	5
mmu05134	Legionellosis	4/98	61/8918	0.00443274	0.0238686	0.0186641	12266/12475/18035/18034	4
mmu05340	Primary immunodeficiency	3/98	36/8918	0.00706576	0.0361308	0.0282527	21354/21355/12265	3
mmu05140	Leishmaniasis	4/98	70/8918	0.00722616	0.0361308	0.0282527	20846/12266/18035/13057	4
mmu05161	Hepatitis B	6/98	163/8918	0.00898033	0.0433533	0.0339003	20846/54123/230073/20847/18035/71586	6
mmu04630	JAK-STAT signaling pathway	6/98	168/8918	0.0103351	0.0482305	0.0377141	20846/12703/20847/18712/16391/15976	6

## Sheet: Interferon_GO_enrichment
ID	Description	GeneRatio	BgRatio	pvalue	p.adjust	qvalue	geneID	Count
GO:0009615	response to virus	41/179	286/23328	2.49949e-40	4.74403e-37	3.83079e-37	Stat1/Gbp4/Zbp1/Ifitm3/Bst2/Rtp4/Isg15/Irf7/Ifit3/Oasl2/Irf1/Irgm2/Tgtp1/Isg20/Oas1a/Ifit2/Samhd1/Trim30a/Lgals9/Parp9/Ifit1/Dtx3l/Ifi27l2a/Oas3/Ifit3b/Ddx60/Ddx58/Cxcl10/Stat2/Dhx58/Gbp2b/Oasl1/Eif2ak2/Oas2/Slfn8/Ifih1/Rsad2/Mlkl/Oas1g/Ifnar2/Ifit1bl1	41
GO:0051607	defense response to virus	37/179	239/23328	1.19862e-37	1.13749e-34	9.18525e-35	Stat1/Gbp4/Zbp1/Ifitm3/Bst2/Rtp4/Isg15/Irf7/Ifit3/Oasl2/Irf1/Isg20/Oas1a/Ifit2/Samhd1/Trim30a/Parp9/Ifit1/Dtx3l/Oas3/Ifit3b/Ddx60/Ddx58/Cxcl10/Stat2/Dhx58/Gbp2b/Oasl1/Eif2ak2/Oas2/Slfn8/Ifih1/Rsad2/Mlkl/Oas1g/Ifnar2/Ifit1bl1	37
GO:0035456	response to interferon-beta	24/179	58/23328	3.60735e-36	2.28225e-33	1.84291e-33	Ifi47/Igtp/Gbp3/Stat1/Irgm1/Gbp2/Ifitm3/Bst2/Gbp6/Iigp1/Ifit3/Xaf1/Gm4951/Irf1/Irgm2/Tgtp1/Tgtp2/Gm4841/F830016B08Rik/Ifit1/Gm12185/Gbp2b/Gm5431/Ifnar2	24
GO:0035458	cellular response to interferon-beta	20/179	47/23328	1.37232e-30	6.51165e-28	5.25814e-28	Ifi47/Igtp/Gbp3/Stat1/Irgm1/Gbp2/Gbp6/Iigp1/Ifit3/Gm4951/Irf1/Irgm2/Tgtp1/Tgtp2/Gm4841/F830016B08Rik/Ifit1/Gm12185/Gbp2b/Gm5431	20
GO:0034341	response to interferon-gamma	26/179	137/23328	5.3511e-29	2.03128e-26	1.64025e-26	Gbp3/Stat1/Irgm1/Gbp4/Gbp2/Ifitm3/Gbp8/Gbp5/Bst2/Gbp6/Gbp9/Gbp10/Parp14/Gbp7/Irf1/Irgm2/Tgtp1/Socs1/Ubd/Parp9/Ciita/Cxcl16/Gbp2b/Nmi/Nlrc5/Irf8	26
GO:0002831	regulation of response to biotic stimulus	29/179	291/23328	6.25159e-24	1.97759e-21	1.5969e-21	Stat1/Irgm1/Gbp4/Zbp1/Tap1/Gbp5/Tap2/Irf7/Parp14/Irf1/Irgm2/Socs1/Cd274/Samhd1/Lgals9/Parp9/Cd74/Dtx3l/Trafd1/Ddx60/Ddx58/Dhx58/Nmi/Serping1/Serpinb9/Nlrc5/Muc4/Cyba/Clec2d	29
GO:0044403	symbiotic process	30/179	374/23328	5.61188e-22	1.52162e-19	1.22871e-19	Gbp3/Stat1/Irgm1/Zbp1/Gbp2/Ifitm3/Bst2/Gbp6/Gbp9/Isg15/Oasl2/Gbp7/Irgm2/Isg20/Oas1a/Trim30a/Cd74/Oas3/Gbp2b/Serpinb9/Oasl1/Sftpd/Eif2ak2/Oas2/Trim12c/Rsad2/Ctsb/Oas1g/Icam1/Chmp4b	30
GO:0071346	cellular response to interferon-gamma	20/179	114/23328	8.72732e-22	2.07056e-19	1.67197e-19	Gbp3/Stat1/Irgm1/Gbp4/Gbp2/Gbp8/Gbp5/Gbp6/Gbp9/Gbp10/Parp14/Gbp7/Irf1/Irgm2/Socs1/Parp9/Gbp2b/Nmi/Nlrc5/Irf8	20
GO:0042832	defense response to protozoan	13/179	36/23328	4.07213e-19	8.58766e-17	6.93452e-17	Gbp3/Gbp4/Gbp2/Gbp8/Gbp6/Gbp9/Iigp1/Gbp10/Gbp7/Irgm2/Batf2/Gbp2b/Irf8	13
GO:0045088	regulation of innate immune response	21/179	181/23328	6.09547e-19	1.15692e-16	9.34211e-17	Irgm1/Zbp1/Tap1/Gbp5/Tap2/Irf7/Parp14/Irf1/Irgm2/Socs1/Samhd1/Lgals9/Parp9/Cd74/Trafd1/Dhx58/Nmi/Serping1/Serpinb9/Nlrc5/Clec2d	21
GO:0001562	response to protozoan	13/179	40/23328	2.06499e-18	3.56305e-16	2.87715e-16	Gbp3/Gbp4/Gbp2/Gbp8/Gbp6/Gbp9/Iigp1/Gbp10/Gbp7/Irgm2/Batf2/Gbp2b/Irf8	13
GO:0045071	negative regulation of viral genome replication	12/179	58/23328	1.88368e-14	2.97935e-12	2.40582e-12	Ifitm3/Bst2/Isg15/Oasl2/Isg20/Oas1a/Oas3/Oasl1/Eif2ak2/Oas2/Rsad2/Oas1g	12
GO:0060333	interferon-gamma-mediated signaling pathway	9/179	21/23328	2.04471e-14	2.98528e-12	2.41061e-12	Stat1/Irgm1/Parp14/Irf1/Irgm2/Socs1/Parp9/Nmi/Nlrc5	9
GO:0045824	negative regulation of innate immune response	12/179	61/23328	3.60713e-14	4.89024e-12	3.94886e-12	Tap1/Tap2/Parp14/Samhd1/Lgals9/Trafd1/Dhx58/Nmi/Serping1/Serpinb9/Nlrc5/Clec2d	12
GO:0043903	regulation of symbiotic process	18/179	218/23328	8.90419e-14	1.12668e-11	9.09789e-12	Stat1/Ifitm3/Bst2/Isg15/Oasl2/Isg20/Oas1a/Trim30a/Cd74/Oas3/Oasl1/Sftpd/Eif2ak2/Oas2/Trim12c/Rsad2/Oas1g/Chmp4b	18
GO:1903900	regulation of viral life cycle	16/179	159/23328	1.03309e-13	1.22551e-11	9.89594e-12	Ifitm3/Bst2/Isg15/Oasl2/Isg20/Oas1a/Trim30a/Cd74/Oas3/Oasl1/Eif2ak2/Oas2/Trim12c/Rsad2/Oas1g/Chmp4b	16
GO:0019058	viral life cycle	18/179	221/23328	1.12777e-13	1.25912e-11	1.01674e-11	Ifitm3/Bst2/Isg15/Oasl2/Isg20/Oas1a/Trim30a/Cd74/Oas3/Oasl1/Eif2ak2/Oas2/Trim12c/Rsad2/Ctsb/Oas1g/Icam1/Chmp4b	18
GO:0002683	negative regulation of immune system process	24/179	462/23328	1.62808e-13	1.71672e-11	1.38624e-11	Tap1/Tap2/Parp14/Irf1/Socs1/Tapbpl/Cd274/Samhd1/Lgals9/Cd74/Trafd1/Tmem176b/Dhx58/Nmi/Serping1/Serpinb9/Nlrc5/Muc4/Tmem176a/Sftpd/Cd44/Nfkbia/Clec2d/Cd200	24
GO:0002832	negative regulation of response to biotic stimulus	13/179	92/23328	2.71358e-13	2.71072e-11	2.1889e-11	Tap1/Tap2/Parp14/Samhd1/Lgals9/Trafd1/Dhx58/Nmi/Serping1/Serpinb9/Nlrc5/Muc4/Clec2d	13
GO:0050792	regulation of viral process	17/179	201/23328	3.02273e-13	2.86857e-11	2.31636e-11	Stat1/Ifitm3/Bst2/Isg15/Oasl2/Isg20/Oas1a/Trim30a/Cd74/Oas3/Oasl1/Eif2ak2/Oas2/Trim12c/Rsad2/Oas1g/Chmp4b	17
GO:0016032	viral process	20/179	309/23328	3.49529e-13	3.15908e-11	2.55095e-11	Stat1/Zbp1/Ifitm3/Bst2/Isg15/Oasl2/Isg20/Oas1a/Trim30a/Cd74/Oas3/Oasl1/Eif2ak2/Oas2/Trim12c/Rsad2/Ctsb/Oas1g/Icam1/Chmp4b	20
GO:0044406	adhesion of symbiont to host	8/179	18/23328	4.20809e-13	3.63044e-11	2.93157e-11	Gbp3/Gbp2/Gbp6/Gbp9/Gbp7/Gbp2b/Sftpd/Icam1	8
GO:0048525	negative regulation of viral process	13/179	104/23328	1.37294e-12	1.09869e-10	8.87192e-11	Stat1/Ifitm3/Bst2/Isg15/Oasl2/Isg20/Oas1a/Oas3/Oasl1/Eif2ak2/Oas2/Rsad2/Oas1g	13
GO:0034340	response to type I interferon	10/179	45/23328	1.38928e-12	1.09869e-10	8.87192e-11	Stat1/Zbp1/Ifitm3/Isg15/Irf7/Samhd1/Stat2/Nlrc5/Oas2/Ifnar2	10
GO:1903901	negative regulation of viral life cycle	12/179	83/23328	1.73312e-12	1.31578e-10	1.06249e-10	Ifitm3/Bst2/Isg15/Oasl2/Isg20/Oas1a/Oas3/Oasl1/Eif2ak2/Oas2/Rsad2/Oas1g	12
GO:0060760	positive regulation of response to cytokine stimulus	10/179	51/23328	5.34827e-12	3.90424e-10	3.15267e-10	Irgm1/Zbp1/Irf7/Parp14/Irgm2/Parp9/Cd74/Ddx58/Nlrc5/Ifih1	10
GO:0035455	response to interferon-alpha	8/179	24/23328	6.80084e-12	4.78074e-10	3.86044e-10	Ifitm3/Bst2/Ifit3/Tgtp1/Ifit2/Ifit1/Eif2ak2/Ifnar2	8
GO:0019221	cytokine-mediated signaling pathway	20/179	369/23328	9.09574e-12	6.16561e-10	4.97872e-10	Stat1/Irgm1/Zbp1/Ifitm3/Iigp1/Irf7/Parp14/Irf1/Irgm2/Socs1/Samhd1/Parp9/Cd74/Cxcl10/Stat2/Nmi/Nlrc5/Oas2/Nfkbia/Ifnar2	20
GO:0002221	pattern recognition receptor signaling pathway	14/179	149/23328	9.69515e-12	6.34531e-10	5.12383e-10	Irf7/Irf1/Irgm2/Trim30a/Lgals9/Ddx60/Ddx58/Tnip3/Dhx58/Cd14/Nfkbia/Ifih1/Rsad2/Cyba	14
GO:0045069	regulation of viral genome replication	12/179	97/23328	1.16251e-11	7.35484e-10	5.93902e-10	Ifitm3/Bst2/Isg15/Oasl2/Isg20/Oas1a/Oas3/Oasl1/Eif2ak2/Oas2/Rsad2/Oas1g	12
GO:0060337	type I interferon signaling pathway	9/179	40/23328	1.67866e-11	9.95656e-10	8.0399e-10	Stat1/Zbp1/Ifitm3/Irf7/Samhd1/Stat2/Nlrc5/Oas2/Ifnar2	9
GO:0071357	cellular response to type I interferon	9/179	40/23328	1.67866e-11	9.95656e-10	8.0399e-10	Stat1/Zbp1/Ifitm3/Irf7/Samhd1/Stat2/Nlrc5/Oas2/Ifnar2	9
GO:0050777	negative regulation of immune response	14/179	158/23328	2.15411e-11	1.23894e-09	1.00044e-09	Tap1/Tap2/Parp14/Irf1/Samhd1/Lgals9/Trafd1/Dhx58/Nmi/Serping1/Serpinb9/Nlrc5/Muc4/Clec2d	14
GO:0032606	type I interferon production	11/179	86/23328	5.92084e-11	3.30522e-09	2.66896e-09	Stat1/Gbp4/Irf7/Irf1/Ddx58/Dhx58/Nmi/Cd14/Ifih1/Irf9/Relb	11
GO:0019079	viral genome replication	12/179	115/23328	8.92459e-11	4.83968e-09	3.90803e-09	Ifitm3/Bst2/Isg15/Oasl2/Isg20/Oas1a/Oas3/Oasl1/Eif2ak2/Oas2/Rsad2/Oas1g	12
GO:0019882	antigen processing and presentation	12/179	116/23328	9.88855e-11	5.21346e-09	4.20986e-09	Psmb8/Psmb9/Tap1/Tap2/Psme2/B2m/Psme1/Tapbp/Tapbpl/Cd74/Icam1/Relb	12
GO:0060759	regulation of response to cytokine stimulus	12/179	119/23328	1.3373e-10	6.85997e-09	5.53941e-09	Irgm1/Zbp1/Irf7/Parp14/Irgm2/Socs1/Samhd1/Parp9/Cd74/Ddx58/Nlrc5/Ifih1	12
GO:0002697	regulation of immune effector process	20/179	440/23328	2.09798e-10	1.0246e-08	8.27362e-09	Stat1/Gbp4/Tap1/Tap2/Irf1/B2m/Lgals9/Parp9/Cd74/Dtx3l/C3/Ddx60/Ddx58/Fcer2a/Dhx58/Serping1/Serpinb9/Muc4/Rsad2/Clec2d	20
GO:0002833	positive regulation of response to biotic stimulus	13/179	154/23328	2.10534e-10	1.0246e-08	8.27362e-09	Irgm1/Zbp1/Gbp5/Irf7/Irgm2/Cd274/Lgals9/Parp9/Cd74/Ddx60/Dhx58/Nlrc5/Cyba	13
GO:0042742	defense response to bacterium	20/179	464/23328	5.30216e-10	2.51587e-08	2.03156e-08	Gbp3/Gbp4/Gbp2/Gbp8/Gbp6/Gbp9/Iigp1/Isg15/Gbp10/Gbp7/Irgm2/B2m/Mpeg1/Lgals9/Gbp2b/Serpinb9/Sftpd/Irf8/Cyba/Hp	20
GO:0032479	regulation of type I interferon production	10/179	82/23328	7.29656e-10	3.37777e-08	2.72754e-08	Stat1/Gbp4/Irf7/Irf1/Ddx58/Dhx58/Nmi/Cd14/Ifih1/Relb	10
GO:0060330	regulation of response to interferon-gamma	6/179	15/23328	8.86835e-10	3.82548e-08	3.08907e-08	Irgm1/Parp14/Irgm2/Socs1/Parp9/Nlrc5	6
GO:0060334	regulation of interferon-gamma-mediated signaling pathway	6/179	15/23328	8.86835e-10	3.82548e-08	3.08907e-08	Irgm1/Parp14/Irgm2/Socs1/Parp9/Nlrc5	6
GO:0060700	regulation of ribonuclease activity	6/179	15/23328	8.86835e-10	3.82548e-08	3.08907e-08	Oasl2/Oas1a/Oas3/Oasl1/Oas2/Oas1g	6
GO:0002237	response to molecule of bacterial origin	18/179	389/23328	1.33642e-09	5.63672e-08	4.55164e-08	Stat1/Gbp2/Gbp6/Tap2/Gbp10/Irgm2/B2m/Cd274/Lgals9/Cxcl16/Cxcl10/Tnip3/Cmpk2/Cd14/Eif2ak2/Irf8/Ggt5/Nfkbia	18
GO:0002460	adaptive immune response based on somatic recombination of immune receptors built from immunoglobulin superfamily domains	19/179	445/23328	1.72167e-09	7.01745e-08	5.66658e-08	Tap2/Irf7/Irf1/Il18bp/B2m/Cd274/Cd74/C3/C1s1/Fcer2a/Serping1/Serpinb9/Muc4/C1ra/Rsad2/C1rb/Icam1/Nfkb2/Relb	19
GO:0001961	positive regulation of cytokine-mediated signaling pathway	8/179	45/23328	1.73773e-09	7.01745e-08	5.66658e-08	Irgm1/Zbp1/Irf7/Parp14/Irgm2/Parp9/Cd74/Nlrc5	8
GO:0001819	positive regulation of cytokine production	19/179	449/23328	1.99456e-09	7.88684e-08	6.36861e-08	Stat1/Gbp5/Irf7/Irf1/B2m/Cd274/Lgals9/Cd74/C3/Ddx60/Ddx58/Dhx58/Cd14/Eif2ak2/Irf8/Ifih1/Rsad2/Cyba/Cd200	19
GO:0031348	negative regulation of defense response	14/179	228/23328	2.7676e-09	1.07202e-07	8.65654e-08	Tap1/Tap2/Parp14/Samhd1/Lgals9/Trafd1/Dhx58/Nmi/Serping1/Serpinb9/Nlrc5/Cd44/Clec2d/Cd200	14
GO:0032496	response to lipopolysaccharide	17/179	368/23328	4.02592e-09	1.52824e-07	1.23405e-07	Stat1/Gbp2/Gbp6/Gbp10/Irgm2/B2m/Cd274/Lgals9/Cxcl16/Cxcl10/Tnip3/Cmpk2/Cd14/Eif2ak2/Irf8/Ggt5/Nfkbia	17
GO:0019884	antigen processing and presentation of exogenous antigen	7/179	34/23328	6.2884e-09	2.34027e-07	1.88976e-07	Tap1/Tap2/Psme2/B2m/Psme1/Tapbp/Cd74	7
GO:0002449	lymphocyte mediated immunity	18/179	432/23328	6.91053e-09	2.52234e-07	2.03679e-07	Tap1/Tap2/Irf7/B2m/Lgals9/Cd74/C3/C1s1/Fcer2a/Serping1/Serpinb9/Muc4/C1ra/Rsad2/Rnf19b/C1rb/Clec2d/Icam1	18
GO:0001959	regulation of cytokine-mediated signaling pathway	10/179	109/23328	1.21679e-08	4.3575e-07	3.51867e-07	Irgm1/Zbp1/Irf7/Parp14/Irgm2/Socs1/Samhd1/Parp9/Cd74/Nlrc5	10
GO:0001911	negative regulation of leukocyte mediated cytotoxicity	6/179	23/23328	1.6998e-08	5.97449e-07	4.82439e-07	Tap1/Tap2/Lgals9/Serpinb9/Muc4/Clec2d	6
GO:0050830	defense response to Gram-positive bacterium	11/179	151/23328	2.52689e-08	8.72006e-07	7.04143e-07	Gbp3/Gbp4/Gbp2/Gbp8/Gbp6/Gbp9/Gbp10/Gbp7/B2m/Mpeg1/Gbp2b	11
GO:0031349	positive regulation of defense response	14/179	278/23328	3.43419e-08	1.16395e-06	9.39885e-07	Irgm1/Zbp1/Gbp5/Irf7/Irgm2/Lgals9/Parp9/Cd74/C3/Ddx60/Dhx58/Nlrc5/Nfkbia/Cyba	14
GO:0071222	cellular response to lipopolysaccharide	14/179	285/23328	4.68219e-08	1.55909e-06	1.25896e-06	Stat1/Gbp2/Gbp6/Gbp10/Irgm2/B2m/Cd274/Cxcl16/Cxcl10/Tnip3/Cmpk2/Cd14/Irf8/Nfkbia	14
GO:0031342	negative regulation of cell killing	6/179	27/23328	4.85904e-08	1.56313e-06	1.26222e-06	Tap1/Tap2/Lgals9/Serpinb9/Muc4/Clec2d	6
GO:0032069	regulation of nuclease activity	6/179	27/23328	4.85904e-08	1.56313e-06	1.26222e-06	Oasl2/Oas1a/Oas3/Oasl1/Oas2/Oas1g	6
GO:0032647	regulation of interferon-alpha production	6/179	28/23328	6.14499e-08	1.94387e-06	1.56967e-06	Stat1/Gbp4/Irf7/Ddx58/Nmi/Ifih1	6
GO:0071219	cellular response to molecule of bacterial origin	14/179	295/23328	7.18035e-08	2.23415e-06	1.80407e-06	Stat1/Gbp2/Gbp6/Gbp10/Irgm2/B2m/Cd274/Cxcl16/Cxcl10/Tnip3/Cmpk2/Cd14/Irf8/Nfkbia	14
GO:0032607	interferon-alpha production	6/179	30/23328	9.56255e-08	2.92737e-06	2.36385e-06	Stat1/Gbp4/Irf7/Ddx58/Nmi/Ifih1	6
GO:0032481	positive regulation of type I interferon production	7/179	52/23328	1.39221e-07	4.19431e-06	3.38689e-06	Stat1/Irf7/Irf1/Ddx58/Dhx58/Cd14/Ifih1	7
GO:0002224	toll-like receptor signaling pathway	9/179	108/23328	1.53608e-07	4.55545e-06	3.67852e-06	Irf7/Irf1/Trim30a/Lgals9/Tnip3/Cd14/Nfkbia/Rsad2/Cyba	9
GO:0032648	regulation of interferon-beta production	7/179	53/23328	1.59375e-07	4.65374e-06	3.75789e-06	Irf7/Irf1/Ddx58/Dhx58/Nmi/Ifih1/Relb	7
GO:0045089	positive regulation of innate immune response	9/179	110/23328	1.79975e-07	5.17566e-06	4.17933e-06	Irgm1/Zbp1/Gbp5/Irf7/Irgm2/Lgals9/Parp9/Cd74/Nlrc5	9
GO:0071216	cellular response to biotic stimulus	14/179	320/23328	1.94729e-07	5.51635e-06	4.45444e-06	Stat1/Gbp2/Gbp6/Gbp10/Irgm2/B2m/Cd274/Cxcl16/Cxcl10/Tnip3/Cmpk2/Cd14/Irf8/Nfkbia	14
GO:0032608	interferon-beta production	7/179	55/23328	2.07124e-07	5.7812e-06	4.66831e-06	Irf7/Irf1/Ddx58/Dhx58/Nmi/Ifih1/Relb	7
GO:0045953	negative regulation of natural killer cell mediated cytotoxicity	5/179	19/23328	2.68051e-07	7.37335e-06	5.95397e-06	Tap1/Tap2/Lgals9/Serpinb9/Clec2d	5
GO:0002716	negative regulation of natural killer cell mediated immunity	5/179	20/23328	3.55184e-07	9.63056e-06	7.77666e-06	Tap1/Tap2/Lgals9/Serpinb9/Clec2d	5
GO:0001906	cell killing	11/179	200/23328	4.41388e-07	1.17993e-05	9.52795e-06	Tap1/Tap2/B2m/Lgals9/C3/Cxcl10/Fcer2a/Serpinb9/Muc4/Rnf19b/Clec2d	11
GO:0010499	proteasomal ubiquitin-independent protein catabolic process	5/179	22/23328	5.95829e-07	1.57067e-05	1.26831e-05	Psmb8/Psmb9/Psmb10/Psma7/Psma5	5
GO:0002819	regulation of adaptive immune response	11/179	213/23328	8.23924e-07	2.1422e-05	1.72982e-05	Tap2/Irf7/Irf1/B2m/Cd274/Cd74/C3/Fcer2a/Muc4/Cd44/Rsad2	11
GO:0032103	positive regulation of response to external stimulus	15/179	418/23328	8.80492e-07	2.25834e-05	1.82361e-05	Irgm1/Zbp1/Gbp5/Irf7/Irgm2/Lgals9/Parp9/Cd74/C3/Ddx60/Cxcl10/Dhx58/Nlrc5/Nfkbia/Cyba	15
GO:0002753	cytoplasmic pattern recognition receptor signaling pathway	6/179	43/23328	9.03907e-07	2.28749e-05	1.84714e-05	Irgm2/Ddx60/Ddx58/Dhx58/Nfkbia/Ifih1	6
GO:0002698	negative regulation of immune effector process	9/179	134/23328	9.65998e-07	2.41245e-05	1.94805e-05	Tap1/Tap2/Irf1/Lgals9/Dhx58/Serping1/Serpinb9/Muc4/Clec2d	9
GO:0051701	interaction with host	9/179	135/23328	1.02824e-06	2.53453e-05	2.04663e-05	Irgm1/Ifitm3/Irgm2/Trim30a/Cd74/Serpinb9/Trim12c/Ctsb/Chmp4b	9
GO:0002707	negative regulation of lymphocyte mediated immunity	6/179	46/23328	1.36257e-06	3.31559e-05	2.67734e-05	Tap1/Tap2/Lgals9/Serpinb9/Muc4/Clec2d	6
GO:0032102	negative regulation of response to external stimulus	14/179	384/23328	1.71609e-06	4.12296e-05	3.32928e-05	Tap1/Tap2/Parp14/Samhd1/Lgals9/Trafd1/Dhx58/Nmi/Serping1/Serpinb9/Nlrc5/Cd44/Clec2d/Cd200	14
GO:0002478	antigen processing and presentation of exogenous peptide antigen	5/179	27/23328	1.77066e-06	4.20089e-05	3.39221e-05	Tap1/Tap2/B2m/Tapbp/Cd74	5
GO:0050688	regulation of defense response to virus	7/179	80/23328	2.75973e-06	6.46662e-05	5.22179e-05	Stat1/Gbp4/Parp9/Dtx3l/Ddx60/Ddx58/Dhx58	7
GO:0002706	regulation of lymphocyte mediated immunity	10/179	196/23328	2.93669e-06	6.79736e-05	5.48886e-05	Tap1/Tap2/B2m/Lgals9/C3/Fcer2a/Serpinb9/Muc4/Rsad2/Clec2d	10
GO:0002821	positive regulation of adaptive immune response	9/179	154/23328	3.07311e-06	7.02743e-05	5.67463e-05	Tap2/Irf1/B2m/Cd274/Cd74/C3/Fcer2a/Cd44/Rsad2	9
GO:0002704	negative regulation of leukocyte mediated immunity	6/179	56/23328	4.43252e-06	9.89756e-05	7.99226e-05	Tap1/Tap2/Lgals9/Serpinb9/Muc4/Clec2d	6
GO:0098586	cellular response to virus	6/179	56/23328	4.43252e-06	9.89756e-05	7.99226e-05	Irgm2/Lgals9/Ddx60/Ddx58/Dhx58/Ifih1	6
GO:0062207	regulation of pattern recognition receptor signaling pathway	7/179	88/23328	5.23812e-06	0.000115604	9.335e-05	Irf7/Irf1/Trim30a/Ddx60/Dhx58/Rsad2/Cyba	7
GO:1903706	regulation of hemopoiesis	14/179	424/23328	5.39029e-06	0.000117595	9.49578e-05	Stat1/Isg15/Irf1/Socs1/B2m/Lgals9/Cd74/Tmem176b/Tmem176a/Pim1/Eif2ak2/Cd44/Nfkbia/Clec2d	14
GO:0042267	natural killer cell mediated cytotoxicity	6/179	58/23328	5.45592e-06	0.000117674	9.50218e-05	Tap1/Tap2/Lgals9/Serpinb9/Rnf19b/Clec2d	6
GO:0032728	positive regulation of interferon-beta production	5/179	34/23328	5.84325e-06	0.000124261	0.00010034	Irf7/Irf1/Ddx58/Dhx58/Ifih1	5
GO:0002703	regulation of leukocyte mediated immunity	11/179	261/23328	5.89224e-06	0.000124261	0.00010034	Tap1/Tap2/B2m/Lgals9/C3/Ddx58/Fcer2a/Serpinb9/Muc4/Rsad2/Clec2d	11
GO:0031341	regulation of cell killing	8/179	126/23328	5.97304e-06	0.000124581	0.000100599	Tap1/Tap2/B2m/Lgals9/Fcer2a/Serpinb9/Muc4/Clec2d	8
GO:0007249	I-kappaB kinase/NF-kappaB signaling	10/179	215/23328	6.67522e-06	0.000137713	0.000111203	Stat1/Tnfsf10/Irf1/Ubd/Trim30a/Cd74/Tnip3/Nfkbia/Trim12c/Relb	10
GO:0002228	natural killer cell mediated immunity	6/179	61/23328	7.3435e-06	0.000149871	0.00012102	Tap1/Tap2/Lgals9/Serpinb9/Rnf19b/Clec2d	6
GO:0097028	dendritic cell differentiation	5/179	38/23328	1.0282e-05	0.000207609	0.000167644	Ubd/Batf2/Tmem176b/Tmem176a/Relb	5
GO:0001909	leukocyte mediated cytotoxicity	8/179	141/23328	1.36559e-05	0.000272831	0.000220311	Tap1/Tap2/B2m/Lgals9/Serpinb9/Muc4/Rnf19b/Clec2d	8
GO:1902106	negative regulation of leukocyte differentiation	7/179	104/23328	1.58137e-05	0.00031265	0.000252464	Irf1/Socs1/Cd74/Tmem176b/Tmem176a/Cd44/Clec2d	7
GO:0001910	regulation of leukocyte mediated cytotoxicity	7/179	105/23328	1.68347e-05	0.000329404	0.000265993	Tap1/Tap2/B2m/Lgals9/Serpinb9/Muc4/Clec2d	7
GO:0035710	CD4-positive, alpha-beta T cell activation	7/179	106/23328	1.79095e-05	0.00034686	0.000280088	Irf1/Socs1/Cd274/Lgals9/Cd44/Rsad2/Relb	7
GO:0046636	negative regulation of alpha-beta T cell activation	5/179	43/23328	1.9116e-05	0.000365773	0.000295361	Irf1/Socs1/Cd274/Lgals9/Cd44	5
GO:0048002	antigen processing and presentation of peptide antigen	6/179	72/23328	1.92715e-05	0.000365773	0.000295361	Tap1/Tap2/B2m/Tapbp/Tapbpl/Cd74	6
GO:0042269	regulation of natural killer cell mediated cytotoxicity	5/179	44/23328	2.14334e-05	0.000402778	0.000325243	Tap1/Tap2/Lgals9/Serpinb9/Clec2d	5
GO:0032727	positive regulation of interferon-alpha production	4/179	23/23328	2.64831e-05	0.00049237	0.000397588	Stat1/Irf7/Ddx58/Ifih1	4
GO:0002715	regulation of natural killer cell mediated immunity	5/179	46/23328	2.67198e-05	0.00049237	0.000397588	Tap1/Tap2/Lgals9/Serpinb9/Clec2d	5
GO:1903707	negative regulation of hemopoiesis	8/179	157/23328	2.96994e-05	0.000542014	0.000437675	Irf1/Socs1/Cd74/Tmem176b/Tmem176a/Cd44/Nfkbia/Clec2d	8
GO:0001818	negative regulation of cytokine production	10/179	260/23328	3.44733e-05	0.000623146	0.000503189	Gbp4/Tnfrsf9/Cd274/Trim30a/Lgals9/Dhx58/Nmi/Sftpd/Cd200/Relb	10
GO:0032480	negative regulation of type I interferon production	4/179	25/23328	3.73821e-05	0.000669351	0.0005405	Gbp4/Dhx58/Nmi/Relb	4
GO:0060338	regulation of type I interferon-mediated signaling pathway	4/179	26/23328	4.39149e-05	0.000773437	0.000624549	Zbp1/Irf7/Samhd1/Nlrc5	4
GO:0002474	antigen processing and presentation of peptide antigen via MHC class I	5/179	51/23328	4.43926e-05	0.000773437	0.000624549	Tap1/Tap2/B2m/Tapbp/Tapbpl	5
GO:0050868	negative regulation of T cell activation	7/179	122/23328	4.44176e-05	0.000773437	0.000624549	Irf1/Socs1/Cd274/Lgals9/Cd74/Sftpd/Cd44	7
GO:0039528	cytoplasmic pattern recognition receptor signaling pathway in response to virus	4/179	27/23328	5.12443e-05	0.000884197	0.000713987	Ddx60/Ddx58/Dhx58/Ifih1	4
GO:0002699	positive regulation of immune effector process	10/179	273/23328	5.19943e-05	0.000889056	0.000717911	Tap2/Irf1/B2m/Cd74/C3/Ddx60/Ddx58/Fcer2a/Dhx58/Rsad2	10
GO:0045589	regulation of regulatory T cell differentiation	4/179	29/23328	6.85248e-05	0.00116125	0.000937708	Irf1/Socs1/Lgals9/Cd44	4
GO:0052548	regulation of endopeptidase activity	11/179	346/23328	7.88028e-05	0.00132361	0.00106881	Stat1/Psmb8/Psmb9/Psme2/Tnfsf10/Psme1/Serping1/Serpinb9/Serpina10/Cd44/Serpina3f	11
GO:1903038	negative regulation of leukocyte cell-cell adhesion	7/179	134/23328	8.05859e-05	0.00134168	0.00108341	Irf1/Socs1/Cd274/Lgals9/Cd74/Sftpd/Cd44	7
GO:0002230	positive regulation of defense response to virus by host	4/179	31/23328	8.97003e-05	0.00148045	0.00119546	Stat1/Parp9/Dtx3l/Ddx58	4
GO:0035457	cellular response to interferon-alpha	3/179	12/23328	9.28839e-05	0.00150678	0.00121673	Ifit3/Ifit2/Ifit1	3
GO:2000561	regulation of CD4-positive, alpha-beta T cell proliferation	3/179	12/23328	9.28839e-05	0.00150678	0.00121673	Cd274/Lgals9/Cd44	3
GO:0072678	T cell migration	5/179	60/23328	9.76192e-05	0.00157018	0.00126792	Lgals9/Cxcl16/Cxcl10/Icam1/Cd200	5
GO:2000515	negative regulation of CD4-positive, alpha-beta T cell activation	4/179	32/23328	0.000101903	0.00162531	0.00131243	Irf1/Cd274/Lgals9/Cd44	4
GO:0002695	negative regulation of leukocyte activation	8/179	189/23328	0.000109814	0.00173689	0.00140254	Irf1/Socs1/Cd274/Lgals9/Cd74/Sftpd/Cd44/Cd200	8
GO:0045066	regulatory T cell differentiation	4/179	33/23328	0.000115267	0.00180807	0.00146001	Irf1/Socs1/Lgals9/Cd44	4
GO:0035739	CD4-positive, alpha-beta T cell proliferation	3/179	13/23328	0.000120068	0.00185276	0.0014961	Cd274/Lgals9/Cd44	3
GO:0060340	positive regulation of type I interferon-mediated signaling pathway	3/179	13/23328	0.000120068	0.00185276	0.0014961	Zbp1/Irf7/Nlrc5	3
GO:0022408	negative regulation of cell-cell adhesion	8/179	192/23328	0.000122453	0.00187432	0.00151351	Irf1/Socs1/Cd274/Lgals9/Cd74/Muc4/Sftpd/Cd44	8
GO:0034121	regulation of toll-like receptor signaling pathway	5/179	65/23328	0.000143143	0.00214912	0.00173541	Irf7/Irf1/Trim30a/Rsad2/Cyba	5
GO:2000514	regulation of CD4-positive, alpha-beta T cell activation	5/179	65/23328	0.000143143	0.00214912	0.00173541	Irf1/Socs1/Cd274/Lgals9/Cd44	5
GO:0002824	positive regulation of adaptive immune response based on somatic recombination of immune receptors built from immunoglobulin superfamily domains	7/179	147/23328	0.000143803	0.00214912	0.00173541	Tap2/Irf1/B2m/Cd274/C3/Fcer2a/Rsad2	7
GO:0006471	protein ADP-ribosylation	4/179	35/23328	0.000145738	0.00215074	0.00173672	Wars/Parp14/Parp9/Parp12	4
GO:0002822	regulation of adaptive immune response based on somatic recombination of immune receptors built from immunoglobulin superfamily domains	8/179	197/23328	0.000146178	0.00215074	0.00173672	Tap2/Irf1/B2m/Cd274/C3/Fcer2a/Muc4/Rsad2	8
GO:0042532	negative regulation of tyrosine phosphorylation of STAT protein	3/179	14/23328	0.000151952	0.00219811	0.00177497	Parp14/Irf1/Socs1	3
GO:0046642	negative regulation of alpha-beta T cell proliferation	3/179	14/23328	0.000151952	0.00219811	0.00177497	Cd274/Lgals9/Cd44	3
GO:0052126	movement in host environment	6/179	104/23328	0.000152871	0.00219811	0.00177497	Ifitm3/Trim30a/Cd74/Trim12c/Ctsb/Chmp4b	6
GO:1900225	regulation of NLRP3 inflammasome complex assembly	3/179	15/23328	0.000188869	0.00269529	0.00217644	Gbp5/Trim30a/Eif2ak2	3
GO:0046640	regulation of alpha-beta T cell proliferation	4/179	38/23328	0.000201804	0.00283722	0.00229105	Irf1/Cd274/Lgals9/Cd44	4
GO:0062208	positive regulation of pattern recognition receptor signaling pathway	4/179	38/23328	0.000201804	0.00283722	0.00229105	Ddx60/Dhx58/Rsad2/Cyba	4
GO:0032675	regulation of interleukin-6 production	7/179	156/23328	0.000207526	0.00289621	0.00233869	Trim30a/Lgals9/Cd74/Ddx58/Ifih1/Cyba/Cd200	7
GO:0051250	negative regulation of lymphocyte activation	7/179	158/23328	0.000224389	0.00310869	0.00251026	Irf1/Socs1/Cd274/Lgals9/Cd74/Sftpd/Cd44	7
GO:0050866	negative regulation of cell activation	8/179	210/23328	0.000226096	0.00310964	0.00251103	Irf1/Socs1/Cd274/Lgals9/Cd74/Sftpd/Cd44/Cd200	8
GO:0044068	modulation by symbiont of host cellular process	3/179	16/23328	0.000231144	0.0031562	0.00254863	Irgm1/Irgm2/Serpinb9	3
GO:0002483	antigen processing and presentation of endogenous peptide antigen	4/179	41/23328	0.000271947	0.00366067	0.00295599	Tap1/Tap2/B2m/Tapbp	4
GO:0019885	antigen processing and presentation of endogenous peptide antigen via MHC class I	4/179	41/23328	0.000271947	0.00366067	0.00295599	Tap1/Tap2/B2m/Tapbp	4
GO:0044546	NLRP3 inflammasome complex assembly	3/179	17/23328	0.000279094	0.00373043	0.00301231	Gbp5/Trim30a/Eif2ak2	3
GO:0046633	alpha-beta T cell proliferation	4/179	42/23328	0.000298783	0.00396567	0.00320227	Irf1/Cd274/Lgals9/Cd44	4
GO:0046631	alpha-beta T cell activation	7/179	166/23328	0.000303241	0.00399689	0.00322748	Irf1/Socs1/Cd274/Lgals9/Cd44/Rsad2/Relb	7
GO:0032635	interleukin-6 production	7/179	167/23328	0.00031449	0.00411657	0.00332412	Trim30a/Lgals9/Cd74/Ddx58/Ifih1/Cyba/Cd200	7
GO:2001185	regulation of CD8-positive, alpha-beta T cell activation	3/179	18/23328	0.000333027	0.00432935	0.00349594	Irf1/Socs1/Cd274	3
GO:0046718	viral entry into host cell	5/179	78/23328	0.000337635	0.0043594	0.0035202	Ifitm3/Trim30a/Cd74/Trim12c/Ctsb	5
GO:0019883	antigen processing and presentation of endogenous antigen	4/179	44/23328	0.00035807	0.00456119	0.00368315	Tap1/Tap2/B2m/Tapbp	4
GO:0050691	regulation of defense response to virus by host	4/179	44/23328	0.00035807	0.00456119	0.00368315	Stat1/Parp9/Dtx3l/Ddx58	4
GO:0030099	myeloid cell differentiation	11/179	414/23328	0.00037223	0.00470995	0.00380328	Stat1/Isg15/B2m/Ubd/Cd74/Batf2/Irf8/Nfkbia/Clec2d/Snx10/Relb	11
GO:0044409	entry into host	5/179	82/23328	0.00042575	0.00534989	0.00432003	Ifitm3/Trim30a/Cd74/Trim12c/Ctsb	5
GO:0052547	regulation of peptidase activity	11/179	421/23328	0.000428443	0.00534989	0.00432003	Stat1/Psmb8/Psmb9/Psme2/Tnfsf10/Psme1/Serping1/Serpinb9/Serpina10/Cd44/Serpina3f	11
GO:0002577	regulation of antigen processing and presentation	3/179	20/23328	0.000460035	0.00565884	0.00456951	Tap2/Tapbpl/Cd74	3
GO:0043011	myeloid dendritic cell differentiation	3/179	20/23328	0.000460035	0.00565884	0.00456951	Ubd/Batf2/Relb	3
GO:0045581	negative regulation of T cell differentiation	4/179	47/23328	0.000462129	0.00565884	0.00456951	Irf1/Socs1/Cd74/Cd44	4
GO:0032609	interferon-gamma production	6/179	128/23328	0.000469691	0.00571457	0.00461451	Isg15/Cd274/Lgals9/Cd14/Irf8/Rnf19b	6
GO:0046596	regulation of viral entry into host cell	4/179	48/23328	0.000501144	0.00605841	0.00489216	Ifitm3/Trim30a/Cd74/Trim12c	4
GO:0002456	T cell mediated immunity	6/179	132/23328	0.000552905	0.00664186	0.00536329	Tap2/B2m/Serpinb9/Muc4/Rsad2/Icam1	6
GO:0043122	regulation of I-kappaB kinase/NF-kappaB signaling	7/179	185/23328	0.000581152	0.00693728	0.00560184	Stat1/Tnfsf10/Ubd/Trim30a/Cd74/Tnip3/Trim12c	7
GO:0034612	response to tumor necrosis factor	7/179	188/23328	0.000639265	0.00758328	0.00612349	Stat1/Irf1/Ubd/Cxcl16/Cd14/Ggt5/Nfkbia	7
GO:0039529	RIG-I signaling pathway	3/179	23/23328	0.00070268	0.00828376	0.00668912	Ddx60/Ddx58/Dhx58	3
GO:0052372	modulation by symbiont of entry into host	4/179	53/23328	0.000732039	0.0085766	0.00692559	Ifitm3/Trim30a/Cd74/Trim12c	4
GO:0002720	positive regulation of cytokine production involved in immune response	4/179	55/23328	0.000842519	0.00981043	0.00792191	B2m/Cd74/Ddx58/Rsad2	4
GO:0045620	negative regulation of lymphocyte differentiation	4/179	56/23328	0.000901944	0.0103172	0.0083311	Irf1/Socs1/Cd74/Cd44	4
GO:0044003	modulation by symbiont of host process	3/179	25/23328	0.000902345	0.0103172	0.0083311	Irgm1/Irgm2/Serpinb9	3
GO:0046426	negative regulation of receptor signaling pathway via JAK-STAT	3/179	25/23328	0.000902345	0.0103172	0.0083311	Parp14/Irf1/Socs1	3
GO:0050730	regulation of peptidyl-tyrosine phosphorylation	8/179	263/23328	0.000998898	0.0113527	0.00916732	Parp14/Irf1/Socs1/Parp9/Cd74/Cd44/Icam1/Plpp3	8
GO:1904893	negative regulation of receptor signaling pathway via STAT	3/179	26/23328	0.00101431	0.0114593	0.00925339	Parp14/Irf1/Socs1	3
GO:0043330	response to exogenous dsRNA	4/179	58/23328	0.00102955	0.0115626	0.00933677	Stat1/Ddx58/Nfkbia/Ifih1	4
GO:0016064	immunoglobulin mediated immune response	8/179	265/23328	0.00104858	0.0116386	0.00939818	Irf7/Cd74/C3/C1s1/Fcer2a/Serping1/C1ra/C1rb	8
GO:0022409	positive regulation of cell-cell adhesion	8/179	265/23328	0.00104858	0.0116386	0.00939818	Irf1/Socs1/Cd274/Lgals9/Cd74/Cd44/Icam1/Plpp3	8
GO:0032755	positive regulation of interleukin-6 production	5/179	101/23328	0.00109956	0.0121335	0.00979779	Lgals9/Cd74/Ddx58/Ifih1/Cyba	5
GO:0030522	intracellular receptor signaling pathway	7/179	207/23328	0.00112279	0.0123183	0.00994698	Irgm2/Ddx60/Ddx58/Dhx58/Pim1/Nfkbia/Ifih1	7
GO:0019724	B cell mediated immunity	8/179	269/23328	0.00115388	0.0125865	0.0101636	Irf7/Cd74/C3/C1s1/Fcer2a/Serping1/C1ra/C1rb	8
GO:0072676	lymphocyte migration	5/179	103/23328	0.00120039	0.0130191	0.0105129	Lgals9/Cxcl16/Cxcl10/Icam1/Cd200	5
GO:0006959	humoral immune response	10/179	406/23328	0.00121659	0.0131198	0.0105942	B2m/C3/Cxcl10/C1s1/Fcer2a/Cfb/Serping1/C1ra/Sftpd/C1rb	10
GO:0046634	regulation of alpha-beta T cell activation	5/179	105/23328	0.0013079	0.0140249	0.0113251	Irf1/Socs1/Cd274/Lgals9/Cd44	5
GO:0032613	interleukin-10 production	4/179	62/23328	0.00132187	0.014095	0.0113817	Isg15/Tnfrsf9/Cd274/Lgals9	4
GO:0051090	regulation of DNA-binding transcription factor activity	10/179	415/23328	0.00143186	0.0151825	0.0122598	Trim30a/Ddx58/Nlrc5/Pim1/Eif2ak2/Nfkbia/Trim12c/Icam1/Plpp3/Cd200	10
GO:0043331	response to dsRNA	4/179	64/23328	0.00148781	0.0156881	0.0126681	Stat1/Ddx58/Nfkbia/Ifih1	4
GO:0030217	T cell differentiation	8/179	282/23328	0.00155566	0.0163129	0.0131727	Irf1/Socs1/B2m/Lgals9/Cd74/Cd44/Rsad2/Relb	8
GO:1903039	positive regulation of leukocyte cell-cell adhesion	7/179	221/23328	0.00163452	0.0170457	0.0137644	Irf1/Socs1/Cd274/Lgals9/Cd74/Cd44/Icam1	7
GO:0002828	regulation of type 2 immune response	3/179	31/23328	0.00170496	0.017492	0.0141247	Irf1/Cd74/Rsad2	3
GO:0036037	CD8-positive, alpha-beta T cell activation	3/179	31/23328	0.00170496	0.017492	0.0141247	Irf1/Socs1/Cd274	3
GO:0095500	acetylcholine receptor signaling pathway	3/179	31/23328	0.00170496	0.017492	0.0141247	Ly6i/Ly6e/Ly6a	3
GO:0022407	regulation of cell-cell adhesion	10/179	427/23328	0.00176614	0.0180223	0.0145529	Irf1/Socs1/Cd274/Lgals9/Cd74/Muc4/Sftpd/Cd44/Icam1/Plpp3	10
GO:0007162	negative regulation of cell adhesion	8/179	290/23328	0.0018534	0.0188116	0.0151903	Irf1/Socs1/Cd274/Lgals9/Cd74/Muc4/Sftpd/Cd44	8
GO:0002438	acute inflammatory response to antigenic stimulus	3/179	32/23328	0.00187079	0.018887	0.0152513	C3/Serpinb9/Icam1	3
GO:0032649	regulation of interferon-gamma production	5/179	114/23328	0.00188162	0.0188958	0.0152583	Isg15/Cd274/Lgals9/Cd14/Irf8	5
GO:0001913	T cell mediated cytotoxicity	4/179	69/23328	0.00196514	0.0196307	0.0158518	Tap2/B2m/Serpinb9/Muc4	4
GO:1905144	response to acetylcholine	3/179	33/23328	0.00204634	0.020229	0.0163349	Ly6i/Ly6e/Ly6a	3
GO:1905145	cellular response to acetylcholine	3/179	33/23328	0.00204634	0.020229	0.0163349	Ly6i/Ly6e/Ly6a	3
GO:0042509	regulation of tyrosine phosphorylation of STAT protein	4/179	71/23328	0.00218263	0.0214644	0.0173325	Parp14/Irf1/Socs1/Parp9	4
GO:0042130	negative regulation of T cell proliferation	4/179	73/23328	0.00241618	0.0236265	0.0190784	Cd274/Lgals9/Sftpd/Cd44	4
GO:0001773	myeloid dendritic cell activation	3/179	35/23328	0.00242738	0.0236265	0.0190784	Ubd/Batf2/Relb	3
GO:1903555	regulation of tumor necrosis factor superfamily cytokine production	5/179	122/23328	0.0025298	0.0240122	0.0193898	Cd274/Trim30a/Lgals9/Cd14/Cyba	5
GO:0046598	positive regulation of viral entry into host cell	2/179	10/23328	0.00253027	0.0240122	0.0193898	Trim30a/Cd74	2
GO:0061635	regulation of protein complex stability	2/179	10/23328	0.00253027	0.0240122	0.0193898	Irgm2/Tapbp	2
GO:0075294	positive regulation by symbiont of entry into host	2/179	10/23328	0.00253027	0.0240122	0.0193898	Trim30a/Cd74	2
GO:1902033	regulation of hematopoietic stem cell proliferation	2/179	10/23328	0.00253027	0.0240122	0.0193898	Pim1/Eif2ak2	2
GO:0034142	toll-like receptor 4 signaling pathway	3/179	36/23328	0.00263324	0.0248651	0.0200785	Tnip3/Cd14/Nfkbia	3
GO:0007260	tyrosine phosphorylation of STAT protein	4/179	75/23328	0.00266637	0.0250533	0.0202305	Parp14/Irf1/Socs1/Parp9	4
GO:1902105	regulation of leukocyte differentiation	8/179	309/23328	0.00274196	0.025511	0.0206001	Irf1/Socs1/Lgals9/Cd74/Tmem176b/Tmem176a/Cd44/Clec2d	8
GO:1903037	regulation of leukocyte cell-cell adhesion	8/179	309/23328	0.00274196	0.025511	0.0206001	Irf1/Socs1/Cd274/Lgals9/Cd74/Sftpd/Cd44/Icam1	8
GO:0002455	humoral immune response mediated by circulating immunoglobulin	6/179	181/23328	0.00278925	0.0257671	0.0208068	C3/C1s1/Fcer2a/Serping1/C1ra/C1rb	6
GO:0051865	protein autoubiquitination	4/179	76/23328	0.00279788	0.0257671	0.0208068	Trim30a/Rnf213/Dtx3l/Rnf19b	4
GO:0043123	positive regulation of I-kappaB kinase/NF-kappaB signaling	5/179	125/23328	0.00281021	0.0257671	0.0208068	Tnfsf10/Ubd/Trim30a/Cd74/Trim12c	5
GO:0002920	regulation of humoral immune response	3/179	37/23328	0.00284955	0.0260022	0.0209967	C3/Fcer2a/Serping1	3
GO:0070228	regulation of lymphocyte apoptotic process	4/179	78/23328	0.0030741	0.0276782	0.0223501	Cd274/Cd74/Serpinb9/Cd44	4
GO:0002579	positive regulation of antigen processing and presentation	2/179	11/23328	0.00307698	0.0276782	0.0223501	Tap2/Cd74	2
GO:1902166	negative regulation of intrinsic apoptotic signaling pathway in response to DNA damage by p53 class mediator	2/179	11/23328	0.00307698	0.0276782	0.0223501	Cd74/Cd44	2
GO:0002705	positive regulation of leukocyte mediated immunity	6/179	185/23328	0.00310728	0.0277345	0.0223955	Tap2/B2m/C3/Ddx58/Fcer2a/Rsad2	6
GO:0071706	tumor necrosis factor superfamily cytokine production	5/179	128/23328	0.00311246	0.0277345	0.0223955	Cd274/Trim30a/Lgals9/Cd14/Cyba	5
GO:0006956	complement activation	6/179	187/23328	0.0032761	0.0290563	0.0234629	C3/C1s1/Cfb/Serping1/C1ra/C1rb	6
GO:0018108	peptidyl-tyrosine phosphorylation	8/179	322/23328	0.0035207	0.0310804	0.0250974	Parp14/Irf1/Socs1/Parp9/Cd74/Cd44/Icam1/Plpp3	8
GO:0042092	type 2 immune response	3/179	40/23328	0.00356296	0.0313078	0.025281	Irf1/Cd74/Rsad2	3
GO:0007259	receptor signaling pathway via JAK-STAT	6/179	191/23328	0.00363414	0.0317862	0.0256673	Stat1/Parp14/Irf1/Socs1/Parp9/Stat2	6
GO:0006957	complement activation, alternative pathway	2/179	12/23328	0.0036738	0.0318396	0.0257104	C3/Cfb	2
GO:1900426	positive regulation of defense response to bacterium	2/179	12/23328	0.0036738	0.0318396	0.0257104	Lgals9/Cyba	2
GO:0018212	peptidyl-tyrosine modification	8/179	325/23328	0.00372262	0.032116	0.0259336	Parp14/Irf1/Socs1/Parp9/Cd74/Cd44/Icam1/Plpp3	8
GO:0050766	positive regulation of phagocytosis	4/179	84/23328	0.00401331	0.0342184	0.0276313	C3/Sftpd/Sftpa1/Cyba	4
GO:0051817	modulation of process of other organism involved in symbiotic interaction	4/179	84/23328	0.00401331	0.0342184	0.0276313	Irgm1/Irgm2/Serpinb9/Sftpd	4
GO:0050731	positive regulation of peptidyl-tyrosine phosphorylation	6/179	195/23328	0.00402049	0.0342184	0.0276313	Parp14/Parp9/Cd74/Cd44/Icam1/Plpp3	6
GO:0051091	positive regulation of DNA-binding transcription factor activity	7/179	260/23328	0.00403842	0.0342184	0.0276313	Trim30a/Ddx58/Eif2ak2/Trim12c/Icam1/Plpp3/Cd200	7
GO:0097696	receptor signaling pathway via STAT	6/179	196/23328	0.00412165	0.0347684	0.0280754	Stat1/Parp14/Irf1/Socs1/Parp9/Stat2	6
GO:0035821	modulation of process of other organism	5/179	137/23328	0.00415963	0.0348523	0.0281432	Irgm1/Irgm2/Mpeg1/Serpinb9/Sftpd	5
GO:0002718	regulation of cytokine production involved in immune response	4/179	85/23328	0.00418669	0.0348523	0.0281432	B2m/Cd74/Ddx58/Rsad2	4
GO:0043367	CD4-positive, alpha-beta T cell differentiation	4/179	85/23328	0.00418669	0.0348523	0.0281432	Irf1/Socs1/Rsad2/Relb	4
GO:0070431	nucleotide-binding oligomerization domain containing 2 signaling pathway	2/179	13/23328	0.00431993	0.0356488	0.0287864	Irgm2/Nfkbia	2
GO:1901096	regulation of autophagosome maturation	2/179	13/23328	0.00431993	0.0356488	0.0287864	Irgm1/Irgm2	2
GO:0042771	intrinsic apoptotic signaling pathway in response to DNA damage by p53 class mediator	3/179	43/23328	0.00437633	0.0359579	0.0290359	Cd74/Shisa5/Cd44	3
GO:0050672	negative regulation of lymphocyte proliferation	4/179	88/23328	0.00473702	0.0387537	0.0312935	Cd274/Lgals9/Sftpd/Cd44	4
GO:0032945	negative regulation of mononuclear cell proliferation	4/179	89/23328	0.00493074	0.0401591	0.0324284	Cd274/Lgals9/Sftpd/Cd44	4
GO:0002756	MyD88-independent toll-like receptor signaling pathway	2/179	14/23328	0.00501459	0.0401591	0.0324284	Irf7/Tnip3	2
GO:0035563	positive regulation of chromatin binding	2/179	14/23328	0.00501459	0.0401591	0.0324284	Parp9/Dtx3l	2
GO:0060339	negative regulation of type I interferon-mediated signaling pathway	2/179	14/23328	0.00501459	0.0401591	0.0324284	Samhd1/Nlrc5	2
GO:0070423	nucleotide-binding oligomerization domain containing signaling pathway	2/179	14/23328	0.00501459	0.0401591	0.0324284	Irgm2/Nfkbia	2
GO:0002708	positive regulation of lymphocyte mediated immunity	5/179	144/23328	0.00513205	0.040927	0.0330485	Tap2/B2m/C3/Fcer2a/Rsad2	5
GO:0098926	postsynaptic signal transduction	3/179	46/23328	0.00529353	0.0417999	0.0337533	Ly6i/Ly6e/Ly6a	3
GO:2000404	regulation of T cell migration	3/179	46/23328	0.00529353	0.0417999	0.0337533	Lgals9/Cxcl10/Cd200	3
GO:0007159	leukocyte cell-cell adhesion	8/179	345/23328	0.00530757	0.0417999	0.0337533	Irf1/Socs1/Cd274/Lgals9/Cd74/Sftpd/Cd44/Icam1	8
GO:0042088	T-helper 1 type immune response	3/179	47/23328	0.00562294	0.0441006	0.0356112	Irf1/Il18bp/Relb	3
GO:0030449	regulation of complement activation	2/179	15/23328	0.00575701	0.0444179	0.0358674	C3/Serping1	2
GO:0035872	nucleotide-binding domain, leucine rich repeat containing receptor signaling pathway	2/179	15/23328	0.00575701	0.0444179	0.0358674	Irgm2/Nfkbia	2
GO:0045591	positive regulation of regulatory T cell differentiation	2/179	15/23328	0.00575701	0.0444179	0.0358674	Socs1/Lgals9	2
GO:1902165	regulation of intrinsic apoptotic signaling pathway in response to DNA damage by p53 class mediator	2/179	15/23328	0.00575701	0.0444179	0.0358674	Cd74/Cd44	2
GO:0070664	negative regulation of leukocyte proliferation	4/179	94/23328	0.00597934	0.0459465	0.0371017	Cd274/Lgals9/Sftpd/Cd44	4
GO:0042098	T cell proliferation	6/179	213/23328	0.00614469	0.0470267	0.037974	Psmb10/Irf1/Cd274/Lgals9/Sftpd/Cd44	6
GO:0051341	regulation of oxidoreductase activity	4/179	95/23328	0.00620549	0.0473013	0.0381957	Lgals9/Fcer2a/Cyba/Hp	4
GO:0002830	positive regulation of type 2 immune response	2/179	16/23328	0.00654642	0.0491111	0.0396571	Cd74/Rsad2	2
GO:0032688	negative regulation of interferon-beta production	2/179	16/23328	0.00654642	0.0491111	0.0396571	Nmi/Relb	2
GO:0039535	regulation of RIG-I signaling pathway	2/179	16/23328	0.00654642	0.0491111	0.0396571	Ddx60/Dhx58	2
GO:0043518	negative regulation of DNA damage response, signal transduction by p53 class mediator	2/179	16/23328	0.00654642	0.0491111	0.0396571	Cd74/Cd44	2
GO:0002709	regulation of T cell mediated immunity	4/179	97/23328	0.00667468	0.0495546	0.0400152	Tap2/B2m/Muc4/Rsad2	4
GO:0045646	regulation of erythrocyte differentiation	3/179	50/23328	0.00668387	0.0495546	0.0400152	Stat1/Isg15/B2m	3
GO:0070229	negative regulation of lymphocyte apoptotic process	3/179	50/23328	0.00668387	0.0495546	0.0400152	Cd74/Serpinb9/Cd44	3

## Sheet: Interferon_wikipathway_enrichme
ID	Description	GeneRatio	BgRatio	pvalue	p.adjust	qvalue	geneID	Count
WP1253	Type II interferon signaling (IFNG)	15/62	34/4611	2.12403e-20	1.35938e-18	1.16263e-18	20846/16912/21354/100038882/16362/12703/15958/12265/15945/20847/14468/19106/15900/16391/15894	15
WP519	Proteasome Degradation	8/62	52/4611	3.18283e-07	1.0185e-05	8.71089e-06	16913/16912/19171/19188/19186/26444/26442/74153	8
WP200	Complement Activation, Classical Pathway	3/62	17/4611	0.00137656	0.0293666	0.0251161	12266/50908/50909	3
WP151	IL-5 Signaling Pathway	5/62	69/4611	0.00216715	0.0346744	0.0296557	20846/12703/18712/18035/15894	5

## Sheet: Club_KEGG_enrichment
ID	Description	GeneRatio	BgRatio	pvalue	p.adjust	qvalue	geneID	Count
mmu00480	Glutathione metabolism	11/98	71/8918	2.36586e-10	3.05158e-08	2.73631e-08	11758/14859/14862/14863/14858/76263/269951/56615/14854/14860/14776	11
mmu00980	Metabolism of xenobiotics by cytochrome P450	11/98	73/8918	3.22918e-10	3.05158e-08	2.73631e-08	12409/13107/14859/14862/14863/14858/76263/56615/13849/14860/13078	11
mmu00982	Drug metabolism - cytochrome P450	9/98	71/8918	6.83575e-08	4.30652e-06	3.8616e-06	14859/14862/14863/14858/76263/55990/56615/14860/11761	9
mmu05204	Chemical carcinogenesis	10/98	101/8918	1.356e-07	6.40709e-06	5.74514e-06	14859/14862/14863/14858/76263/56615/13088/13849/14860/13078	10
mmu00983	Drug metabolism - other enzymes	9/98	92/8918	6.59604e-07	2.4933e-05	2.23571e-05	104158/14859/14862/14863/14858/56615/14860/234564/13897	9
mmu05418	Fluid shear stress and atherosclerosis	10/98	148/8918	4.69891e-06	0.000148016	0.000132724	14859/14862/14863/14858/16542/56615/170758/14860/18104/18762	10
mmu01524	Platinum drug resistance	6/98	80/8918	0.000235484	0.00635806	0.00570119	14859/14862/14863/14858/56615/14860	6
mmu04146	Peroxisome	6/98	86/8918	0.000349447	0.00825569	0.00740277	76263/269951/93732/12359/20656/19301	6
mmu05225	Hepatocellular carcinoma	8/98	174/8918	0.000632009	0.0132722	0.011901	14859/14862/14863/14858/56615/14860/18104/67155	8
mmu04977	Vitamin digestion and absorption	3/98	24/8918	0.0022028	0.0416329	0.0373317	20522/665270/17250	3
mmu00380	Tryptophan metabolism	4/98	52/8918	0.002479	0.0425937	0.0381932	11669/12359/11761/13078	4

## Sheet: Club_GO_enrichment
ID	Description	GeneRatio	BgRatio	pvalue	p.adjust	qvalue	geneID	Count
GO:0009636	response to toxic substance	15/186	116/23328	2.57989e-14	6.55809e-11	5.77353e-11	Prdx6/Cyp2f2/Ces1d/Gsta3/Gstm2/Aldh2/Pon1/Ephx1/Slc23a1/Sod2/Cyp1b1/Pon3/Abcc1/Nupr1/Ttpa	15
GO:0006749	glutathione metabolic process	9/186	57/23328	6.93913e-10	8.81964e-07	7.76452e-07	Gsta3/Gstm1/Gstm2/Gsta2/Gstk1/Mgst1/Gss/Gsta4/Sod2	9
GO:0009410	response to xenobiotic stimulus	11/186	110/23328	1.3219e-09	1.12009e-06	9.8609e-07	Cyp2f2/Gsta3/Gstm1/Gstm2/Gsta2/Fmo2/Cyp2b10/Gsta4/Nqo1/Cyp1b1/Pon3	11
GO:0006805	xenobiotic metabolic process	10/186	99/23328	6.8697e-09	4.3657e-06	3.84342e-06	Cyp2f2/Gsta3/Gstm1/Gstm2/Gsta2/Fmo2/Cyp2b10/Gsta4/Cyp1b1/Pon3	10
GO:0071466	cellular response to xenobiotic stimulus	10/186	103/23328	1.01206e-08	5.14529e-06	4.52975e-06	Cyp2f2/Gsta3/Gstm1/Gstm2/Gsta2/Fmo2/Cyp2b10/Gsta4/Cyp1b1/Pon3	10
GO:1901615	organic hydroxy compound metabolic process	17/186	498/23328	5.54561e-07	0.000234949	0.000206842	Ldhb/Ces1d/Aldh1a1/Idh2/Plpp3/Por/Pon1/Ephx1/Iyd/Atp2b2/Cat/Gdpd1/Cyp1b1/Fgf1/Plb1/Cyp4f15/Ttpa	17
GO:0006575	cellular modified amino acid metabolic process	10/186	165/23328	8.74717e-07	0.000317647	0.000279646	Gsta3/Gstm1/Gstm2/Gsta2/Gstk1/Mgst1/Gss/Gsta4/Iyd/Sod2	10
GO:0006631	fatty acid metabolic process	15/186	408/23328	1.05917e-06	0.00033655	0.000296288	Cyb5a/Cyp2f2/Ces1d/Gstm2/Por/Cyp2b10/Acsf2/Acss2/Ephx1/Acox2/Ces1f/Lpl/Ptgr1/Cyp1b1/Cyp4f15	15
GO:0006790	sulfur compound metabolic process	12/186	279/23328	2.66222e-06	0.000751928	0.000661973	Ces1d/Gsta3/Gstm1/Gstm2/Gsta2/Gstk1/Mgst1/Gss/Acss2/Gsta4/Sod2/Cbs	12
GO:0098754	detoxification	6/186	51/23328	3.1681e-06	0.000805332	0.000708988	Prdx6/Gsta3/Gstm2/Aldh2/Sod2/Abcc1	6
GO:0072593	reactive oxygen species metabolic process	12/186	292/23328	4.24956e-06	0.000982036	0.000864553	Prdx6/Hp/Aldh2/Por/Esr1/Nqo1/Cat/Sod2/Ndufc2/Cyp1b1/Cbs/Pon3	12
GO:0006066	alcohol metabolic process	12/186	323/23328	1.17764e-05	0.00249463	0.00219619	Ces1d/Aldh1a1/Idh2/Plpp3/Por/Pon1/Ephx1/Cat/Gdpd1/Cyp1b1/Fgf1/Plb1	12
GO:0006979	response to oxidative stress	13/186	409/23328	2.64163e-05	0.00516541	0.00454746	Prdx6/Hp/Aldh1a1/Aldh2/Mgst1/Nqo1/Acox2/Gpx2/Cat/Sod2/Cyp1b1/Abcc1/Ttpa	13
GO:0042537	benzene-containing compound metabolic process	4/186	23/23328	3.07736e-05	0.00558761	0.00491915	Gstm2/Cyp4b1/Cyp1b1/Pon3	4
GO:0015672	monovalent inorganic cation transport	14/186	489/23328	4.05811e-05	0.00687714	0.00605441	Scnn1b/Cckar/Kcnk2/Fhl1/Slc23a1/Adrb2/Slc23a2/Kcnj13/Kcna6/Atp6v0d2/Dmd/Scnn1g/Rhbg/Stom	14
GO:0070633	transepithelial transport	4/186	25/23328	4.34176e-05	0.00689797	0.00607275	Slc23a1/Slc23a2/Abcc1/Rhbg	4
GO:0042493	response to drug	10/186	260/23328	4.77359e-05	0.00713793	0.006284	Cyp2f2/Gstm1/Aldh1a1/Cyp4b1/Kdr/Mgst1/Cyp2b10/Abcc3/Sod2/Abcc1	10
GO:0033559	unsaturated fatty acid metabolic process	7/186	120/23328	5.09725e-05	0.00719845	0.00633729	Cyp2f2/Gstm2/Cyp2b10/Ephx1/Ptgr1/Cyp1b1/Cyp4f15	7
GO:0016042	lipid catabolic process	11/186	324/23328	6.19655e-05	0.00829033	0.00729854	Prdx6/Ces1d/Acox2/Ces1f/Ces1g/Lpl/Gdpd1/Cyp1b1/Plb1/Ces1e/Cyp4f15	11
GO:0044242	cellular lipid catabolic process	9/186	219/23328	6.90493e-05	0.00877617	0.00772625	Prdx6/Ces1d/Acox2/Ces1f/Lpl/Gdpd1/Cyp1b1/Plb1/Cyp4f15	9
GO:0090205	positive regulation of cholesterol metabolic process	3/186	11/23328	7.85112e-05	0.00931848	0.00820369	Ces1d/Por/Fgf1	3
GO:0006690	icosanoid metabolic process	7/186	129/23328	8.06478e-05	0.00931848	0.00820369	Cyp2f2/Gstm2/Cyp2b10/Ephx1/Ptgr1/Cyp1b1/Cyp4f15	7
GO:0009404	toxin metabolic process	3/186	13/23328	0.000134494	0.0136754	0.0120393	Gsta3/Fmo2/Cyp1b1	3
GO:0032060	bleb assembly	3/186	13/23328	0.000134494	0.0136754	0.0120393	Prdx6/Lpar3/Emp1	3
GO:0046459	short-chain fatty acid metabolic process	3/186	13/23328	0.000134494	0.0136754	0.0120393	Ces1d/Acss2/Ces1f	3
GO:0046503	glycerolipid catabolic process	5/186	65/23328	0.000171201	0.0167382	0.0147357	Prdx6/Ces1d/Lpl/Gdpd1/Plb1	5
GO:1990748	cellular detoxification	4/186	37/23328	0.000210368	0.0191982	0.0169014	Prdx6/Gstm2/Aldh2/Sod2	4
GO:0042178	xenobiotic catabolic process	3/186	15/23328	0.000211467	0.0191982	0.0169014	Gstm1/Gstm2/Pon3	3
GO:1901568	fatty acid derivative metabolic process	7/186	154/23328	0.000242421	0.01992	0.0175369	Cyp2f2/Gstm2/Cyp2b10/Ephx1/Ptgr1/Cyp1b1/Cyp4f15	7
GO:0017144	drug metabolic process	5/186	70/23328	0.000242926	0.01992	0.0175369	Cyp2f2/Fmo2/Cyp4b1/Cyp2b10/Aox1	5
GO:0019369	arachidonic acid metabolic process	5/186	70/23328	0.000242926	0.01992	0.0175369	Cyp2f2/Cyp2b10/Ephx1/Cyp1b1/Cyp4f15	5
GO:0006739	NADP metabolic process	4/186	39/23328	0.000258753	0.0205547	0.0180957	Dcxr/Fmo2/Idh2/Nqo1	4
GO:0001676	long-chain fatty acid metabolic process	6/186	111/23328	0.000268335	0.0206699	0.0181971	Cyp2f2/Gstm2/Cyp2b10/Ephx1/Cyp1b1/Cyp4f15	6
GO:0035313	wound healing, spreading of epidermal cells	3/186	17/23328	0.000312347	0.0233525	0.0205588	Scnn1b/Arhgap24/Scnn1g	3
GO:0097237	cellular response to toxic substance	4/186	44/23328	0.000414006	0.0300687	0.0264715	Prdx6/Gstm2/Aldh2/Sod2	4
GO:0120254	olefinic compound metabolic process	6/186	126/23328	0.000529032	0.0373556	0.0328866	Cyp2f2/Gstm2/Cyp2b10/Ephx1/Cyp1b1/Cyp4f15	6
GO:0019674	NAD metabolic process	3/186	22/23328	0.000686924	0.0471935	0.0415477	Cbr2/Ldhb/Nqo1	3

## Sheet: Club_wikipathway_enrichment
ID	Description	GeneRatio	BgRatio	pvalue	p.adjust	qvalue	geneID	Count
WP4466	Oxidative Stress and Redox Pathway	13/79	94/4611	3.96416e-09	3.40918e-07	2.92096e-07	11758/14859/14862/14863/14858/76263/269951/56615/14854/14860/14776/20656/12411	13
WP1251	Metapathway biotransformation	15/79	141/4611	9.1621e-09	3.9397e-07	3.37551e-07	13107/14859/14862/14858/76263/55990/13120/56615/14854/13849/14860/14776/328779/13078/140483	15
WP79	Tryptophan metabolism	6/79	44/4611	8.77786e-05	0.00251632	0.00215597	13107/11668/11669/12359/11761/13078	6
WP1274	Oxidation by Cytochrome P450	5/79	40/4611	0.000534769	0.0114975	0.009851	109672/13107/13120/18984/13078	5
WP412	Oxidative Stress	4/79	28/4611	0.00119565	0.0167626	0.0143621	56615/18104/12359/20656	4
WP1245	Keap1-Nrf2	3/79	14/4611	0.00153798	0.0167626	0.0143621	14858/18104/12608	3
WP1264	Estrogen metabolism	3/79	14/4611	0.00153798	0.0167626	0.0143621	14862/18104/13078	3
WP431	Nuclear receptors in lipid metabolism and toxicity	4/79	30/4611	0.00155932	0.0167626	0.0143621	13120/13088/76408/218772	4
WP164	Glutathione metabolism	3/79	20/4611	0.00447321	0.042744	0.0366228	14863/14854/14776	3

## Sheet: Proliferating_KEGG_enrichment
ID	Description	GeneRatio	BgRatio	pvalue	p.adjust	qvalue	geneID	Count
mmu04110	Cell cycle	21/68	123/8918	1.60154e-23	9.28894e-22	5.90042e-22	12534/12428/18817/268697/107995/12442/12532/12236/56150/22137/17218/12235/12581/105988/12544/17215/268930/18538/17219/17220/27214	21
mmu03030	DNA replication	9/68	35/8918	3.04154e-12	7.14874e-11	4.54094e-11	17218/16881/17215/18973/18538/17219/17220/72151/106344	9
mmu04114	Oocyte meiosis	13/68	119/8918	3.69762e-12	7.14874e-11	4.54094e-11	12534/18817/268697/107995/20878/72415/12442/12532/67141/56150/12235/105988/268930	13
mmu04914	Progesterone-mediated oocyte maturation	11/68	90/8918	5.66568e-11	8.21524e-10	5.21839e-10	12534/12428/18817/268697/20878/110033/12442/12532/56150/12235/268930	11
mmu03430	Mismatch repair	5/68	22/8918	5.28807e-07	6.13416e-06	3.89647e-06	16881/18538/26909/72151/106344	5
mmu03460	Fanconi anemia pathway	6/68	51/8918	2.15962e-06	2.08763e-05	1.32608e-05	19361/268465/67196/12189/69928/237911	6
mmu03410	Base excision repair	5/68	34/8918	5.20583e-06	4.3134e-05	2.73991e-05	234258/16881/18973/15289/18538	5
mmu03420	Nucleotide excision repair	5/68	43/8918	1.70788e-05	0.000123822	7.86525e-05	16881/18973/18538/72151/106344	5
mmu04540	Gap junction	6/68	86/8918	4.57501e-05	0.000294834	0.000187281	12534/22154/22143/227613/67951/22146	6
mmu00240	Pyrimidine metabolism	5/68	58/8918	7.44273e-05	0.000431678	0.000274206	21877/20135/22171/20133/110074	5
mmu04115	p53 signaling pathway	5/68	72/8918	0.000209308	0.00110363	0.000701033	12534/268697/12442/20135/29870	5
mmu03440	Homologous recombination	4/68	41/8918	0.000253184	0.00122372	0.000777319	19361/268465/12189/237911	4
mmu05166	Human T-cell leukemia virus 1 infection	7/68	247/8918	0.00264035	0.01178	0.00748277	12428/107995/12442/12236/56150/19384/105988	7
mmu00983	Drug metabolism - other enzymes	4/68	92/8918	0.00522267	0.0216368	0.0137439	21877/20135/20133/110074	4
mmu04145	Phagosome	5/68	182/8918	0.0123869	0.0469057	0.0297949	22154/22143/227613/67951/22146	5
mmu04218	Cellular senescence	5/68	184/8918	0.0129395	0.0469057	0.0297949	12534/12428/268697/12442/14235	5

## Sheet: Proliferating_GO_enrichment
ID	Description	GeneRatio	BgRatio	pvalue	p.adjust	qvalue	geneID	Count
GO:0007059	chromosome segregation	67/182	324/23328	4.51263e-78	6.787e-75	5.13965e-75	Birc5/Cdca8/Top2a/Ube2c/Aurkb/Mki67/Plk1/Nusap1/Prc1/Ccnb1/Racgap1/Knl1/Ncapg/Cdc20/Esco2/Cenpe/Kif22/Kif2c/Sgo1/Kif4/Knstrn/Nuf2/Tacc3/Ska1/Dlgap5/Cenpf/Ect2/Smc2/Nek2/Spc25/Ndc80/Ncaph/Cdca2/Incenp/Bub1b/Kif23/Kif18b/Fam83d/Cenph/Spag5/Ncapd2/Fbxo5/Mad2l1/Ttk/Sgo2a/Kif14/Smc4/Eme1/Cenpn/Bub1/Cenpw/Cdca5/Trip13/Spdl1/Ran/Brca1/Kif18a/Espl1/Ncapg2/Ska3/Cenps/Chtf18/Cenpk/Pmf1/Cit/Brip1/Dscc1	67
GO:0000280	nuclear division	63/182	418/23328	7.06227e-64	3.99475e-61	3.02514e-61	Birc5/Cdca8/Top2a/Ube2c/Aurkb/Mki67/Plk1/Nusap1/Prc1/Ccnb1/Tpx2/Racgap1/Kif11/Ncapg/Cdc20/Aurka/Cenpe/Cks2/Kif22/Kif2c/Sgo1/Kif4/Knstrn/Nuf2/Tacc3/Kif20b/Smc2/Nek2/Aspm/Ndc80/Ncaph/Incenp/Bub1b/Rad51/Kif23/Kif18b/Spag5/Kifc1/Ncapd2/Fbxo5/Mad2l1/Ttk/Ube2s/Sgo2a/Kif14/Smc4/Eme1/Fignl1/Bub1/Cdca5/Trip13/Spdl1/Mastl/Ran/Kif18a/Espl1/Ncapg2/Cenps/Chtf18/Cenpk/Cit/Brip1/Dscc1	63
GO:0098813	nuclear chromosome segregation	55/182	262/23328	7.96825e-64	3.99475e-61	3.02514e-61	Birc5/Cdca8/Top2a/Ube2c/Aurkb/Plk1/Nusap1/Prc1/Ccnb1/Racgap1/Knl1/Ncapg/Cdc20/Esco2/Cenpe/Kif22/Kif2c/Sgo1/Kif4/Knstrn/Nuf2/Tacc3/Cenpf/Ect2/Smc2/Nek2/Ndc80/Ncaph/Incenp/Bub1b/Kif23/Kif18b/Fam83d/Spag5/Ncapd2/Fbxo5/Mad2l1/Ttk/Sgo2a/Kif14/Smc4/Eme1/Bub1/Cdca5/Trip13/Spdl1/Ran/Kif18a/Espl1/Ncapg2/Cenps/Cenpk/Cit/Brip1/Dscc1	55
GO:0000070	mitotic sister chromatid segregation	46/182	151/23328	1.79305e-61	6.74185e-59	5.10546e-59	Birc5/Cdca8/Ube2c/Aurkb/Plk1/Nusap1/Prc1/Ccnb1/Racgap1/Ncapg/Cdc20/Cenpe/Kif22/Kif2c/Sgo1/Kif4/Knstrn/Nuf2/Tacc3/Smc2/Nek2/Ndc80/Ncaph/Incenp/Bub1b/Kif23/Kif18b/Spag5/Ncapd2/Fbxo5/Mad2l1/Ttk/Sgo2a/Kif14/Smc4/Bub1/Cdca5/Trip13/Spdl1/Ran/Kif18a/Espl1/Ncapg2/Cenpk/Cit/Dscc1	46
GO:0000819	sister chromatid segregation	48/182	181/23328	7.09577e-61	2.13441e-58	1.61634e-58	Birc5/Cdca8/Top2a/Ube2c/Aurkb/Plk1/Nusap1/Prc1/Ccnb1/Racgap1/Ncapg/Cdc20/Esco2/Cenpe/Kif22/Kif2c/Sgo1/Kif4/Knstrn/Nuf2/Tacc3/Smc2/Nek2/Ndc80/Ncaph/Incenp/Bub1b/Kif23/Kif18b/Spag5/Ncapd2/Fbxo5/Mad2l1/Ttk/Sgo2a/Kif14/Smc4/Bub1/Cdca5/Trip13/Spdl1/Ran/Kif18a/Espl1/Ncapg2/Cenpk/Cit/Dscc1	48
GO:0048285	organelle fission	63/182	472/23328	2.03932e-60	5.1119e-58	3.87113e-58	Birc5/Cdca8/Top2a/Ube2c/Aurkb/Mki67/Plk1/Nusap1/Prc1/Ccnb1/Tpx2/Racgap1/Kif11/Ncapg/Cdc20/Aurka/Cenpe/Cks2/Kif22/Kif2c/Sgo1/Kif4/Knstrn/Nuf2/Tacc3/Kif20b/Smc2/Nek2/Aspm/Ndc80/Ncaph/Incenp/Bub1b/Rad51/Kif23/Kif18b/Spag5/Kifc1/Ncapd2/Fbxo5/Mad2l1/Ttk/Ube2s/Sgo2a/Kif14/Smc4/Eme1/Fignl1/Bub1/Cdca5/Trip13/Spdl1/Mastl/Ran/Kif18a/Espl1/Ncapg2/Cenps/Chtf18/Cenpk/Cit/Brip1/Dscc1	63
GO:0140014	mitotic nuclear division	53/182	268/23328	6.3936e-60	1.37371e-57	1.04028e-57	Birc5/Cdca8/Ube2c/Aurkb/Mki67/Plk1/Nusap1/Prc1/Ccnb1/Tpx2/Racgap1/Kif11/Ncapg/Cdc20/Aurka/Cenpe/Kif22/Kif2c/Sgo1/Kif4/Knstrn/Nuf2/Tacc3/Kif20b/Smc2/Nek2/Ndc80/Ncaph/Incenp/Bub1b/Kif23/Kif18b/Spag5/Kifc1/Ncapd2/Fbxo5/Mad2l1/Ttk/Ube2s/Sgo2a/Kif14/Smc4/Bub1/Cdca5/Trip13/Spdl1/Ran/Kif18a/Espl1/Ncapg2/Cenpk/Cit/Dscc1	53
GO:0007051	spindle organization	33/182	179/23328	5.66065e-36	1.0642e-33	8.05897e-34	Birc5/Aurkb/Plk1/Stmn1/Prc1/Ccnb1/Tpx2/Racgap1/Kif11/Cdc20/Aurka/Cenpe/Kif4/Knstrn/Nuf2/Tacc3/Dlgap5/Nek2/Aspm/Spc25/Tubb5/Ndc80/Incenp/Kif23/Cenph/Spag5/Kifc1/Fbxo5/Aunip/Cenpw/Espl1/Stil/Haus4	33
GO:0044772	mitotic cell cycle phase transition	40/182	376/23328	9.43742e-34	1.5771e-31	1.1943e-31	Cdk1/Birc5/Ccna2/Ube2c/Aurkb/Plk1/Ccnb1/Cenpe/Cks2/Iqgap3/Ccnb2/Tacc3/Cenpf/Cdc25c/Ndc80/Cks1b/Bub1b/Foxm1/Fbxo5/Mad2l1/Ttk/Ube2s/Kif14/Bub1/Lmnb1/Cdca5/Clspn/Ccnf/Trip13/Spdl1/Cdkn2d/Tcf19/Mastl/Brca1/Ezh2/Cdc45/Pole/Cit/Dbf4/E2f7	40
GO:0044770	cell cycle phase transition	41/182	415/23328	2.7093e-33	4.07479e-31	3.08575e-31	Cdk1/Birc5/Ccna2/Ube2c/Aurkb/Plk1/Ccnb1/Cenpe/Cks2/Iqgap3/Ccnb2/Tacc3/Cenpf/Cdc25c/Ndc80/Cks1b/Bub1b/Foxm1/Fam83d/Fbxo5/Mad2l1/Ttk/Ube2s/Kif14/Bub1/Lmnb1/Cdca5/Clspn/Ccnf/Trip13/Spdl1/Cdkn2d/Tcf19/Mastl/Brca1/Ezh2/Cdc45/Pole/Cit/Dbf4/E2f7	41
GO:0051983	regulation of chromosome segregation	26/182	103/23328	2.51336e-32	3.43645e-30	2.60235e-30	Birc5/Ube2c/Aurkb/Mki67/Plk1/Ccnb1/Racgap1/Cenpe/Kif2c/Knstrn/Tacc3/Ect2/Nek2/Ndc80/Bub1b/Spag5/Fbxo5/Mad2l1/Ttk/Sgo2a/Bub1/Cdca5/Trip13/Spdl1/Chtf18/Cit	26
GO:1902850	microtubule cytoskeleton organization involved in mitosis	28/182	142/23328	1.82278e-31	2.28455e-29	1.73004e-29	Birc5/Aurkb/Plk1/Stmn1/Nusap1/Prc1/Ccnb1/Tpx2/Racgap1/Kif11/Cdc20/Aurka/Cenpe/Cenpa/Kif4/Nuf2/Tacc3/Dlgap5/Nek2/Spc25/Ndc80/Kif23/Cenph/Kifc1/Mad2l1/Spdl1/Sapcd2/Stil	28
GO:1903046	meiotic cell cycle process	29/182	202/23328	2.33937e-28	2.70647e-26	2.04955e-26	Top2a/Plk1/Cdc20/Aurka/Cks2/Sgo1/Nuf2/Cdc25c/Smc2/Aspm/Ncaph/Incenp/Bub1b/Rad51/Ncapd2/Fbxo5/Ttk/Sgo2a/Smc4/Eme1/Fignl1/Bub1/Trip13/Mastl/Kif18a/Espl1/Cenps/Chtf18/Brip1	29
GO:0051321	meiotic cell cycle	33/182	317/23328	1.5296e-27	1.64323e-25	1.24438e-25	Top2a/Mki67/Plk1/Cdc20/Aurka/Cks2/Sgo1/Nuf2/Cdc25c/Smc2/Nek2/Aspm/Ncaph/Incenp/Bub1b/Rad51/Ncapd2/Fbxo5/Ttk/Sgo2a/Smc4/Eme1/Fignl1/Bub1/Trip13/Mastl/Kif18a/Espl1/Cenps/Chtf18/Pkmyt1/Brip1/Exo1	33
GO:0051304	chromosome separation	22/182	92/23328	6.65837e-27	6.67613e-25	5.05569e-25	Birc5/Top2a/Ube2c/Aurkb/Plk1/Ccnb1/Cenpe/Tacc3/Ndc80/Ncaph/Bub1b/Ncapd2/Fbxo5/Mad2l1/Ttk/Eme1/Bub1/Trip13/Spdl1/Espl1/Cenps/Cit	22
GO:0140013	meiotic nuclear division	27/182	184/23328	1.03782e-26	9.75549e-25	7.38762e-25	Top2a/Plk1/Cdc20/Aurka/Cks2/Sgo1/Nuf2/Smc2/Aspm/Ncaph/Incenp/Bub1b/Rad51/Fbxo5/Ttk/Sgo2a/Smc4/Eme1/Fignl1/Bub1/Trip13/Mastl/Kif18a/Espl1/Cenps/Chtf18/Brip1	27
GO:0006281	DNA repair	37/182	481/23328	4.14189e-26	3.66435e-24	2.77494e-24	Pclaf/Esco2/Kif22/Rad51/Foxm1/Neil3/Pif1/Parpbp/Uhrf1/Eme1/Fignl1/Mcm5/Aunip/Rad51ap1/Cdca5/Clspn/Trip13/Cdkn2d/Ube2t/Gins2/Brca1/Lig1/Cdc45/Cenps/Mcm3/Pole/Hmgb1/Pcna/Dek/Nucks1/Mcm6/Brip1/Mcm7/Exo1/Chaf1a/Rfc5/Rfc4	37
GO:0007052	mitotic spindle organization	23/182	116/23328	4.83574e-26	4.04053e-24	3.05981e-24	Birc5/Aurkb/Plk1/Stmn1/Prc1/Ccnb1/Tpx2/Racgap1/Kif11/Cdc20/Aurka/Cenpe/Kif4/Nuf2/Tacc3/Dlgap5/Nek2/Spc25/Ndc80/Kif23/Cenph/Kifc1/Stil	23
GO:0006260	DNA replication	29/182	244/23328	6.24955e-26	4.94701e-24	3.74627e-24	Cdk1/Ccna2/Pclaf/Esco2/Rrm2/Rad51/Pif1/Fbxo5/E2f8/Eme1/Mcm5/Rrm1/Gins2/Lig1/Cdc45/Cenps/Mcm3/Pole/Chtf18/Pcna/Nucks1/Mcm6/Mcm7/Dscc1/Chaf1a/Rfc5/Rfc4/Dbf4/E2f7	29
GO:0045787	positive regulation of cell cycle	33/182	358/23328	8.02138e-26	6.03208e-24	4.56796e-24	Cdk1/Birc5/Ube2c/Aurkb/Nusap1/Ccnb1/Racgap1/Aurka/Cenpe/Cks2/Kif20b/Ect2/Cdc25c/Ndc80/Cks1b/Kif23/Fam83d/Spag5/Fbxo5/E2f8/Mad2l1/Sgo2a/Kif14/Lmnb1/Cdca5/Brca1/Ezh2/Cdc45/Hmgb1/Cit/Stil/Dbf4/E2f7	33
GO:0090068	positive regulation of cell cycle process	28/182	254/23328	3.86129e-24	2.76542e-22	2.09419e-22	Cdk1/Birc5/Ube2c/Aurkb/Nusap1/Ccnb1/Racgap1/Cenpe/Kif20b/Ect2/Cdc25c/Ndc80/Kif23/Fam83d/Spag5/Fbxo5/E2f8/Mad2l1/Sgo2a/Kif14/Lmnb1/Cdca5/Brca1/Ezh2/Cdc45/Cit/Dbf4/E2f7	28
GO:1901987	regulation of cell cycle phase transition	28/182	297/23328	2.94016e-22	2.01e-20	1.52213e-20	Cdk1/Birc5/Ube2c/Aurkb/Plk1/Ccnb1/Cenpe/Cenpf/Cdc25c/Ndc80/Bub1b/Fam83d/Fbxo5/Mad2l1/Ttk/Kif14/Bub1/Lmnb1/Cdca5/Clspn/Trip13/Spdl1/Cdkn2d/Brca1/Ezh2/Cdc45/Dbf4/E2f7	28
GO:0051783	regulation of nuclear division	24/182	191/23328	3.55741e-22	2.32624e-20	1.76161e-20	Birc5/Ube2c/Aurkb/Mki67/Plk1/Nusap1/Ccnb1/Kif11/Cdc20/Cenpe/Tacc3/Kif20b/Nek2/Ndc80/Bub1b/Fbxo5/Mad2l1/Ttk/Sgo2a/Bub1/Cdca5/Trip13/Spdl1/Cit	24
GO:0051225	spindle assembly	20/182	112/23328	8.42971e-22	5.28262e-20	4.00042e-20	Birc5/Aurkb/Plk1/Prc1/Tpx2/Racgap1/Kif11/Cdc20/Aurka/Kif4/Nek2/Aspm/Tubb5/Incenp/Kif23/Spag5/Kifc1/Fbxo5/Cenpw/Haus4	20
GO:0045786	negative regulation of cell cycle	32/182	451/23328	1.50317e-21	9.04305e-20	6.84811e-20	Cdk1/Birc5/Top2a/Aurkb/Plk1/Ccnb1/Aurka/Cenpe/Cdkn3/Nek2/Ndc80/Bub1b/Foxm1/Kifc1/Fbxo5/E2f8/Prr11/Mad2l1/Ttk/Kntc1/Eme1/Bub1/Clspn/Ccnf/Trip13/Spdl1/Cdkn2d/Zwilch/Brca1/Ezh2/Stil/E2f7	32
GO:0033045	regulation of sister chromatid segregation	18/182	82/23328	1.84589e-21	1.06778e-19	8.08604e-20	Birc5/Ube2c/Aurkb/Plk1/Ccnb1/Cenpe/Tacc3/Ndc80/Bub1b/Fbxo5/Mad2l1/Ttk/Sgo2a/Bub1/Cdca5/Trip13/Spdl1/Cit	18
GO:0000910	cytokinesis	22/182	160/23328	2.78842e-21	1.49249e-19	1.13023e-19	Birc5/Aurkb/Plk1/Stmn1/Nusap1/Prc1/Racgap1/Anln/Aurka/Cenpa/Kif4/Ckap2/Kif20b/Cep55/Kif20a/Ect2/Incenp/Kif23/E2f8/Kif14/Cit/E2f7	22
GO:0007088	regulation of mitotic nuclear division	22/182	160/23328	2.78842e-21	1.49249e-19	1.13023e-19	Birc5/Ube2c/Aurkb/Mki67/Plk1/Nusap1/Ccnb1/Kif11/Cenpe/Tacc3/Kif20b/Nek2/Ndc80/Bub1b/Fbxo5/Mad2l1/Ttk/Bub1/Cdca5/Trip13/Spdl1/Cit	22
GO:0000281	mitotic cytokinesis	17/182	69/23328	2.87781e-21	1.49249e-19	1.13023e-19	Birc5/Plk1/Stmn1/Nusap1/Prc1/Racgap1/Anln/Cenpa/Kif4/Ckap2/Kif20b/Cep55/Kif20a/Ect2/Incenp/Kif23/Cit	17
GO:1901990	regulation of mitotic cell cycle phase transition	26/182	265/23328	3.65484e-21	1.83229e-19	1.38756e-19	Cdk1/Birc5/Ube2c/Aurkb/Plk1/Ccnb1/Cenpe/Cenpf/Cdc25c/Ndc80/Bub1b/Fbxo5/Mad2l1/Ttk/Kif14/Bub1/Lmnb1/Cdca5/Clspn/Trip13/Spdl1/Brca1/Ezh2/Cdc45/Dbf4/E2f7	26
GO:0007091	metaphase/anaphase transition of mitotic cell cycle	16/182	57/23328	4.22098e-21	2.04786e-19	1.5508e-19	Birc5/Ube2c/Aurkb/Plk1/Ccnb1/Cenpe/Tacc3/Ndc80/Bub1b/Fbxo5/Mad2l1/Ttk/Bub1/Trip13/Spdl1/Cit	16
GO:0010965	regulation of mitotic sister chromatid separation	16/182	58/23328	5.78988e-21	2.72124e-19	2.06074e-19	Birc5/Ube2c/Aurkb/Plk1/Ccnb1/Cenpe/Tacc3/Ndc80/Bub1b/Fbxo5/Mad2l1/Ttk/Bub1/Trip13/Spdl1/Cit	16
GO:0044784	metaphase/anaphase transition of cell cycle	16/182	59/23328	7.89097e-21	3.59637e-19	2.72346e-19	Birc5/Ube2c/Aurkb/Plk1/Ccnb1/Cenpe/Tacc3/Ndc80/Bub1b/Fbxo5/Mad2l1/Ttk/Bub1/Trip13/Spdl1/Cit	16
GO:0051383	kinetochore organization	12/182	21/23328	9.73839e-21	4.3078e-19	3.26221e-19	Cenpe/Cenpa/Nuf2/Dlgap5/Smc2/Ndc80/Cenph/Smc4/Cenpn/Cenpw/Cenps/Cenpk	12
GO:0051310	metaphase plate congression	16/182	60/23328	1.06882e-20	4.59289e-19	3.4781e-19	Cdca8/Aurkb/Ccnb1/Cenpe/Kif22/Kif2c/Nuf2/Cenpf/Ndc80/Incenp/Fam83d/Spag5/Kif14/Cdca5/Spdl1/Kif18a	16
GO:0051306	mitotic sister chromatid separation	16/182	61/23328	1.43913e-20	6.01238e-19	4.55305e-19	Birc5/Ube2c/Aurkb/Plk1/Ccnb1/Cenpe/Tacc3/Ndc80/Bub1b/Fbxo5/Mad2l1/Ttk/Bub1/Trip13/Spdl1/Cit	16
GO:0007093	mitotic cell cycle checkpoint	20/182	131/23328	2.24854e-20	9.13999e-19	6.92152e-19	Cdk1/Birc5/Top2a/Aurkb/Plk1/Ccnb1/Cenpe/Ndc80/Bub1b/Mad2l1/Ttk/Kntc1/Eme1/Bub1/Clspn/Trip13/Spdl1/Zwilch/Brca1/Stil	20
GO:1905818	regulation of chromosome separation	16/182	63/23328	2.56527e-20	9.89808e-19	7.49561e-19	Birc5/Ube2c/Aurkb/Plk1/Ccnb1/Cenpe/Tacc3/Ndc80/Bub1b/Fbxo5/Mad2l1/Ttk/Bub1/Trip13/Spdl1/Cit	16
GO:0061640	cytoskeleton-dependent cytokinesis	18/182	94/23328	2.62205e-20	9.89808e-19	7.49561e-19	Birc5/Aurkb/Plk1/Stmn1/Nusap1/Prc1/Racgap1/Anln/Cenpa/Kif4/Ckap2/Kif20b/Cep55/Kif20a/Ect2/Incenp/Kif23/Cit	18
GO:0006261	DNA-dependent DNA replication	20/182	132/23328	2.63247e-20	9.89808e-19	7.49561e-19	Rad51/Fbxo5/E2f8/Eme1/Mcm5/Lig1/Cdc45/Cenps/Mcm3/Pole/Chtf18/Pcna/Nucks1/Mcm6/Mcm7/Dscc1/Rfc5/Rfc4/Dbf4/E2f7	20
GO:0050000	chromosome localization	17/182	78/23328	2.84882e-20	1.02015e-18	7.72536e-19	Birc5/Cdca8/Aurkb/Ccnb1/Cenpe/Kif22/Kif2c/Nuf2/Cenpf/Ndc80/Incenp/Fam83d/Spag5/Kif14/Cdca5/Spdl1/Kif18a	17
GO:0051303	establishment of chromosome localization	17/182	78/23328	2.84882e-20	1.02015e-18	7.72536e-19	Birc5/Cdca8/Aurkb/Ccnb1/Cenpe/Kif22/Kif2c/Nuf2/Cenpf/Ndc80/Incenp/Fam83d/Spag5/Kif14/Cdca5/Spdl1/Kif18a	17
GO:0031577	spindle checkpoint	14/182	40/23328	3.62321e-20	1.26728e-18	9.59685e-19	Birc5/Aurkb/Plk1/Ccnb1/Aurka/Cenpe/Ndc80/Bub1b/Mad2l1/Ttk/Bub1/Trip13/Spdl1/Stil	14
GO:0008608	attachment of spindle microtubules to kinetochore	13/182	32/23328	7.84332e-20	2.68099e-18	2.03026e-18	Aurkb/Ccnb1/Racgap1/Knl1/Cenpe/Kif2c/Sgo1/Knstrn/Nuf2/Ect2/Nek2/Ndc80/Spag5	13
GO:0033047	regulation of mitotic sister chromatid segregation	16/182	69/23328	1.2865e-19	4.29976e-18	3.25612e-18	Birc5/Ube2c/Aurkb/Plk1/Ccnb1/Cenpe/Tacc3/Ndc80/Bub1b/Fbxo5/Mad2l1/Ttk/Bub1/Trip13/Spdl1/Cit	16
GO:0010948	negative regulation of cell cycle process	23/182	221/23328	2.10262e-19	6.87466e-18	5.20603e-18	Cdk1/Birc5/Aurkb/Plk1/Ccnb1/Cenpe/Nek2/Ndc80/Bub1b/Kifc1/Fbxo5/E2f8/Mad2l1/Ttk/Bub1/Clspn/Ccnf/Trip13/Spdl1/Cdkn2d/Brca1/Ezh2/E2f7	23
GO:0051985	negative regulation of chromosome segregation	14/182	46/23328	3.59647e-19	1.15087e-17	8.71529e-18	Birc5/Aurkb/Plk1/Ccnb1/Cenpe/Ndc80/Bub1b/Fbxo5/Mad2l1/Ttk/Bub1/Trip13/Spdl1/Chtf18	14
GO:0006310	DNA recombination	25/182	288/23328	4.39602e-19	1.37742e-17	1.04309e-17	Top2a/Hmgb2/Ankle1/Rad51/Pif1/Parpbp/Eme1/Fignl1/Mcm5/Aunip/Rad51ap1/Trip13/Gins2/Brca1/Lig1/Cdc45/Cenps/Mcm3/Hmgb1/Chtf18/Nucks1/Mcm6/Brip1/Mcm7/Exo1	25
GO:0000075	cell cycle checkpoint	21/182	180/23328	7.69859e-19	2.363e-17	1.78945e-17	Cdk1/Birc5/Top2a/Aurkb/Plk1/Ccnb1/Aurka/Cenpe/Ndc80/Bub1b/Mad2l1/Ttk/Kntc1/Eme1/Bub1/Clspn/Trip13/Spdl1/Zwilch/Brca1/Stil	21
GO:0045930	negative regulation of mitotic cell cycle	23/182	236/23328	9.32328e-19	2.80444e-17	2.12375e-17	Cdk1/Birc5/Top2a/Aurkb/Plk1/Ccnb1/Cenpe/Ndc80/Bub1b/Fbxo5/Mad2l1/Ttk/Kntc1/Eme1/Bub1/Clspn/Trip13/Spdl1/Zwilch/Brca1/Ezh2/Stil/E2f7	23
GO:0045841	negative regulation of mitotic metaphase/anaphase transition	13/182	38/23328	1.17408e-18	3.3958e-17	2.57157e-17	Birc5/Aurkb/Plk1/Ccnb1/Cenpe/Ndc80/Bub1b/Fbxo5/Mad2l1/Ttk/Bub1/Trip13/Spdl1	13
GO:0071174	mitotic spindle checkpoint	13/182	38/23328	1.17408e-18	3.3958e-17	2.57157e-17	Birc5/Aurkb/Plk1/Ccnb1/Cenpe/Ndc80/Bub1b/Mad2l1/Ttk/Bub1/Trip13/Spdl1/Stil	13
GO:1902100	negative regulation of metaphase/anaphase transition of cell cycle	13/182	39/23328	1.74926e-18	4.87202e-17	3.68948e-17	Birc5/Aurkb/Plk1/Ccnb1/Cenpe/Ndc80/Bub1b/Fbxo5/Mad2l1/Ttk/Bub1/Trip13/Spdl1	13
GO:2000816	negative regulation of mitotic sister chromatid separation	13/182	39/23328	1.74926e-18	4.87202e-17	3.68948e-17	Birc5/Aurkb/Plk1/Ccnb1/Cenpe/Ndc80/Bub1b/Fbxo5/Mad2l1/Ttk/Bub1/Trip13/Spdl1	13
GO:1905819	negative regulation of chromosome separation	13/182	40/23328	2.57406e-18	7.03887e-17	5.33039e-17	Birc5/Aurkb/Plk1/Ccnb1/Cenpe/Ndc80/Bub1b/Fbxo5/Mad2l1/Ttk/Bub1/Trip13/Spdl1	13
GO:0030071	regulation of mitotic metaphase/anaphase transition	14/182	54/23328	4.60996e-18	1.2381e-16	9.37589e-17	Birc5/Ube2c/Aurkb/Plk1/Ccnb1/Cenpe/Ndc80/Bub1b/Fbxo5/Mad2l1/Ttk/Bub1/Trip13/Spdl1	14
GO:0033048	negative regulation of mitotic sister chromatid segregation	13/182	42/23328	5.38553e-18	1.42102e-16	1.07611e-16	Birc5/Aurkb/Plk1/Ccnb1/Cenpe/Ndc80/Bub1b/Fbxo5/Mad2l1/Ttk/Bub1/Trip13/Spdl1	13
GO:1902099	regulation of metaphase/anaphase transition of cell cycle	14/182	56/23328	8.13488e-18	2.10946e-16	1.59745e-16	Birc5/Ube2c/Aurkb/Plk1/Ccnb1/Cenpe/Ndc80/Bub1b/Fbxo5/Mad2l1/Ttk/Bub1/Trip13/Spdl1	14
GO:0033046	negative regulation of sister chromatid segregation	13/182	44/23328	1.08094e-17	2.75547e-16	2.08666e-16	Birc5/Aurkb/Plk1/Ccnb1/Cenpe/Ndc80/Bub1b/Fbxo5/Mad2l1/Ttk/Bub1/Trip13/Spdl1	13
GO:1901988	negative regulation of cell cycle phase transition	19/182	158/23328	2.13342e-17	5.34777e-16	4.04976e-16	Cdk1/Birc5/Aurkb/Plk1/Ccnb1/Cenpe/Ndc80/Bub1b/Fbxo5/Mad2l1/Ttk/Bub1/Clspn/Trip13/Spdl1/Cdkn2d/Brca1/Ezh2/E2f7	19
GO:0051656	establishment of organelle localization	26/182	382/23328	3.41143e-17	8.41113e-16	6.36957e-16	Birc5/Cdca8/Aurkb/Plk1/Nusap1/Ccnb1/Cenpe/Kif22/Kif2c/Cenpa/Nuf2/Tacc3/Cenpf/Ndc80/Incenp/Kif23/Fam83d/Spag5/Kifc1/Mad2l1/Kif14/Cdca5/Spdl1/Ran/Kif18a/Sapcd2	26
GO:0007094	mitotic spindle assembly checkpoint	12/182	36/23328	3.74752e-17	8.94646e-16	6.77497e-16	Birc5/Aurkb/Plk1/Ccnb1/Cenpe/Ndc80/Bub1b/Mad2l1/Ttk/Bub1/Trip13/Spdl1	12
GO:0071173	spindle assembly checkpoint	12/182	36/23328	3.74752e-17	8.94646e-16	6.77497e-16	Birc5/Aurkb/Plk1/Ccnb1/Cenpe/Ndc80/Bub1b/Mad2l1/Ttk/Bub1/Trip13/Spdl1	12
GO:1901991	negative regulation of mitotic cell cycle phase transition	18/182	142/23328	5.89837e-17	1.38612e-15	1.04968e-15	Cdk1/Birc5/Aurkb/Plk1/Ccnb1/Cenpe/Ndc80/Bub1b/Fbxo5/Mad2l1/Ttk/Bub1/Clspn/Trip13/Spdl1/Brca1/Ezh2/E2f7	18
GO:0045132	meiotic chromosome segregation	16/182	99/23328	6.21177e-17	1.43731e-15	1.08844e-15	Top2a/Plk1/Sgo1/Nuf2/Smc2/Ncaph/Bub1b/Ttk/Sgo2a/Smc4/Eme1/Bub1/Trip13/Espl1/Cenps/Brip1	16
GO:0033044	regulation of chromosome organization	25/182	369/23328	1.61339e-16	3.67657e-15	2.78419e-15	Birc5/Top2a/Ube2c/Aurkb/Mki67/Plk1/Ccnb1/Cenpe/Tacc3/Nek2/Ndc80/Bub1b/Pif1/Fbxo5/Mad2l1/Ttk/Sgo2a/Bub1/Cdca5/Trip13/Spdl1/Brca1/Cdc45/Cit/Phf19	25
GO:0045839	negative regulation of mitotic nuclear division	13/182	53/23328	1.64854e-16	3.7006e-15	2.80239e-15	Birc5/Aurkb/Plk1/Ccnb1/Cenpe/Ndc80/Bub1b/Fbxo5/Mad2l1/Ttk/Bub1/Trip13/Spdl1	13
GO:0006302	double-strand break repair	21/182	235/23328	1.93418e-16	4.27796e-15	3.23961e-15	Esco2/Rad51/Foxm1/Parpbp/Eme1/Fignl1/Mcm5/Aunip/Rad51ap1/Cdca5/Trip13/Gins2/Brca1/Lig1/Cdc45/Mcm3/Dek/Nucks1/Mcm6/Brip1/Mcm7	21
GO:0044786	cell cycle DNA replication	12/182	41/23328	2.28634e-16	4.98356e-15	3.77395e-15	Rad51/Fbxo5/E2f8/Mcm5/Lig1/Cdc45/Mcm3/Pcna/Mcm6/Mcm7/Dbf4/E2f7	12
GO:0007080	mitotic metaphase plate congression	12/182	44/23328	5.98247e-16	1.28538e-14	9.73388e-15	Cdca8/Aurkb/Ccnb1/Cenpe/Kif22/Kif2c/Nuf2/Ndc80/Kif14/Cdca5/Spdl1/Kif18a	12
GO:0030261	chromosome condensation	12/182	46/23328	1.08891e-15	2.30665e-14	1.74678e-14	Cdk1/Top2a/Nusap1/Ccnb1/Ncapg/Smc2/Ncaph/Incenp/Ncapd2/Smc4/Cdca5/Ncapg2	12
GO:0065004	protein-DNA complex assembly	18/182	171/23328	1.67833e-15	3.50585e-14	2.65491e-14	Cenpe/Cenpa/Dlgap5/Rad51/Asf1b/Cenph/Cenpp/Mcm5/Cenpn/Cenpw/Cenpi/Cdc45/Cenps/Mcm3/Cenpk/Mcm6/Mcm7/Chaf1a	18
GO:0032465	regulation of cytokinesis	14/182	80/23328	1.79738e-15	3.70311e-14	2.80428e-14	Aurkb/Plk1/Prc1/Racgap1/Aurka/Kif20b/Kif20a/Ect2/Incenp/Kif23/E2f8/Kif14/Cit/E2f7	14
GO:0051784	negative regulation of nuclear division	13/182	64/23328	2.38958e-15	4.85667e-14	3.67785e-14	Birc5/Aurkb/Plk1/Ccnb1/Cenpe/Ndc80/Bub1b/Fbxo5/Mad2l1/Ttk/Bub1/Trip13/Spdl1	13
GO:0071103	DNA conformation change	20/182	242/23328	4.72571e-15	9.47662e-14	7.17644e-14	Cdk1/Top2a/Nusap1/Ccnb1/Ncapg/Smc2/Ncaph/Incenp/Rad51/Asf1b/Pif1/Ncapd2/Cenpp/Smc4/Cdca5/Ncapg2/Hmgb1/Mcm6/Mcm7/Chaf1a	20
GO:0071824	protein-DNA complex subunit organization	19/182	214/23328	6.33518e-15	1.2537e-13	9.494e-14	Cenpe/Cenpa/Dlgap5/Rad51/Asf1b/Cenph/Cenpp/Mcm5/Cenpn/Ptma/Cenpw/Cenpi/Cdc45/Cenps/Mcm3/Cenpk/Mcm6/Mcm7/Chaf1a	19
GO:0034508	centromere complex assembly	10/182	29/23328	1.14722e-14	2.24081e-13	1.69692e-13	Cenpe/Cenpa/Dlgap5/Cenph/Cenpp/Cenpn/Cenpw/Cenpi/Cenps/Cenpk	10
GO:0051988	regulation of attachment of spindle microtubules to kinetochore	8/182	13/23328	1.4637e-14	2.8223e-13	2.13727e-13	Aurkb/Ccnb1/Racgap1/Cenpe/Knstrn/Ect2/Nek2/Spag5	8
GO:0000086	G2/M transition of mitotic cell cycle	15/182	117/23328	2.12835e-14	4.05195e-13	3.06845e-13	Cdk1/Birc5/Ccna2/Plk1/Ccnb1/Cenpf/Cdc25c/Foxm1/Fbxo5/Kif14/Lmnb1/Clspn/Mastl/Brca1/Cit	15
GO:0045931	positive regulation of mitotic cell cycle	17/182	171/23328	2.74506e-14	5.16071e-13	3.9081e-13	Cdk1/Birc5/Ube2c/Aurkb/Nusap1/Ccnb1/Cenpe/Kif20b/Cdc25c/Ndc80/Fbxo5/Mad2l1/Lmnb1/Cdca5/Cdc45/Hmgb1/Dbf4	17
GO:2001251	negative regulation of chromosome organization	16/182	147/23328	3.87513e-14	7.1953e-13	5.44885e-13	Birc5/Top2a/Aurkb/Plk1/Ccnb1/Cenpe/Ndc80/Bub1b/Pif1/Fbxo5/Mad2l1/Ttk/Bub1/Trip13/Spdl1/Brca1	16
GO:0061982	meiosis I cell cycle process	15/182	122/23328	4.01234e-14	7.35921e-13	5.57298e-13	Top2a/Plk1/Aurka/Cks2/Sgo1/Cdc25c/Rad51/Fbxo5/Sgo2a/Eme1/Trip13/Espl1/Cenps/Chtf18/Brip1	15
GO:0051382	kinetochore assembly	8/182	16/23328	1.43477e-13	2.59988e-12	1.96883e-12	Cenpe/Cenpa/Dlgap5/Cenph/Cenpn/Cenpw/Cenps/Cenpk	8
GO:0090307	mitotic spindle assembly	12/182	67/23328	1.45637e-13	2.60759e-12	1.97467e-12	Birc5/Aurkb/Plk1/Prc1/Tpx2/Racgap1/Kif11/Cdc20/Kif4/Nek2/Kif23/Kifc1	12
GO:0051302	regulation of cell division	16/182	160/23328	1.47907e-13	2.61708e-12	1.98186e-12	Aurkb/Plk1/Prc1/Racgap1/Aurka/Kif20b/Kif20a/Ect2/Aspm/Incenp/Kif23/Kif18b/E2f8/Kif14/Cit/E2f7	16
GO:0044839	cell cycle G2/M phase transition	15/182	134/23328	1.64304e-13	2.87341e-12	2.17597e-12	Cdk1/Birc5/Ccna2/Plk1/Ccnb1/Cenpf/Cdc25c/Foxm1/Fbxo5/Kif14/Lmnb1/Clspn/Mastl/Brca1/Cit	15
GO:0007127	meiosis I	14/182	117/23328	4.26865e-13	7.37937e-12	5.58824e-12	Top2a/Plk1/Aurka/Cks2/Sgo1/Rad51/Fbxo5/Sgo2a/Eme1/Trip13/Espl1/Cenps/Chtf18/Brip1	14
GO:0070192	chromosome organization involved in meiotic cell cycle	12/182	76/23328	7.08955e-13	1.21167e-11	9.1757e-12	Sgo1/Smc2/Ncaph/Incenp/Bub1b/Rad51/Ncapd2/Sgo2a/Smc4/Bub1/Trip13/Brip1	12
GO:1901989	positive regulation of cell cycle phase transition	13/182	102/23328	1.31612e-12	2.22409e-11	1.68426e-11	Cdk1/Birc5/Ube2c/Ccnb1/Cenpe/Cdc25c/Fam83d/Fbxo5/Lmnb1/Cdca5/Ezh2/Cdc45/Dbf4	13
GO:0010639	negative regulation of organelle organization	22/182	420/23328	2.1422e-12	3.57985e-11	2.71094e-11	Birc5/Top2a/Aurkb/Plk1/Stmn1/Ccnb1/Tpx2/Cenpe/Ckap2/Nek2/Ndc80/Bub1b/Kifc1/Pif1/Fbxo5/Mad2l1/Ttk/Bub1/Ccnf/Trip13/Spdl1/Brca1	22
GO:0006275	regulation of DNA replication	13/182	110/23328	3.53481e-12	5.84215e-11	4.42414e-11	Cdk1/Ccna2/Esco2/Fbxo5/E2f8/Chtf18/Pcna/Nucks1/Dscc1/Rfc5/Rfc4/Dbf4/E2f7	13
GO:0034502	protein localization to chromosome	12/182	88/23328	4.32812e-12	7.04879e-11	5.3379e-11	Cdk1/Aurkb/Plk1/Knl1/Esco2/Cenpa/Ndc80/Bub1b/Ttk/Cdca5/Spdl1/Ezh2	12
GO:0006323	DNA packaging	16/182	199/23328	4.35862e-12	7.04879e-11	5.3379e-11	Cdk1/Top2a/Nusap1/Ccnb1/Ncapg/Smc2/Ncaph/Incenp/Asf1b/Ncapd2/Cenpp/Smc4/Cdca5/Ncapg2/Hmgb1/Chaf1a	16
GO:0007076	mitotic chromosome condensation	7/182	14/23328	5.13517e-12	8.21626e-11	6.222e-11	Nusap1/Ncapg/Smc2/Ncaph/Ncapd2/Smc4/Cdca5	7
GO:0007143	female meiotic nuclear division	9/182	36/23328	6.89295e-12	1.07989e-10	8.17782e-11	Top2a/Plk1/Aurka/Ncaph/Fbxo5/Ttk/Sgo2a/Trip13/Mastl	9
GO:0033260	nuclear DNA replication	9/182	36/23328	6.89295e-12	1.07989e-10	8.17782e-11	Rad51/Mcm5/Lig1/Cdc45/Mcm3/Pcna/Mcm6/Mcm7/Dbf4	9
GO:0071459	protein localization to chromosome, centromeric region	8/182	24/23328	7.77432e-12	1.20542e-10	9.12839e-11	Cdk1/Aurkb/Knl1/Cenpa/Ndc80/Bub1b/Ttk/Spdl1	8
GO:0000724	double-strand break repair via homologous recombination	13/182	131/23328	3.35949e-11	5.15578e-10	3.90437e-10	Rad51/Parpbp/Fignl1/Mcm5/Aunip/Rad51ap1/Gins2/Brca1/Cdc45/Mcm3/Nucks1/Mcm6/Mcm7	13
GO:0000725	recombinational repair	13/182	132/23328	3.7014e-11	5.62313e-10	4.25828e-10	Rad51/Parpbp/Fignl1/Mcm5/Aunip/Rad51ap1/Gins2/Brca1/Cdc45/Mcm3/Nucks1/Mcm6/Mcm7	13
GO:1901992	positive regulation of mitotic cell cycle phase transition	11/182	88/23328	9.14235e-11	1.37501e-09	1.04127e-09	Cdk1/Birc5/Ube2c/Ccnb1/Cenpe/Cdc25c/Fbxo5/Lmnb1/Cdca5/Cdc45/Dbf4	11
GO:0090329	regulation of DNA-dependent DNA replication	9/182	48/23328	1.13317e-10	1.68742e-09	1.27785e-09	Fbxo5/E2f8/Chtf18/Pcna/Dscc1/Rfc5/Rfc4/Dbf4/E2f7	9
GO:0051052	regulation of DNA metabolic process	19/182	379/23328	1.56924e-10	2.31386e-09	1.75224e-09	Aurkb/Nek2/Ankle1/Rad51/Foxm1/Pif1/Parpbp/Fignl1/Aunip/Rad51ap1/Brca1/Hmgb1/Chtf18/Pcna/Dek/Nucks1/Dscc1/Rfc5/Rfc4	19
GO:0051653	spindle localization	9/182	50/23328	1.67035e-10	2.43903e-09	1.84703e-09	Plk1/Nusap1/Cenpa/Aspm/Ndc80/Spag5/Mad2l1/Spdl1/Sapcd2	9
GO:0000727	double-strand break repair via break-induced replication	6/182	12/23328	1.84522e-10	2.66848e-09	2.02078e-09	Mcm5/Gins2/Cdc45/Mcm3/Mcm6/Mcm7	6
GO:0007062	sister chromatid cohesion	9/182	56/23328	4.85209e-10	6.95004e-09	5.26312e-09	Cdc20/Esco2/Kif22/Sgo1/Bub1b/Sgo2a/Bub1/Cdca5/Dscc1	9
GO:0032506	cytokinetic process	8/182	39/23328	5.88621e-10	8.35175e-09	6.32461e-09	Aurkb/Racgap1/Anln/Kif20b/Cep55/Kif20a/Ect2/Kif23	8
GO:0070507	regulation of microtubule cytoskeleton organization	14/182	201/23328	6.67378e-10	9.38072e-09	7.10382e-09	Plk1/Stmn1/Tpx2/Kif11/Ckap2/Tacc3/Ska1/Nek2/Spag5/Kifc1/Ccnf/Kif18a/Ska3/Stil	14
GO:0071897	DNA biosynthetic process	13/182	169/23328	8.21154e-10	1.14353e-08	8.65973e-09	Aurkb/Pclaf/Tk1/Nek2/Pif1/Cdkn2d/Lig1/Pole/Chtf18/Pcna/Dscc1/Rfc5/Rfc4	13
GO:0051293	establishment of spindle localization	8/182	45/23328	1.98168e-09	2.73436e-08	2.07067e-08	Plk1/Nusap1/Cenpa/Ndc80/Spag5/Mad2l1/Spdl1/Sapcd2	8
GO:0007098	centrosome cycle	11/182	122/23328	3.1876e-09	4.35831e-08	3.30046e-08	Plk1/Kif11/Pclaf/Aurka/Sgo1/Nek2/Kifc1/Ccnf/Brca1/Stil/Haus4	11
GO:0034501	protein localization to kinetochore	6/182	18/23328	3.56577e-09	4.83145e-08	3.65876e-08	Cdk1/Aurkb/Knl1/Ndc80/Ttk/Spdl1	6
GO:1902749	regulation of cell cycle G2/M phase transition	10/182	97/23328	4.56061e-09	6.12425e-08	4.63777e-08	Cdk1/Plk1/Ccnb1/Cenpf/Cdc25c/Fbxo5/Kif14/Lmnb1/Clspn/Brca1	10
GO:0032467	positive regulation of cytokinesis	7/182	33/23328	5.64085e-09	7.50782e-08	5.68551e-08	Aurkb/Racgap1/Kif20b/Ect2/Kif23/Kif14/Cit	7
GO:1900262	regulation of DNA-directed DNA polymerase activity	5/182	10/23328	6.67917e-09	8.73519e-08	6.61497e-08	Chtf18/Pcna/Dscc1/Rfc5/Rfc4	5
GO:1900264	positive regulation of DNA-directed DNA polymerase activity	5/182	10/23328	6.67917e-09	8.73519e-08	6.61497e-08	Chtf18/Pcna/Dscc1/Rfc5/Rfc4	5
GO:0031023	microtubule organizing center organization	11/182	132/23328	7.34964e-09	9.52919e-08	7.21625e-08	Plk1/Kif11/Pclaf/Aurka/Sgo1/Nek2/Kifc1/Ccnf/Brca1/Stil/Haus4	11
GO:0000079	regulation of cyclin-dependent protein serine/threonine kinase activity	9/182	76/23328	7.9821e-09	1.02607e-07	7.77025e-08	Ccna2/Plk1/Ccnb1/Cks2/Ccnb2/Cks1b/Ccnf/Cdkn2d/Stil	9
GO:0040001	establishment of mitotic spindle localization	7/182	35/23328	8.7631e-09	1.11692e-07	8.45823e-08	Plk1/Nusap1/Cenpa/Ndc80/Mad2l1/Spdl1/Sapcd2	7
GO:0022616	DNA strand elongation	6/182	21/23328	1.02223e-08	1.29196e-07	9.78376e-08	Lig1/Mcm3/Pole/Pcna/Nucks1/Mcm7	6
GO:1904029	regulation of cyclin-dependent protein kinase activity	9/182	80/23328	1.26501e-08	1.58547e-07	1.20065e-07	Ccna2/Plk1/Ccnb1/Cks2/Ccnb2/Cks1b/Ccnf/Cdkn2d/Stil	9
GO:0051294	establishment of spindle orientation	7/182	37/23328	1.32413e-08	1.64587e-07	1.24638e-07	Plk1/Cenpa/Ndc80/Spag5/Mad2l1/Spdl1/Sapcd2	7
GO:0010389	regulation of G2/M transition of mitotic cell cycle	9/182	81/23328	1.41365e-08	1.74273e-07	1.31973e-07	Cdk1/Ccnb1/Cenpf/Cdc25c/Fbxo5/Kif14/Lmnb1/Clspn/Brca1	9
GO:0032886	regulation of microtubule-based process	14/182	258/23328	1.66055e-08	2.03047e-07	1.53763e-07	Plk1/Stmn1/Tpx2/Kif11/Ckap2/Tacc3/Ska1/Nek2/Spag5/Kifc1/Ccnf/Kif18a/Ska3/Stil	14
GO:1904666	regulation of ubiquitin protein ligase activity	6/182	23/23328	1.87717e-08	2.27682e-07	1.72419e-07	Plk1/Cdc20/Fbxo5/Mad2l1/Ube2s/Mastl	6
GO:2001020	regulation of response to DNA damage stimulus	13/182	222/23328	2.23365e-08	2.68752e-07	2.0352e-07	Ankle1/Rad51/Foxm1/Fbxo5/Parpbp/Fignl1/Aunip/Rad51ap1/Cdkn2d/Brca1/Hmgb1/Pcna/Dek	13
GO:0007292	female gamete generation	11/182	155/23328	3.93162e-08	4.69298e-07	3.55389e-07	Top2a/Plk1/Ccnb1/Aurka/Aspm/Ncaph/Fbxo5/Ttk/Sgo2a/Trip13/Mastl	11
GO:0051307	meiotic chromosome separation	6/182	26/23328	4.19886e-08	4.97251e-07	3.76558e-07	Top2a/Ncaph/Ttk/Eme1/Espl1/Cenps	6
GO:0006271	DNA strand elongation involved in DNA replication	5/182	14/23328	5.17339e-08	6.03161e-07	4.56761e-07	Lig1/Mcm3/Pole/Pcna/Mcm7	5
GO:0051315	attachment of mitotic spindle microtubules to kinetochore	5/182	14/23328	5.17339e-08	6.03161e-07	4.56761e-07	Aurkb/Cenpe/Kif2c/Nuf2/Ndc80	5
GO:0006282	regulation of DNA repair	10/182	128/23328	6.68036e-08	7.72866e-07	5.85275e-07	Rad51/Foxm1/Parpbp/Fignl1/Aunip/Rad51ap1/Brca1/Hmgb1/Pcna/Dek	10
GO:1902969	mitotic DNA replication	5/182	15/23328	7.71107e-08	8.85301e-07	6.7042e-07	Rad51/Lig1/Cdc45/Mcm3/Mcm6	5
GO:0007131	reciprocal meiotic recombination	7/182	49/23328	1.02102e-07	1.16335e-06	8.80978e-07	Top2a/Rad51/Eme1/Trip13/Cenps/Chtf18/Brip1	7
GO:0035825	homologous recombination	7/182	50/23328	1.17946e-07	1.33377e-06	1.01003e-06	Top2a/Rad51/Eme1/Trip13/Cenps/Chtf18/Brip1	7
GO:0000132	establishment of mitotic spindle orientation	6/182	31/23328	1.30003e-07	1.45914e-06	1.10497e-06	Plk1/Cenpa/Ndc80/Mad2l1/Spdl1/Sapcd2	6
GO:0007135	meiosis II	5/182	17/23328	1.56894e-07	1.73507e-06	1.31393e-06	Sgo1/Bub1b/Sgo2a/Bub1/Mastl	5
GO:0061983	meiosis II cell cycle process	5/182	17/23328	1.56894e-07	1.73507e-06	1.31393e-06	Sgo1/Bub1b/Sgo2a/Bub1/Mastl	5
GO:0051785	positive regulation of nuclear division	8/182	81/23328	2.32855e-07	2.55631e-06	1.93584e-06	Birc5/Ube2c/Aurkb/Nusap1/Cenpe/Fbxo5/Sgo2a/Cdca5	8
GO:0051445	regulation of meiotic cell cycle	7/182	58/23328	3.36876e-07	3.67146e-06	2.78032e-06	Cdc20/Cdc25c/Aspm/Fbxo5/Ttk/Sgo2a/Trip13	7
GO:0031109	microtubule polymerization or depolymerization	9/182	122/23328	5.02573e-07	5.43791e-06	4.11801e-06	Stmn1/Tpx2/Kif2c/Ckap2/Ska1/Kif18b/Fbxo5/Kif18a/Ska3	9
GO:0044843	cell cycle G1/S phase transition	11/182	201/23328	5.4745e-07	5.88117e-06	4.45369e-06	Ccna2/Iqgap3/Fam83d/Kif14/Cdkn2d/Tcf19/Ezh2/Cdc45/Pole/Dbf4/E2f7	11
GO:0032392	DNA geometric change	6/182	40/23328	6.39391e-07	6.77214e-06	5.1284e-06	Top2a/Rad51/Pif1/Hmgb1/Mcm6/Mcm7	6
GO:0045005	DNA-dependent DNA replication maintenance of fidelity	6/182	40/23328	6.39391e-07	6.77214e-06	5.1284e-06	Rad51/Eme1/Cenps/Pole/Pcna/Nucks1	6
GO:0022412	cellular process involved in reproduction in multicellular organism	16/182	468/23328	8.89188e-07	9.35202e-06	7.08208e-06	Top2a/Plk1/Ccnb1/Hmgb2/Aurka/Aspm/Ncaph/Fbxo5/Ttk/Sgo2a/Fignl1/Trip13/Mastl/Kif18a/Chtf18/Brip1	16
GO:0070601	centromeric sister chromatid cohesion	4/182	11/23328	1.13341e-06	1.18378e-05	8.96453e-06	Sgo1/Bub1b/Sgo2a/Bub1	4
GO:0010971	positive regulation of G2/M transition of mitotic cell cycle	5/182	27/23328	1.92135e-06	1.9929e-05	1.50918e-05	Cdk1/Ccnb1/Cdc25c/Fbxo5/Lmnb1	5
GO:2000573	positive regulation of DNA biosynthetic process	7/182	77/23328	2.37864e-06	2.45032e-05	1.85558e-05	Aurkb/Nek2/Chtf18/Pcna/Dscc1/Rfc5/Rfc4	7
GO:0009263	deoxyribonucleotide biosynthetic process	4/182	13/23328	2.42587e-06	2.48198e-05	1.87955e-05	Rrm2/Tyms/Rrm1/Dut	4
GO:0051438	regulation of ubiquitin-protein transferase activity	6/182	50/23328	2.48136e-06	2.52159e-05	1.90955e-05	Plk1/Cdc20/Fbxo5/Mad2l1/Ube2s/Mastl	6
GO:0051781	positive regulation of cell division	7/182	79/23328	2.82987e-06	2.85646e-05	2.16313e-05	Aurkb/Racgap1/Kif20b/Ect2/Kif23/Kif14/Cit	7
GO:1902751	positive regulation of cell cycle G2/M phase transition	5/182	30/23328	3.32787e-06	3.33675e-05	2.52685e-05	Cdk1/Ccnb1/Cdc25c/Fbxo5/Lmnb1	5
GO:2000779	regulation of double-strand break repair	7/182	82/23328	3.63916e-06	3.6247e-05	2.74491e-05	Rad51/Foxm1/Parpbp/Fignl1/Aunip/Rad51ap1/Dek	7
GO:0007019	microtubule depolymerization	6/182	54/23328	3.93009e-06	3.88872e-05	2.94484e-05	Stmn1/Tpx2/Kif2c/Ckap2/Kif18b/Kif18a	6
GO:2000278	regulation of DNA biosynthetic process	8/182	119/23328	4.41415e-06	4.33913e-05	3.28593e-05	Aurkb/Nek2/Pif1/Chtf18/Pcna/Dscc1/Rfc5/Rfc4	8
GO:0045144	meiotic sister chromatid segregation	4/182	15/23328	4.57495e-06	4.43918e-05	3.3617e-05	Sgo1/Bub1b/Sgo2a/Bub1	4
GO:0051177	meiotic sister chromatid cohesion	4/182	15/23328	4.57495e-06	4.43918e-05	3.3617e-05	Sgo1/Bub1b/Sgo2a/Bub1	4
GO:0006270	DNA replication initiation	5/182	32/23328	4.64357e-06	4.44836e-05	3.36865e-05	Mcm5/Cdc45/Mcm3/Mcm6/Mcm7	5
GO:0031297	replication fork processing	5/182	32/23328	4.64357e-06	4.44836e-05	3.36865e-05	Rad51/Eme1/Cenps/Pcna/Nucks1	5
GO:0072698	protein localization to microtubule cytoskeleton	6/182	57/23328	5.416e-06	5.15549e-05	3.90414e-05	Aurka/Kif20b/Fam83d/Spag5/Ttk/Stil	6
GO:0000212	meiotic spindle organization	4/182	16/23328	6.06278e-06	5.69902e-05	4.31574e-05	Aurka/Aspm/Fbxo5/Espl1	4
GO:0090231	regulation of spindle checkpoint	4/182	16/23328	6.06278e-06	5.69902e-05	4.31574e-05	Ccnb1/Aurka/Ndc80/Mad2l1	4
GO:0032508	DNA duplex unwinding	5/182	34/23328	6.33579e-06	5.91865e-05	4.48207e-05	Top2a/Rad51/Pif1/Mcm6/Mcm7	5
GO:0044380	protein localization to cytoskeleton	6/182	61/23328	8.07593e-06	7.49765e-05	5.67781e-05	Aurka/Kif20b/Fam83d/Spag5/Ttk/Stil	6
GO:0051054	positive regulation of DNA metabolic process	10/182	217/23328	8.38271e-06	7.73472e-05	5.85734e-05	Aurkb/Nek2/Rad51/Foxm1/Brca1/Chtf18/Pcna/Dscc1/Rfc5/Rfc4	10
GO:0040020	regulation of meiotic nuclear division	5/182	37/23328	9.73893e-06	8.93131e-05	6.76349e-05	Cdc20/Fbxo5/Ttk/Sgo2a/Trip13	5
GO:0007018	microtubule-based movement	13/182	385/23328	1.11155e-05	0.000100967	7.646e-05	Kif11/Cenpe/Kif22/Kif2c/Kif4/Kif20b/Kif20a/Kif23/Kif18b/Kifc1/Kif14/Kif18a/Kif15	13
GO:0006284	base-excision repair	5/182	38/23328	1.11439e-05	0.000100967	7.646e-05	Neil3/Lig1/Pole/Hmgb1/Pcna	5
GO:0045840	positive regulation of mitotic nuclear division	6/182	65/23328	1.17076e-05	0.000105438	7.98463e-05	Birc5/Ube2c/Aurkb/Nusap1/Cenpe/Cdca5	6
GO:0045143	homologous chromosome segregation	6/182	67/23328	1.39638e-05	0.000125009	9.46669e-05	Plk1/Sgo1/Sgo2a/Trip13/Espl1/Brip1	6
GO:0000082	G1/S transition of mitotic cell cycle	9/182	183/23328	1.42522e-05	0.000126836	9.605e-05	Iqgap3/Kif14/Cdkn2d/Tcf19/Ezh2/Cdc45/Pole/Dbf4/E2f7	9
GO:0030010	establishment of cell polarity	8/182	143/23328	1.70639e-05	0.000150966	0.000114323	Plk1/Cenpa/Kif20b/Ndc80/Spag5/Mad2l1/Spdl1/Sapcd2	8
GO:0071478	cellular response to radiation	8/182	153/23328	2.77964e-05	0.000244478	0.000185138	Aurkb/Pbk/Ect2/Rad51/Fignl1/Rad51ap1/Pcna/Nucks1	8
GO:0045740	positive regulation of DNA replication	5/182	46/23328	2.8935e-05	0.000253013	0.000191601	Cdk1/E2f8/Pcna/Dbf4/E2f7	5
GO:0007140	male meiotic nuclear division	5/182	50/23328	4.36109e-05	0.000379138	0.000287113	Sgo2a/Fignl1/Trip13/Kif18a/Chtf18	5
GO:0007064	mitotic sister chromatid cohesion	4/182	26/23328	4.68537e-05	0.000404988	0.000306689	Cdc20/Sgo1/Cdca5/Dscc1	4
GO:0051443	positive regulation of ubiquitin-protein transferase activity	4/182	27/23328	5.4668e-05	0.000469833	0.000355794	Plk1/Cdc20/Ube2s/Mastl	4
GO:0010458	exit from mitosis	4/182	28/23328	6.3392e-05	0.000538653	0.00040791	Birc5/Ube2c/Ube2s/Cdca5	4
GO:0071168	protein localization to chromatin	4/182	28/23328	6.3392e-05	0.000538653	0.00040791	Plk1/Esco2/Cdca5/Ezh2	4
GO:0007163	establishment or maintenance of cell polarity	9/182	223/23328	6.71117e-05	0.000567056	0.00042942	Plk1/Kif2c/Cenpa/Kif20b/Ndc80/Spag5/Mad2l1/Spdl1/Sapcd2	9
GO:0006266	DNA ligation	3/182	11/23328	7.36037e-05	0.000618436	0.000468328	Top2a/Rad51/Lig1	3
GO:0009262	deoxyribonucleotide metabolic process	4/182	30/23328	8.38205e-05	0.000700367	0.000530373	Rrm2/Tyms/Rrm1/Dut	4
GO:1902806	regulation of cell cycle G1/S phase transition	7/182	134/23328	8.9428e-05	0.000743092	0.000562728	Fam83d/Kif14/Cdkn2d/Ezh2/Cdc45/Dbf4/E2f7	7
GO:0000731	DNA synthesis involved in DNA repair	4/182	31/23328	9.56543e-05	0.000790462	0.0005986	Pclaf/Cdkn2d/Pole/Pcna	4
GO:0007100	mitotic centrosome separation	3/182	12/23328	9.7575e-05	0.00079757	0.000603983	Kif11/Aurka/Nek2	3
GO:2000105	positive regulation of DNA-dependent DNA replication	3/182	12/23328	9.7575e-05	0.00079757	0.000603983	E2f8/Dbf4/E2f7	3
GO:0046605	regulation of centrosome cycle	5/182	60/23328	0.000105555	0.000858137	0.000649849	Kif11/Nek2/Kifc1/Ccnf/Stil	5
GO:0001556	oocyte maturation	4/182	32/23328	0.000108656	0.000878593	0.00066534	Ccnb1/Aurka/Fbxo5/Trip13	4
GO:0051642	centrosome localization	4/182	33/23328	0.000122893	0.000983141	0.000744512	Aurka/Dlgap5/Aspm/Mad2l1	4
GO:0051984	positive regulation of chromosome segregation	4/182	33/23328	0.000122893	0.000983141	0.000744512	Aurkb/Ccnb1/Cenpe/Sgo2a	4
GO:0051299	centrosome separation	3/182	13/23328	0.00012612	0.00100362	0.00076002	Kif11/Aurka/Nek2	3
GO:0071479	cellular response to ionizing radiation	5/182	63/23328	0.000133308	0.00105524	0.000799111	Ect2/Rad51/Fignl1/Rad51ap1/Nucks1	5
GO:0061842	microtubule organizing center localization	4/182	34/23328	0.000138434	0.0010844	0.000821191	Aurka/Dlgap5/Aspm/Mad2l1	4
GO:1901976	regulation of cell cycle checkpoint	4/182	34/23328	0.000138434	0.0010844	0.000821191	Ccnb1/Aurka/Ndc80/Mad2l1	4
GO:2000241	regulation of reproductive process	8/182	195/23328	0.000152785	0.00119061	0.000901624	Cdc20/Aurka/Cdc25c/Aspm/Fbxo5/Ttk/Sgo2a/Trip13	8
GO:0045835	negative regulation of meiotic nuclear division	3/182	14/23328	0.000159595	0.00121228	0.000918035	Fbxo5/Ttk/Trip13	3
GO:0046606	negative regulation of centrosome cycle	3/182	14/23328	0.000159595	0.00121228	0.000918035	Nek2/Kifc1/Ccnf	3
GO:0051782	negative regulation of cell division	3/182	14/23328	0.000159595	0.00121228	0.000918035	Aspm/E2f8/E2f7	3
GO:0090266	regulation of mitotic cell cycle spindle assembly checkpoint	3/182	14/23328	0.000159595	0.00121228	0.000918035	Ccnb1/Ndc80/Mad2l1	3
GO:1903504	regulation of mitotic spindle checkpoint	3/182	14/23328	0.000159595	0.00121228	0.000918035	Ccnb1/Ndc80/Mad2l1	3
GO:0031572	G2 DNA damage checkpoint	4/182	36/23328	0.000173707	0.00131284	0.000994188	Cdk1/Plk1/Clspn/Brca1	4
GO:0071900	regulation of protein serine/threonine kinase activity	12/182	442/23328	0.000193526	0.00144132	0.00109148	Ccna2/Plk1/Ccnb1/Cks2/Iqgap3/Ccnb2/Incenp/Cks1b/Ccnf/Cdkn2d/Ezh2/Stil	12
GO:0016572	histone phosphorylation	4/182	37/23328	0.000193582	0.00144132	0.00109148	Ccna2/Aurkb/Ccnb1/Incenp	4
GO:0030866	cortical actin cytoskeleton organization	4/182	37/23328	0.000193582	0.00144132	0.00109148	Racgap1/Anln/Ect2/Kif23	4
GO:0006268	DNA unwinding involved in DNA replication	3/182	15/23328	0.000198351	0.00146955	0.00111286	Rad51/Mcm6/Mcm7	3
GO:0090224	regulation of spindle organization	4/182	39/23328	0.00023817	0.00175592	0.00132972	Plk1/Tpx2/Tacc3/Spag5	4
GO:0031570	DNA integrity checkpoint	6/182	113/23328	0.000262987	0.00192942	0.00146111	Cdk1/Top2a/Plk1/Eme1/Clspn/Brca1	6
GO:0000712	resolution of meiotic recombination intermediates	3/182	17/23328	0.000293049	0.00211897	0.00160465	Top2a/Eme1/Cenps	3
GO:0007096	regulation of exit from mitosis	3/182	17/23328	0.000293049	0.00211897	0.00160465	Birc5/Ube2c/Cdca5	3
GO:0031145	anaphase-promoting complex-dependent catabolic process	3/182	17/23328	0.000293049	0.00211897	0.00160465	Ube2c/Cdc20/Ube2s	3
GO:0009314	response to radiation	11/182	401/23328	0.000327729	0.0023584	0.00178596	Aurkb/Pbk/Pclaf/Ect2/Rad51/Fignl1/Rad51ap1/Cdkn2d/Brca1/Pcna/Nucks1	11
GO:0051261	protein depolymerization	6/182	123/23328	0.000414851	0.00297113	0.00224997	Stmn1/Tpx2/Kif2c/Ckap2/Kif18b/Kif18a	6
GO:0010212	response to ionizing radiation	6/182	125/23328	0.000452097	0.00321279	0.00243298	Ect2/Rad51/Fignl1/Rad51ap1/Brca1/Nucks1	6
GO:0010569	regulation of double-strand break repair via homologous recombination	4/182	46/23328	0.000452867	0.00321279	0.00243298	Rad51/Parpbp/Fignl1/Rad51ap1	4
GO:0001889	liver development	6/182	126/23328	0.000471671	0.00333049	0.00252211	Mki67/Aurka/Foxm1/E2f8/Ezh2/E2f7	6
GO:0051447	negative regulation of meiotic cell cycle	3/182	20/23328	0.000482898	0.00339382	0.00257007	Fbxo5/Ttk/Trip13	3
GO:0061008	hepaticobiliary system development	6/182	129/23328	0.00053438	0.00373818	0.00283084	Mki67/Aurka/Foxm1/E2f8/Ezh2/E2f7	6
GO:1902808	positive regulation of cell cycle G1/S phase transition	4/182	49/23328	0.000577394	0.00402037	0.00304454	Fam83d/Ezh2/Cdc45/Dbf4	4
GO:0007063	regulation of sister chromatid cohesion	3/182	22/23328	0.000644895	0.00446968	0.0033848	Sgo2a/Bub1/Cdca5	3
GO:0045860	positive regulation of protein kinase activity	11/182	440/23328	0.000709505	0.00489494	0.00370683	Tpx2/Cenpe/Cks2/Iqgap3/Ect2/Incenp/Cks1b/Kif14/Clspn/Ezh2/Stil	11
GO:0042307	positive regulation of protein import into nucleus	4/182	52/23328	0.000724476	0.0049754	0.00376776	Cdk1/Ect2/Ran/Brca1	4
GO:1902410	mitotic cytokinetic process	3/182	23/23328	0.000737389	0.00503537	0.00381318	Kif20b/Cep55/Kif20a	3
GO:0031110	regulation of microtubule polymerization or depolymerization	5/182	91/23328	0.000739905	0.00503537	0.00381318	Stmn1/Tpx2/Ckap2/Ska1/Ska3	5
GO:0061351	neural precursor cell proliferation	7/182	191/23328	0.000774057	0.00524406	0.00397122	Racgap1/Melk/Tacc3/Aspm/Shcbp1/Cip2a/Kif14	7
GO:0048599	oocyte development	4/182	53/23328	0.000778886	0.00525311	0.00397807	Ccnb1/Aurka/Fbxo5/Trip13	4
GO:2001252	positive regulation of chromosome organization	7/182	192/23328	0.000798149	0.005359	0.00405826	Aurkb/Ccnb1/Cenpe/Nek2/Sgo2a/Brca1/Phf19	7
GO:0022403	cell cycle phase	3/182	24/23328	0.000837915	0.00560099	0.00424151	Cdc20/Ttk/Dek	3
GO:1902750	negative regulation of cell cycle G2/M phase transition	4/182	55/23328	0.000896255	0.00596445	0.00451676	Cdk1/Plk1/Clspn/Brca1	4
GO:0006301	postreplication repair	3/182	25/23328	0.000946737	0.00627265	0.00475015	Pclaf/Brca1/Pcna	3
GO:0043624	cellular protein complex disassembly	6/182	144/23328	0.000951109	0.00627398	0.00475116	Stmn1/Tpx2/Kif2c/Ckap2/Kif18b/Kif18a	6
GO:0006289	nucleotide-excision repair	4/182	56/23328	0.000959373	0.00630086	0.00477151	Neil3/Pole/Hmgb1/Brip1	4
GO:0009994	oocyte differentiation	4/182	57/23328	0.00102556	0.00670624	0.00507849	Ccnb1/Aurka/Fbxo5/Trip13	4
GO:0031100	animal organ regeneration	3/182	26/23328	0.00106411	0.00692825	0.00524662	Cdk1/Aurka/Ezh2	3
GO:1904591	positive regulation of protein import	4/182	58/23328	0.00109488	0.00709784	0.00537504	Cdk1/Ect2/Ran/Brca1	4
GO:0031396	regulation of protein ubiquitination	7/182	206/23328	0.00120204	0.00775906	0.00587577	Plk1/Cdc20/Fbxo5/Mad2l1/Ube2s/Mastl/Brca1	7
GO:0018105	peptidyl-serine phosphorylation	9/182	331/23328	0.00121093	0.00778308	0.00589396	Cdk1/Aurkb/Pbk/Plk1/Ccnb1/Aurka/Ttk/Clspn/Mastl	9
GO:0048477	oogenesis	5/182	103/23328	0.00129214	0.00826967	0.00626245	Ccnb1/Aurka/Aspm/Fbxo5/Trip13	5
GO:0045737	positive regulation of cyclin-dependent protein serine/threonine kinase activity	3/182	28/23328	0.00132552	0.0083764	0.00634327	Cks2/Cks1b/Stil	3
GO:0051446	positive regulation of meiotic cell cycle	3/182	28/23328	0.00132552	0.0083764	0.00634327	Cdc25c/Fbxo5/Sgo2a	3
GO:0070979	protein K11-linked ubiquitination	3/182	28/23328	0.00132552	0.0083764	0.00634327	Ube2c/Ube2s/Ube2t	3
GO:0030865	cortical cytoskeleton organization	4/182	62/23328	0.00140519	0.0088208	0.00667981	Racgap1/Anln/Ect2/Kif23	4
GO:0000077	DNA damage checkpoint	5/182	105/23328	0.00140757	0.0088208	0.00667981	Cdk1/Plk1/Eme1/Clspn/Brca1	5
GO:0000018	regulation of DNA recombination	5/182	107/23328	0.00153044	0.00955098	0.00723275	Ankle1/Rad51/Parpbp/Fignl1/Rad51ap1	5
GO:0044774	mitotic DNA integrity checkpoint	4/182	65/23328	0.00167481	0.0104088	0.00788234	Cdk1/Top2a/Eme1/Clspn	4
GO:0036297	interstrand cross-link repair	3/182	31/23328	0.00178781	0.01102	0.00834519	Rad51/Rad51ap1/Nucks1	3
GO:1904031	positive regulation of cyclin-dependent protein kinase activity	3/182	31/23328	0.00178781	0.01102	0.00834519	Cks2/Cks1b/Stil	3
GO:0051298	centrosome duplication	4/182	67/23328	0.00187331	0.0114998	0.00870859	Kifc1/Ccnf/Brca1/Stil	4
GO:0018209	peptidyl-serine modification	9/182	357/23328	0.00203076	0.0124157	0.00940215	Cdk1/Aurkb/Pbk/Plk1/Ccnb1/Aurka/Ttk/Clspn/Mastl	9
GO:0031398	positive regulation of protein ubiquitination	5/182	115/23328	0.00210194	0.0127988	0.00969228	Plk1/Cdc20/Ube2s/Mastl/Brca1	5
GO:0044818	mitotic G2/M transition checkpoint	3/182	33/23328	0.00214538	0.0130107	0.00985273	Cdk1/Clspn/Brca1	3
GO:2000045	regulation of G1/S transition of mitotic cell cycle	5/182	116/23328	0.00218297	0.0131855	0.00998509	Kif14/Ezh2/Cdc45/Dbf4/E2f7	5
GO:0071214	cellular response to abiotic stimulus	8/182	294/23328	0.00223822	0.0134115	0.0101563	Aurkb/Pbk/Ect2/Rad51/Fignl1/Rad51ap1/Pcna/Nucks1	8
GO:0104004	cellular response to environmental stimulus	8/182	294/23328	0.00223822	0.0134115	0.0101563	Aurkb/Pbk/Ect2/Rad51/Fignl1/Rad51ap1/Pcna/Nucks1	8
GO:0051494	negative regulation of cytoskeleton organization	6/182	171/23328	0.00228327	0.0136271	0.0103195	Stmn1/Tpx2/Ckap2/Nek2/Kifc1/Ccnf	6
GO:0018107	peptidyl-threonine phosphorylation	5/182	118/23328	0.00235184	0.0139809	0.0105874	Cdk1/Pbk/Plk1/Ttk/Cit	5
GO:0060236	regulation of mitotic spindle organization	3/182	35/23328	0.00254438	0.0150659	0.0114091	Plk1/Tpx2/Tacc3	3
GO:0006348	chromatin silencing at telomere	2/182	10/23328	0.00261424	0.0152396	0.0115406	Ezh2/Cdc45	2
GO:0009265	2'-deoxyribonucleotide biosynthetic process	2/182	10/23328	0.00261424	0.0152396	0.0115406	Tyms/Dut	2
GO:0046385	deoxyribose phosphate biosynthetic process	2/182	10/23328	0.00261424	0.0152396	0.0115406	Tyms/Dut	2
GO:1904667	negative regulation of ubiquitin protein ligase activity	2/182	10/23328	0.00261424	0.0152396	0.0115406	Fbxo5/Mad2l1	2
GO:0010833	telomere maintenance via telomere lengthening	4/182	74/23328	0.00269596	0.0155353	0.0117646	Aurkb/Nek2/Rad51/Pif1	4
GO:0046824	positive regulation of nucleocytoplasmic transport	4/182	74/23328	0.00269596	0.0155353	0.0117646	Cdk1/Ect2/Ran/Brca1	4
GO:2001021	negative regulation of response to DNA damage stimulus	4/182	74/23328	0.00269596	0.0155353	0.0117646	Fbxo5/Parpbp/Aunip/Cdkn2d	4
GO:0071539	protein localization to centrosome	3/182	36/23328	0.00275989	0.015843	0.0119976	Aurka/Spag5/Stil	3
GO:0000723	telomere maintenance	5/182	123/23328	0.00281538	0.0161001	0.0121923	Aurkb/Nek2/Rad51/Pif1/Pcna	5
GO:0042306	regulation of protein import into nucleus	4/182	75/23328	0.00283074	0.0161266	0.0122124	Cdk1/Ect2/Ran/Brca1	4
GO:1903320	regulation of protein modification by small protein conjugation or removal	7/182	240/23328	0.00285232	0.0161883	0.012259	Plk1/Cdc20/Fbxo5/Mad2l1/Ube2s/Mastl/Brca1	7
GO:0032200	telomere organization	5/182	125/23328	0.00301811	0.0170648	0.0129228	Aurkb/Nek2/Rad51/Pif1/Pcna	5
GO:0046822	regulation of nucleocytoplasmic transport	5/182	126/23328	0.00312334	0.0175936	0.0133233	Cdk1/Ect2/Ran/Brca1/Rangap1	5
GO:0009219	pyrimidine deoxyribonucleotide metabolic process	2/182	11/23328	0.00317882	0.0177072	0.0134093	Tyms/Dut	2
GO:1901857	positive regulation of cellular respiration	2/182	11/23328	0.00317882	0.0177072	0.0134093	Cdk1/Ccnb1	2
GO:1903867	extraembryonic membrane development	2/182	11/23328	0.00317882	0.0177072	0.0134093	E2f8/E2f7	2
GO:1905508	protein localization to microtubule organizing center	3/182	38/23328	0.00322387	0.0178665	0.0135299	Aurka/Spag5/Stil	3
GO:0018210	peptidyl-threonine modification	5/182	127/23328	0.00323118	0.0178665	0.0135299	Cdk1/Pbk/Plk1/Ttk/Cit	5
GO:0022411	cellular component disassembly	9/182	383/23328	0.00324383	0.0178708	0.0135332	Cdk1/Top2a/Plk1/Stmn1/Tpx2/Kif2c/Ckap2/Kif18b/Kif18a	9
GO:0032388	positive regulation of intracellular transport	6/182	184/23328	0.0032834	0.0180227	0.0136482	Cdk1/Kif20b/Ect2/Spag5/Ran/Brca1	6
GO:0051098	regulation of binding	9/182	390/23328	0.00365248	0.0199757	0.0151272	Aurkb/Plk1/Stmn1/Hmgb2/Aurka/Nek2/Cdca5/Ran/Nucks1	9
GO:1904589	regulation of protein import	4/182	81/23328	0.00373737	0.020366	0.0154227	Cdk1/Ect2/Ran/Brca1	4
GO:0072697	protein localization to cell cortex	2/182	12/23328	0.00379507	0.0205316	0.0155482	Plk1/Sapcd2	2
GO:0097421	liver regeneration	2/182	12/23328	0.00379507	0.0205316	0.0155482	Aurka/Ezh2	2
GO:0007050	cell cycle arrest	5/182	137/23328	0.00446185	0.0236306	0.0178949	Cdkn3/Foxm1/Prr11/Cdkn2d/Brca1	5
GO:0010457	centriole-centriole cohesion	2/182	13/23328	0.00446215	0.0236306	0.0178949	Sgo1/Nek2	2
GO:0010826	negative regulation of centrosome duplication	2/182	13/23328	0.00446215	0.0236306	0.0178949	Kifc1/Ccnf	2
GO:0034086	maintenance of sister chromatid cohesion	2/182	13/23328	0.00446215	0.0236306	0.0178949	Sgo2a/Dscc1	2
GO:0072425	signal transduction involved in G2 DNA damage checkpoint	2/182	13/23328	0.00446215	0.0236306	0.0178949	Plk1/Brca1	2
GO:1903862	positive regulation of oxidative phosphorylation	2/182	13/23328	0.00446215	0.0236306	0.0178949	Cdk1/Ccnb1	2
GO:0009411	response to UV	5/182	138/23328	0.00460094	0.0242801	0.0183868	Aurkb/Pbk/Pclaf/Cdkn2d/Pcna	5
GO:1903322	positive regulation of protein modification by small protein conjugation or removal	5/182	139/23328	0.0047431	0.0249427	0.0188886	Plk1/Cdc20/Ube2s/Mastl/Brca1	5
GO:0010972	negative regulation of G2/M transition of mitotic cell cycle	3/182	44/23328	0.00489129	0.0256324	0.0194109	Cdk1/Clspn/Brca1	3
GO:1900182	positive regulation of protein localization to nucleus	4/182	88/23328	0.00502255	0.0262288	0.0198626	Cdk1/Ect2/Ran/Brca1	4
GO:0051290	protein heterotetramerization	2/182	14/23328	0.00517925	0.0268606	0.020341	Rrm2/Rrm1	2
GO:0070365	hepatocyte differentiation	2/182	14/23328	0.00517925	0.0268606	0.020341	E2f8/E2f7	2
GO:0010824	regulation of centrosome duplication	3/182	45/23328	0.00521096	0.0269249	0.0203896	Kifc1/Ccnf/Stil	3
GO:0042770	signal transduction in response to DNA damage	4/182	89/23328	0.00522743	0.0269249	0.0203896	Plk1/Foxm1/Brca1/E2f7	4
GO:0090316	positive regulation of intracellular protein transport	5/182	144/23328	0.00550098	0.0282371	0.0213834	Cdk1/Kif20b/Ect2/Ran/Brca1	5
GO:0031032	actomyosin structure organization	6/182	207/23328	0.00580589	0.0297009	0.0224918	Stmn1/Racgap1/Anln/Ect2/Kif23/Cit	6
GO:0031111	negative regulation of microtubule polymerization or depolymerization	3/182	48/23328	0.00624422	0.0316206	0.0239456	Stmn1/Tpx2/Ckap2	3
GO:0044848	biological phase	3/182	48/23328	0.00624422	0.0316206	0.0239456	Cdc20/Ttk/Dek	3
GO:0051972	regulation of telomerase activity	3/182	48/23328	0.00624422	0.0316206	0.0239456	Aurkb/Nek2/Pif1	3
GO:0032984	protein-containing complex disassembly	6/182	214/23328	0.00679718	0.0343046	0.0259782	Stmn1/Tpx2/Kif2c/Ckap2/Kif18b/Kif18a	6
GO:2000243	positive regulation of reproductive process	4/182	96/23328	0.00681987	0.0343046	0.0259782	Aurka/Cdc25c/Fbxo5/Sgo2a	4
GO:0032210	regulation of telomere maintenance via telomerase	3/182	50/23328	0.00699614	0.035074	0.0265608	Aurkb/Nek2/Pif1	3
GO:0072527	pyrimidine-containing compound metabolic process	3/182	51/23328	0.00739134	0.0369322	0.0279679	Tk1/Tyms/Dut	3
GO:0019985	translesion synthesis	2/182	17/23328	0.00762252	0.0375878	0.0284644	Pclaf/Pcna	2
GO:0045836	positive regulation of meiotic nuclear division	2/182	17/23328	0.00762252	0.0375878	0.0284644	Fbxo5/Sgo2a	2
GO:0061952	midbody abscission	2/182	17/23328	0.00762252	0.0375878	0.0284644	Cep55/Kif20a	2
GO:1904355	positive regulation of telomere capping	2/182	17/23328	0.00762252	0.0375878	0.0284644	Aurkb/Nek2	2
GO:0034504	protein localization to nucleus	7/182	293/23328	0.00832863	0.0409355	0.0309996	Cdk1/Plk1/Ect2/Ran/Brca1/Rangap1/Kpna2	7
GO:0051444	negative regulation of ubiquitin-protein transferase activity	2/182	18/23328	0.00853163	0.0417966	0.0316517	Fbxo5/Mad2l1	2
GO:0060707	trophoblast giant cell differentiation	2/182	19/23328	0.00948678	0.046325	0.035081	E2f8/E2f7	2
GO:0006606	protein import into nucleus	5/182	165/23328	0.00962799	0.0468625	0.0354879	Cdk1/Ect2/Ran/Brca1/Kpna2	5
GO:0033157	regulation of intracellular protein transport	6/182	232/23328	0.00990312	0.0480461	0.0363843	Cdk1/Kif20b/Ect2/Ran/Brca1/Rangap1	6

## Sheet: Proliferating_wikipathway_enric
ID	Description	GeneRatio	BgRatio	pvalue	p.adjust	qvalue	geneID	Count
WP150	DNA Replication	10/38	41/4611	3.76229e-13	1.16631e-11	1.02968e-11	17218/12544/17215/18973/18538/17219/17220/72151/106344/27214	10
WP413	G1 to S cell cycle control	10/38	61/4611	2.70657e-11	4.19518e-10	3.70372e-10	12534/17218/12581/12544/17215/18973/268930/18538/17219/17220	10
WP2902	p53 signaling	5/38	67/4611	0.000192925	0.00199356	0.00176002	12534/268697/12442/20135/29870	5

[truncated: 17 more sheets: Stem-like_tumour_KEGG_enrichmen, Stem-like_tumour_GO_enrichment, Stem-like_tumour_wikipathway_en, Immune_activation_inf_KEGG_enri, Immune_activation_inf_GO_enrich, Immune_activation_inf_wikipathw, Activated_Club_KEGG_enrichment, Activated_Club_GO_enrichment, AT1-like_tumour_KEGG_enrichment, AT1-like_tumour_GO_enrichment, AT1-like_tumour_wikipathway_enr, Normal_AT2_KEGG_enrichment, Normal_AT2_GO_enrichment, Normal_AT2_wikipathway_enrichme, Regeneration-like_tumour_KEGG_e, Regeneration-like_tumour_GO_enr, Regeneration-like_tumour_wikipa]
