# Supplementary material for: Club cells employ regeneration mechanisms during lung tumorigenesis
Source: Nat Commun. 2022 Aug 5;13:4557. doi: 10.1038/s41467-022-32052-2 (PMC9356049; doi:10.1038/s41467-022-32052-2)
Supplement: Supplementary file 8 — Supplementary Data 5 [file 41467_2022_32052_MOESM8_ESM.xlsx]

## Sheet: Sheet1
Sample Name	Conversion rate	Global covergage	Global methylation
MsCCSP_control02	0.991634	3.82016	0.682238
MsCCSP_control03	0.992002	5.28337	0.677018
MsCCSP_control04	0.994663	9.47788	0.67112
MsCCSP_control06	0.988605	3.36065	0.640668
MsCCSP_control07	0.98782	3.2922	0.632896
MsCCSP_tumor01	0.992188	4.05066	0.617811
MsCCSP_tumor02	0.99408	8.7318	0.624883
MsCCSP_tumor03	0.992647	7.27837	0.59878
MsCCSP_tumor04	0.993209	7.909	0.639447
MsHOPX_control01	0.991084	7.83419	0.68652
MsHOPX_control02	0.991241	7.6181	0.656203
MsHOPX_control03	0.989851	6.96902	0.646942
MsHOPX_control04	0.990886	7.6181	0.656203
MsHOPX_control05	0.988833	6.96902	0.646942
MsHOPX_tumor01	0.993847	9.43242	0.625492
MsHOPX_tumor02	0.989601	7.71183	0.654845
MsSPC_control01	0.993154	6.37405	0.685976
MsSPC_control02	0.992599	7.90949	0.683804
MsSPC_control03	0.993303	7.12032	0.680366
MsSPC_control04	0.990421	5.73219	0.650592
MsSPC_control05	0.989959	5.21441	0.652106
MsSPC_control06	0.992517	4.64684	0.659797
MsSPC_tumor01	0.99399	7.24047	0.670507
MsSPC_tumor02	0.99345	9.59139	0.641918
MsSPC_tumor03	0.992728	5.5108	0.598417
MsSPC_tumor04	0.992702	6.52333	0.614493
