# Supplementary material for: Club cells employ regeneration mechanisms during lung tumorigenesis
Source: Nat Commun. 2022 Aug 5;13:4557. doi: 10.1038/s41467-022-32052-2 (PMC9356049; doi:10.1038/s41467-022-32052-2)
Supplement: Supplementary file 9 — Source Data [file 41467_2022_32052_MOESM9_ESM.xlsx]

## Sheet: Fig 2d
Mouse ID	Sgb1a1	Sftpc	Hopx	Foxj1
GCRC21	46.0317
GCRC79	37.037
GCRC31	48.7805
GCRS39		6.25
GCRS145		13.6364
GCRS125		19.3548
GCRS101		27.5
GCRS12		0
GCRS40		5
CRH83			18.1818
GCRH417			36.8421
GCRH419			2.85714
GCRF17				0
GCRF102				0
GCRF111				0
GCRF119				0

## Sheet: Fig 6e
	LTF 2 weeks				LTF 6 weeks				LTF endpoint
Mouse iD	Ad-Cas9	Ad-EA		Mouse iD	Ad-Cas9	Ad-EA		Mouse iD	Ad-Cas9	Ad-EA
KL190		0		FVB 20311	0			LFP58		0
		0			0					20.4032
		0			0					0
		0			0					0
		0			0					0
		0			0					0
		0			0					0
		0			0					0
		0		FVB 20313	0					0
		0			0					0
		0			0					0
		0			0					0
		0			0					0
		0			0					0
		0			0					0
		0			0					0
		0			0					0
		0			0					0
		0			0					0
		0			0			CPF25702		0
		0			0					0
		0			0					0
		0			0					0
		0			0					0
		0			0					0
		0			0					22.3683
		0			0					0
		0			0					44.679
		41.5367			0					0
		0			0					477.203
		0			0					0
		0			0					0
		0			0					0
		0			0					20.778
		0		FVB 19438		0				0
		0				0				0
		0				0				0
		0				0				0
		0				55.6395				0
		0				0				0
		0				0				0
		38.539				0				0
		0				0				74.1459
		0				0				0
		0				11.3469				0
		0				0				0
		0				0				0
		0				0				22.5695
		0				0				0
		0				0				115.271
		0				0				0
		0				0				0
		0				0				86.9837
		0				0				22.2832
		0				12.4632				0
		0				0				0
		0				0				0
		0				0				0
		0				0				0
		7.641				0				0
FVB 20314	0					0				0
	0					0				0
	0					0				0
	0					321.17				0
	0					45.0587				3.51022
	0					0				0
	0					0				0
	0					0				217.151
	0					39.6868				12.4523
	0					14.3273				0
	0					0				187.746
	0					64.6471				244.565
	0					0				267.023
	0			FVB 19440		0				113.425
	0					0				149.146
	0					0				0
	0					0				0
	0					31.8314				0
	0					0				0
	0					0				0
	0					0				0
	0					0				0
	0					0		CPF25653		200.495
	0					0				36.1484
	0					0				0
	0					0				0
	0					28				117.725
	0					0				0
	0					0				476.692
	0					0				0
	0					0				0
	0					0				0
	0					0				0
	0					0				0
	0					0				0
	0					0				0
	0					0				0
	0					0				0
	0					0				0
	0					0				0
	0					43				0
	0					0				0
	0					0				0
	0					0				0
	0					0				0
	0					0				0
	0					0				0
	0					0				0
	0					0				0
	0					0				0
	0					0				0
	0					0				0
	0					0				0
	0					0				0
FVB 20315	0					0				0
	0					4				0
	0					0				37.6169
	0					0				0
	0					0				0
	0					0				0
	0					0				0
	0					0				0
	0			FVB 19441		0				0
	0					0				0
	0					0				0
	0					0				0
	0					0				0
	0					0				20.7398
	0					0				0
	0					0				0
	0					0				0
	0					0				0
	0					0				117.791
	0					0				0
	0					0				23.7728
	0					0				255.542
	0					0				354.367
	0					0				1132.04
	0					0				40.8685
	0					0				164.67
	0					0				1013.6
	0					0				0
	0					0				123.297
	0					0				2473.7
	0					77.6187				0
	0					0		FVB 20309	0
	0					0			0
	0					0			0
FVB 20316	0					0			0
	0					0			0
	0					0			0
	0					0			0
	0					0			0
	0					0			0
	0					6.44912			0
	0					0			0
	0					0			0
	0					0			0
	0					0			0
	0					0			0
	0					0			0
	0					0			0
	0			FVB 20312	0				0
	0				0				0
	0				0				0
	0				0				0
	0				0				0
	0				0				0
	0				0				0
	0				0				0
	0				0				0
	0				0			FVB 20310	0
	0				0				0
	0				0				0
	0				0				0
	0			FVB 19439		0			0
	0					0			0
	0					0			0
FVB 20317	0					0			0
	0					0			0
	0					0			0
	0					0			0
	0					0			0
	0					7.84474			0
	0					0			0
	0					0			0
	0					7.77872			0
	0					0			0
	0					0			0
	0								0
	0								0
	0								0
	0								0
	0
KL196		0
		0
		0
		0
		0
		0
		0
		0
		0
		0
		0
		0
		0
		0
		0
		0
		0
		0
		0
		0
		0
		0
		0
		0
		0
		0
		0
		0
		0
		0
		0
		0
		0
FVB 20357		0
		0
		0
		0
		0
		0
		0
		0
		138.522
		0
		0
		0
		0
		56.0302
		36.9921
		0
		0
		0
		0
		0
		0
		0
		0
		0
		0
		0
		78.305
		0
		0

## Sheet: SuppFig1b
	CCSP+SPC+
Mouse	Ad-Cre	Ad-EA
C25853	2.31536
C25854	0.429185
C25856	1.67679
C25857		15.5132
C25860		12.6788
C25864		8.23529

## Sheet: SuppFig1e
AT1			AT2			Club			Ciliated			BASC
97.4271	63.2316	75.6067	8.002	5.59347	6.19298	1.84975	5.05935	1.55026	1.82905	2.39588	1.87643	0.119949	0.0148368	0.22608

## Sheet: SuppFig7f
	p63 2 weeks				p63 6 weeks				p63 endpoint
Mouse iD	Ad-Cas9	Ad-EA		Mouse iD	Ad-Cas9	Ad-EA		Mouse iD	Ad-Cas9	Ad-EA
KL190		0		FVB 19441		0		SA26031		0
		0				0				0
		0				0				0
		0				0				0
		0				0				0
		0				0				0
		0				0				0
		0				0				0
		0				0				0
		0				0				0
		0				0				7.20612
		0				0				0
		15.1				0				0
		0				0				0
		0				0				0
		0				166.32				0
		0				1.62914				0
		0				0				0
		0				0				0
		0				0				0
		0				0		KPF673		0
		0				0				0
		0				0				0
		0				202.32				0
		0				0				0
		0				0				0
		0				0				0
		0				0				0
		0				0				0
		0				0				0
		0				0				0
		0				0				0
		0				0				0
		0				0				0
		0				0				0
		0				0				0
		0				0				0
		0				0				0
		0				0				0
		0				0				0
		0		FVB 19438		37.3618				0
		0				10.7198				0
		0				0				0
		0				0				0
		0				0				0
		0				0				0
		0				74.3988				0
		0				74.1206				0
		0				0				0
		0				0				0
		0				25.7112				0
		39.18				0				0
		0				0				0
		0				0				0
		0				0				0
		0				0				144.443
		0				44.33				500.312
		0				0				0
		55.98				58.9525				0
		0				0				0
		0				231.809				0
		0				317.886				0
		0				136.837				0
		79.64				127.566				0
		0				0				0
		0				0				0
		0				0				0
		0				16.9649				0
		0				0				0
		0				7.15186				0
		0				0				0
		0				0				0
KL196		0				0				0
		0				0				0
		0				6.35644				0
		0		FVB 20313	0					0
		0			0			LPF58		0
		0			0					0
		0			0					0
		0			0					0
		0			0					0
		0			0					0
		0			0					0
		0			0					0
		0			0					0
		0			0					0
		0			0					0
		0			0					0
		0			0					0
		0			0					0
		0			0					0
		10.3126			0					0
		0			0			FVB 20309	0
		86.1979			0				0
		0			0				0
		0			0				0
		0			0				0
		0			0				0
		0			0				0
		0			0				0
		0			0				0
		0		FVB 20312	0				0
		0			0				0
		0			0				0
		0			0				0
		0			0				0
		0			0				0
		0			0				0
		0			0				0
		0			0				0
		0			0				0
		0			0				0
		0			0				0
		0			0				0
		0			0				0
		0		FVB 20311	0				0
		56.234			0				0
		0			0				0
		0			0				0
		0			0				0
		0			0				0
		0			0				0
		0			0				0
		0			0			FVB 20310	0
		0			0				0
		0			0				0
FVB 20357		0			0				0
		0			0				0
		0		FVB 19440		0			0
		0				0			0
		0				0			0
		0				0			0
		0				0			0
		0				0			0
		63.3985				0			0
		0				0			0
		104.67				0			0
		0				0			0
		0				0			0
		0				0			0
		0				0			0
		0				0			0
		0				0			0
		0				0			0
		0				0			0
		0				0			0
		0				0		C25653		0
		215.351				0				0
		0				0				0
		0				0				0
		0				0				0
		53.4946				0				0
		0				0				0
		0				0				0
FVB 20315	0					0				0
	0					0				0
	0					0				62.8398
	0					0				0
	0					0				0
	0					0				0
	0					0				0
	0					0				0
	0					0				0
	0					0				4.06632
	0					0				0
	0					0				0
	0					0				0
	0					0				63.2796
	0					0				0
	0					0				0
	0					0				0
	0					0				0
	0					0				0
	0					0				0
	0					0				0
	0					0				0
	0									0
	0									0
	0									0
	0									0
	0									0
	0									0
	0									0
	0									0
	0									0
	0									0
	0									0
	0									0
	0									0
	0									0
	0
	0
	0
	0
	0
	0
	0
	0
	0
	0
FVB 20316	0
	0
	0
	0
	0
	0
	0
	0
	0
	0
	0
	0
	0
	0
	0
	0
	0
	0
	0
	0
	0
	0
	0
	0
	0
	0
	0
	0
	0
	0
	0
	0
FVB 20317	0
	0
	0
	0
	0
	0
	0
	0
	0
	0
	0
	0
	0
	0
	0
	0
	0
	0
	0
	0
	0
	0
	0
	0
	0
	0
	0
	0
	0
	0
	0
	0
	0
	0
	0
	0
	0
	0
	0
	0
	0
	0
	0
	0
	0
	0
	0
	0
	0
	0
	0
	0
	0
	0
FVB 20314	0
	0
	0
	0
	0
	0
	0
	0
	0
	0
	0
	0
	0
	0
	0
	0
	0
	0
	0
	0
	0
	0
	0
	0
	0
	0
	0
	0
	0
	0
	0
	0
	0
	0
	0
	0
	0
	0
	0
	0
	0
	0
